# Supplementary material for: Crystal structure of bis­(μ2-tetra­bromo­phthalato-κ2 O 1:O 2)bis[aqua(N,N,N′,N′-tetra­methyl­ethane-1,2-di­amine-κ2 N,N′)copper(II)]
Source: Acta Crystallogr E Crystallogr Commun. 2015 Aug 22;71(Pt 9):m171–2. doi: 10.1107/S2056989015015194 (PMC4555376; doi:10.1107/S2056989015015194)
Supplement: Supplementary file 1 [file e-71-0m171-sup1.cif]

##############################################################################
#                                                                            #
# This CIF contains the data in a paper accepted for publication in          #
# Acta Crystallographica Section E. It conforms to the requirements of       #
# Notes for Authors for Acta Crystallographica Section E, and has been       #
# peer reviewed under the auspices of the IUCr Commission on Journals.       #
#                                                                            #
# Full details of the Crystallographic Information File format               #
# are given in the paper "The Crystallographic Information File (CIF):       #
# a New Standard Archive File for Crystallography" by S. R. Hall, F. H.      #
# Allen and I. D. Brown [Acta Cryst. (1991), A47, 655-685].                  #
#                                                                            #
# The current version of the core CIF dictionary is obtainable from          #
# ftp://ftp.iucr.org/pub/cif_core.dic.                                       #
#                                                                            #
# Software is freely available for graphical display of the structure(s)     #
# in this CIF. For information consult the CIF software page                 #
# http://www.iucr.org/resources/cif/software.                                #
#                                                                            #
# This file may be used for bona fide research purposes within the           #
# scientific community so long as proper attribution is given to the journal # 
# article from which it was obtained.                                        #
#                                                                            #
##############################################################################
data_I
_audit_creation_method     SHELXL-2013
_database_code_depnum_ccdc_archive     'CCDC 1418832'
_chemical_name_systematic
;\
Bis(\m~2~-tetrabromophthalato-\k^2^<i>O</i>^1^:<i>O</i>^2^)\
bis[aqua(<i>N</i>,<i>N</i>,<i>N</i>',<i>N</i>'-tetramethylethane-\
1,2-diamine-\k^2^<i>N</i>,<i>N</i>')copper(II)]
;
_chemical_name_common     ?
_chemical_formula_moiety     'C28 H36 Br8 Cu2 N4 O10'
_chemical_formula_sum     'C28 H36 Br8 Cu2 N4 O10'
_chemical_formula_iupac     '[Cu2 (C8 Br4 O4)2 (C6 H16 N2)2 (H2 O)2]'
_chemical_formula_weight     1354.97
_chemical_melting_point     ?
_shelx_space_group_comment
;
The symmetry employed for this shelxl refinement is uniquely defined
by the following loop, which should always be used as a source of
symmetry information in preference to the above space-group names.
They are only intended as comments.
;
_space_group_crystal_system     monoclinic
_space_group_name_H-M_alt     'P 21/n'
_space_group_name_Hall     '-P 2yn'
loop_
    _symmetry_equiv_pos_as_xyz
    'x, y, z'
    '-x+1/2, y+1/2, -z+1/2'
    '-x, -y, -z'
    'x-1/2, -y-1/2, z-1/2'
_cell_length_a     9.0961(2)
_cell_length_b     9.2281(2)
_cell_length_c     24.4026(7)
_cell_angle_alpha     90
_cell_angle_beta     95.4910(6)
_cell_angle_gamma     90
_cell_volume     2038.95(9)
_cell_formula_units_Z     2
_cell_measurement_reflns_used     9880
_cell_measurement_theta_min     2.36
_cell_measurement_theta_max     25.68
_cell_measurement_temperature     100(2)
_exptl_crystal_description     prism
_exptl_crystal_colour     blue
_exptl_crystal_size_max     0.254
_exptl_crystal_size_mid     0.148
_exptl_crystal_size_min     0.084
_exptl_crystal_density_diffrn     2.207
_exptl_crystal_density_meas     ?
_exptl_crystal_density_method     ?
_exptl_crystal_F_000     1300
_exptl_absorpt_coefficient_mu     8.937
_exptl_absorpt_correction_type     multi-scan
_exptl_absorpt_process_details
;
(SADABS; Bruker, 2012)
;
_shelx_estimated_absorpt_T_min     0.210
_shelx_estimated_absorpt_T_max     0.521
_exptl_absorpt_correction_T_min     0.4422
_exptl_absorpt_correction_T_max     0.7453
_exptl_special_details     ?
_diffrn_ambient_temperature     100(2)
_diffrn_radiation_type     MoK\a
_diffrn_radiation_wavelength     0.71073
_diffrn_radiation_monochromator     'mirrors'
_diffrn_measurement_device_type     'Bruker APEXII CCD'
_diffrn_measurement_method     '\w scans'
_diffrn_detector_area_resol_mean     ?
_diffrn_reflns_number     17394
_diffrn_reflns_av_R_equivalents     0.0189
_diffrn_reflns_theta_min     2.324
_diffrn_reflns_theta_max     25.348
_diffrn_reflns_theta_full     25.242
_diffrn_measured_fraction_theta_max     0.999
_diffrn_measured_fraction_theta_full     0.999
_diffrn_reflns_limit_h_min     -10
_diffrn_reflns_limit_h_max     10
_diffrn_reflns_limit_k_min     -11
_diffrn_reflns_limit_k_max     11
_diffrn_reflns_limit_l_min     -29
_diffrn_reflns_limit_l_max     29
_refine_special_details     ?
_reflns_number_total     3739
_reflns_number_gt     3547
_reflns_threshold_expression     'I > 2\s(I)'
_refine_ls_structure_factor_coef     Fsqd
_refine_ls_matrix_type     full
_refine_ls_R_factor_all     0.0177
_refine_ls_R_factor_gt     0.0162
_refine_ls_wR_factor_gt     0.0382
_refine_ls_wR_factor_ref     0.0387
_refine_ls_goodness_of_fit_ref     1.067
_refine_ls_restrained_S_all     1.067
_refine_ls_number_reflns     3739
_refine_ls_number_parameters     245
_refine_ls_number_restraints     2
_refine_ls_hydrogen_treatment     mixed
_refine_ls_weighting_scheme     calc
_refine_ls_weighting_details
              'w=1/[\s^2^(Fo^2^)+(0.0162P)^2^+2.4857P] where P=(Fo^2^+2Fc^2^)/3'
_atom_sites_solution_hydrogens     geom
_atom_sites_solution_primary     ?
_atom_sites_solution_secondary     ?
_refine_ls_shift/su_max     0.002
_refine_ls_shift/su_mean     0.000
_refine_diff_density_max     0.797
_refine_diff_density_min     -0.411
_refine_ls_extinction_method     none
_refine_ls_extinction_coef     .
loop_
    _atom_type_symbol
    _atom_type_description
    _atom_type_scat_dispersion_real
    _atom_type_scat_dispersion_imag
    _atom_type_scat_source
    'C' 'C' 0.0033 0.0016
                         'International Tables Vol C Tables 4.2.6.8 and 6.1.1.4'
    'H' 'H' 0.0000 0.0000
                         'International Tables Vol C Tables 4.2.6.8 and 6.1.1.4'
    'N' 'N' 0.0061 0.0033
                         'International Tables Vol C Tables 4.2.6.8 and 6.1.1.4'
    'O' 'O' 0.0106 0.0060
                         'International Tables Vol C Tables 4.2.6.8 and 6.1.1.4'
    'Cu' 'Cu' 0.3201 1.2651
                         'International Tables Vol C Tables 4.2.6.8 and 6.1.1.4'
    'Br' 'Br' -0.2901 2.4595
                         'International Tables Vol C Tables 4.2.6.8 and 6.1.1.4'
_computing_data_collection
;
APEX2 (Bruker, 2012)
;
_computing_cell_refinement
;
SAINT (Bruker, 2012)
;
_computing_data_reduction
;
SAINT (Bruker, 2012)
;
_computing_structure_solution
;
SHELXS97 (Sheldrick 2008)
;
_computing_structure_refinement
;
SHELXL2013 (Sheldrick, 2008)
;
_computing_molecular_graphics
;
SHELXTL (Sheldrick, 2008)
;
_computing_publication_material
;
SHELXTL (Sheldrick, 2008)
;
loop_
    _atom_site_type_symbol
    _atom_site_label
    _atom_site_fract_x
    _atom_site_fract_y
    _atom_site_fract_z
    _atom_site_U_iso_or_equiv
    _atom_site_adp_type
    _atom_site_calc_flag
    _atom_site_occupancy
    _atom_site_disorder_assembly
    _atom_site_disorder_group
    Br Br1 0.34950(2) 0.30336(3) 0.71377(2) 0.01607(6) Uani d 1 . .
    Br Br2 0.62992(3) 0.47283(3) 0.78249(2) 0.02118(6) Uani d 1 . .
    Br Br3 0.95418(3) 0.47738(3) 0.73268(2) 0.01934(6) Uani d 1 . .
    Br Br4 1.00627(2) 0.27574(3) 0.62483(2) 0.01671(6) Uani d 1 . .
    Cu Cu1 0.32727(3) -0.12890(3) 0.55897(2) 0.01122(6) Uani d 1 . .
    O O1 0.45257(16) 0.02014(16) 0.59851(6) 0.0143(3) Uani d 1 . .
    O O2 0.32220(16) 0.22748(16) 0.58559(6) 0.0135(3) Uani d 1 . .
    O O3 0.65378(16) 0.19336(16) 0.52428(6) 0.0132(3) Uani d 1 . .
    O O4 0.79787(17) 0.02815(16) 0.57131(6) 0.0144(3) Uani d 1 . .
    O O5 0.17319(17) 0.01324(17) 0.53376(6) 0.0133(3) Uani d 1 . .
    H H5A 0.205(3) 0.091(2) 0.5454(10) 0.016 Uiso d 1 . .
    H H5B 0.179(3) 0.014(3) 0.5006(7) 0.016 Uiso d 1 . .
    N N1 0.4780(2) -0.2831(2) 0.58485(7) 0.0153(4) Uani d 1 . .
    N N2 0.1667(2) -0.2787(2) 0.57861(8) 0.0180(4) Uani d 1 . .
    C C1 0.5567(2) 0.2309(2) 0.63834(8) 0.0102(4) Uani d 1 . .
    C C2 0.5382(2) 0.3046(2) 0.68693(8) 0.0108(4) Uani d 1 . .
    C C3 0.6563(2) 0.3755(2) 0.71631(8) 0.0119(4) Uani d 1 . .
    C C4 0.7951(2) 0.3723(2) 0.69622(8) 0.0123(4) Uani d 1 . .
    C C5 0.8155(2) 0.2926(2) 0.64905(8) 0.0114(4) Uani d 1 . .
    C C6 0.6979(2) 0.2221(2) 0.62005(8) 0.0101(4) Uani d 1 . .
    C C7 0.4303(2) 0.1547(2) 0.60456(8) 0.0104(4) Uani d 1 . .
    C C8 0.7190(2) 0.1388(2) 0.56745(8) 0.0112(4) Uani d 1 . .
    C C9 0.3941(3) -0.4200(2) 0.57551(10) 0.0206(5) Uani d 1 . .
    H H9A 0.4525 -0.5017 0.5925 0.025 Uiso calc 1 . .
    H H9B 0.3757 -0.4388 0.5355 0.025 Uiso calc 1 . .
    C C10 0.2483(3) -0.4091(3) 0.60056(11) 0.0267(6) Uani d 1 . .
    H H10A 0.1885 -0.4970 0.5915 0.032 Uiso calc 1 . .
    H H10B 0.2665 -0.4022 0.6411 0.032 Uiso calc 1 . .
    C C11 0.6075(3) -0.2849(3) 0.55284(11) 0.0221(5) Uani d 1 . .
    H H11A 0.5747 -0.2979 0.5137 0.033 Uiso calc 1 . .
    H H11B 0.6728 -0.3651 0.5655 0.033 Uiso calc 1 . .
    H H11C 0.6611 -0.1931 0.5581 0.033 Uiso calc 1 . .
    C C12 0.5316(3) -0.2652(3) 0.64386(10) 0.0295(6) Uani d 1 . .
    H H12A 0.5925 -0.1776 0.6485 0.044 Uiso calc 1 . .
    H H12B 0.5908 -0.3497 0.6564 0.044 Uiso calc 1 . .
    H H12C 0.4470 -0.2564 0.6657 0.044 Uiso calc 1 . .
    C C13 0.0750(3) -0.2171(3) 0.61946(10) 0.0270(6) Uani d 1 . .
    H H13A 0.0211 -0.1327 0.6036 0.040 Uiso calc 1 . .
    H H13B 0.1384 -0.1874 0.6523 0.040 Uiso calc 1 . .
    H H13C 0.0045 -0.2903 0.6297 0.040 Uiso calc 1 . .
    C C14 0.0693(3) -0.3163(3) 0.52836(10) 0.0244(5) Uani d 1 . .
    H H14A 0.0251 -0.2277 0.5119 0.037 Uiso calc 1 . .
    H H14B -0.0091 -0.3815 0.5381 0.037 Uiso calc 1 . .
    H H14C 0.1275 -0.3644 0.5019 0.037 Uiso calc 1 . .
loop_
    _atom_site_aniso_label
    _atom_site_aniso_U_11
    _atom_site_aniso_U_22
    _atom_site_aniso_U_33
    _atom_site_aniso_U_12
    _atom_site_aniso_U_13
    _atom_site_aniso_U_23
    Br1 0.01284(11) 0.02352(12) 0.01199(11) 0.00231(9) 0.00185(8) -0.00263(9)
    Br2 0.02459(13) 0.02531(13) 0.01399(11) -0.00390(10) 0.00359(9) -0.01160(9)
    Br3 0.02013(12) 0.02323(13) 0.01411(11) -0.01075(9) -0.00115(8) -0.00597(9)
    Br4 0.01220(11) 0.02355(13) 0.01461(11) -0.00571(9) 0.00253(8) -0.00292(9)
    Cu1 0.01308(13) 0.00842(13) 0.01167(13) -0.00056(10) -0.00133(10)
                                                                    -0.00121(10)
    O1 0.0144(8) 0.0097(8) 0.0178(8) -0.0008(6) -0.0039(6) -0.0018(6)
    O2 0.0123(8) 0.0125(8) 0.0151(8) 0.0011(6) -0.0019(6) -0.0023(6)
    O3 0.0172(8) 0.0142(8) 0.0080(7) 0.0012(6) 0.0002(6) -0.0017(6)
    O4 0.0168(8) 0.0129(8) 0.0130(7) 0.0032(6) -0.0005(6) -0.0012(6)
    O5 0.0160(8) 0.0127(8) 0.0109(7) -0.0013(6) -0.0006(6) -0.0043(6)
    N1 0.0210(10) 0.0108(9) 0.0136(9) -0.0004(8) -0.0011(7) 0.0003(7)
    N2 0.0196(10) 0.0167(10) 0.0185(10) -0.0029(8) 0.0052(8) 0.0036(8)
    C1 0.0138(10) 0.0060(10) 0.0103(10) 0.0006(8) -0.0015(8) 0.0030(8)
    C2 0.0125(10) 0.0084(10) 0.0116(10) 0.0017(8) 0.0023(8) 0.0020(8)
    C3 0.0190(11) 0.0095(10) 0.0070(10) 0.0005(9) 0.0003(8) -0.0012(8)
    C4 0.0160(11) 0.0100(10) 0.0100(10) -0.0037(9) -0.0040(8) 0.0007(8)
    C5 0.0131(10) 0.0115(10) 0.0100(10) -0.0017(8) 0.0032(8) 0.0027(8)
    C6 0.0148(11) 0.0084(10) 0.0069(10) 0.0001(8) -0.0003(8) 0.0031(8)
    C7 0.0122(10) 0.0117(11) 0.0074(9) -0.0017(8) 0.0022(8) -0.0004(8)
    C8 0.0104(10) 0.0117(11) 0.0116(10) -0.0047(9) 0.0025(8) -0.0009(8)
    C9 0.0255(13) 0.0097(11) 0.0260(13) -0.0008(10) 0.0003(10) 0.0021(9)
    C10 0.0288(14) 0.0165(12) 0.0357(15) -0.0019(11) 0.0077(11) 0.0117(11)
    C11 0.0169(12) 0.0180(12) 0.0311(14) 0.0039(10) 0.0009(10) 0.0069(10)
    C12 0.0426(16) 0.0238(14) 0.0194(13) 0.0077(12) -0.0113(11) 0.0013(10)
    C13 0.0276(14) 0.0328(15) 0.0228(13) 0.0022(12) 0.0140(11) 0.0060(11)
    C14 0.0196(12) 0.0228(13) 0.0307(14) -0.0104(10) 0.0010(10) -0.0042(11)
_geom_special_details
;
All e.s.d.'s (except the e.s.d. in the dihedral angle between two l.s. planes)
are estimated using the full covariance matrix. The cell e.s.d.'s are taken
into account individually in the estimation of e.s.d.'s in distances, angles
and torsion angles; correlations between e.s.d.'s in cell parameters are only
used when they are defined by crystal symmetry. An approximate (isotropic)
treatment of cell e.s.d.'s is used for estimating e.s.d.'s involving l.s.
planes.
;
loop_
    _geom_bond_atom_site_label_1
    _geom_bond_atom_site_label_2
    _geom_bond_site_symmetry_2
    _geom_bond_distance
    _geom_bond_publ_flag
    Br1 C2 . 1.895(2) ?
    Br2 C3 . 1.883(2) ?
    Br3 C4 . 1.892(2) ?
    Br4 C5 . 1.893(2) ?
    Cu1 O5 . 1.9744(16) ?
    Cu1 O1 . 1.9776(15) ?
    Cu1 N1 . 2.0340(19) ?
    Cu1 N2 . 2.0995(19) ?
    Cu1 O3 3_656 2.1396(14) ?
    O1 C7 . 1.269(3) ?
    O2 C7 . 1.243(3) ?
    O3 C8 . 1.263(3) ?
    O3 Cu1 3_656 2.1396(14) ?
    O4 C8 . 1.246(3) ?
    N1 C11 . 1.475(3) ?
    N1 C9 . 1.482(3) ?
    N1 C12 . 1.485(3) ?
    N2 C13 . 1.473(3) ?
    N2 C14 . 1.484(3) ?
    N2 C10 . 1.487(3) ?
    C1 C2 . 1.391(3) ?
    C1 C6 . 1.402(3) ?
    C1 C7 . 1.521(3) ?
    C2 C3 . 1.396(3) ?
    C3 C4 . 1.398(3) ?
    C4 C5 . 1.393(3) ?
    C5 C6 . 1.387(3) ?
    C6 C8 . 1.524(3) ?
    C9 C10 . 1.516(3) ?
loop_
    _geom_angle_atom_site_label_1
    _geom_angle_atom_site_label_2
    _geom_angle_atom_site_label_3
    _geom_angle_site_symmetry_1
    _geom_angle_site_symmetry_3
    _geom_angle
    _geom_angle_publ_flag
    O5 Cu1 O1 . . 92.80(6) ?
    O5 Cu1 N1 . . 177.14(7) ?
    O1 Cu1 N1 . . 89.71(7) ?
    O5 Cu1 N2 . . 91.13(7) ?
    O1 Cu1 N2 . . 136.68(7) ?
    N1 Cu1 N2 . . 86.10(8) ?
    O5 Cu1 O3 . 3_656 90.46(6) ?
    O1 Cu1 O3 . 3_656 124.17(6) ?
    N1 Cu1 O3 . 3_656 89.26(7) ?
    N2 Cu1 O3 . 3_656 98.90(7) ?
    C7 O1 Cu1 . . 130.25(14) ?
    C8 O3 Cu1 . 3_656 127.37(14) ?
    C11 N1 C9 . . 109.53(18) ?
    C11 N1 C12 . . 108.07(19) ?
    C9 N1 C12 . . 111.12(19) ?
    C11 N1 Cu1 . . 113.14(14) ?
    C9 N1 Cu1 . . 103.09(14) ?
    C12 N1 Cu1 . . 111.86(15) ?
    C13 N2 C14 . . 108.52(19) ?
    C13 N2 C10 . . 111.32(19) ?
    C14 N2 C10 . . 110.3(2) ?
    C13 N2 Cu1 . . 110.61(15) ?
    C14 N2 Cu1 . . 109.81(14) ?
    C10 N2 Cu1 . . 106.31(14) ?
    C2 C1 C6 . . 119.26(19) ?
    C2 C1 C7 . . 122.73(19) ?
    C6 C1 C7 . . 117.98(18) ?
    C1 C2 C3 . . 121.13(19) ?
    C1 C2 Br1 . . 118.64(16) ?
    C3 C2 Br1 . . 120.21(16) ?
    C2 C3 C4 . . 119.12(19) ?
    C2 C3 Br2 . . 120.61(16) ?
    C4 C3 Br2 . . 120.27(15) ?
    C5 C4 C3 . . 119.80(19) ?
    C5 C4 Br3 . . 120.18(16) ?
    C3 C4 Br3 . . 120.02(15) ?
    C6 C5 C4 . . 120.80(19) ?
    C6 C5 Br4 . . 119.17(16) ?
    C4 C5 Br4 . . 120.01(16) ?
    C5 C6 C1 . . 119.73(19) ?
    C5 C6 C8 . . 120.89(19) ?
    C1 C6 C8 . . 119.35(18) ?
    O2 C7 O1 . . 127.93(19) ?
    O2 C7 C1 . . 118.85(18) ?
    O1 C7 C1 . . 113.20(18) ?
    O4 C8 O3 . . 127.65(19) ?
    O4 C8 C6 . . 117.88(18) ?
    O3 C8 C6 . . 114.47(18) ?
    N1 C9 C10 . . 109.8(2) ?
    N2 C10 C9 . . 109.52(19) ?
loop_
    _geom_torsion_atom_site_label_1
    _geom_torsion_atom_site_label_2
    _geom_torsion_atom_site_label_3
    _geom_torsion_atom_site_label_4
    _geom_torsion_site_symmetry_1
    _geom_torsion_site_symmetry_2
    _geom_torsion_site_symmetry_3
    _geom_torsion_site_symmetry_4
    _geom_torsion
    _geom_torsion_publ_flag
    C6 C1 C2 C3 . . . . 3.0(3) ?
    C7 C1 C2 C3 . . . . -178.78(19) ?
    C6 C1 C2 Br1 . . . . -175.50(15) ?
    C7 C1 C2 Br1 . . . . 2.7(3) ?
    C1 C2 C3 C4 . . . . 0.2(3) ?
    Br1 C2 C3 C4 . . . . 178.71(15) ?
    C1 C2 C3 Br2 . . . . -179.24(15) ?
    Br1 C2 C3 Br2 . . . . -0.7(2) ?
    C2 C3 C4 C5 . . . . -3.3(3) ?
    Br2 C3 C4 C5 . . . . 176.09(16) ?
    C2 C3 C4 Br3 . . . . 176.10(15) ?
    Br2 C3 C4 Br3 . . . . -4.5(2) ?
    C3 C4 C5 C6 . . . . 3.3(3) ?
    Br3 C4 C5 C6 . . . . -176.16(16) ?
    C3 C4 C5 Br4 . . . . -175.18(16) ?
    Br3 C4 C5 Br4 . . . . 5.4(2) ?
    C4 C5 C6 C1 . . . . 0.0(3) ?
    Br4 C5 C6 C1 . . . . 178.46(15) ?
    C4 C5 C6 C8 . . . . 178.09(19) ?
    Br4 C5 C6 C8 . . . . -3.4(3) ?
    C2 C1 C6 C5 . . . . -3.1(3) ?
    C7 C1 C6 C5 . . . . 178.62(18) ?
    C2 C1 C6 C8 . . . . 178.75(18) ?
    C7 C1 C6 C8 . . . . 0.5(3) ?
    Cu1 O1 C7 O2 . . . . -1.5(3) ?
    Cu1 O1 C7 C1 . . . . -179.92(13) ?
    C2 C1 C7 O2 . . . . 60.4(3) ?
    C6 C1 C7 O2 . . . . -121.4(2) ?
    C2 C1 C7 O1 . . . . -121.0(2) ?
    C6 C1 C7 O1 . . . . 57.2(2) ?
    Cu1 O3 C8 O4 3_656 . . . -6.9(3) ?
    Cu1 O3 C8 C6 3_656 . . . 172.16(13) ?
    C5 C6 C8 O4 . . . . 66.3(3) ?
    C1 C6 C8 O4 . . . . -115.6(2) ?
    C5 C6 C8 O3 . . . . -112.8(2) ?
    C1 C6 C8 O3 . . . . 65.3(3) ?
    C11 N1 C9 C10 . . . . -170.79(19) ?
    C12 N1 C9 C10 . . . . 69.9(2) ?
    Cu1 N1 C9 C10 . . . . -50.1(2) ?
    C13 N2 C10 C9 . . . . -148.7(2) ?
    C14 N2 C10 C9 . . . . 90.8(2) ?
    Cu1 N2 C10 C9 . . . . -28.2(2) ?
    N1 C9 C10 N2 . . . . 54.4(3) ?
loop_
    _geom_hbond_atom_site_label_D
    _geom_hbond_atom_site_label_H
    _geom_hbond_atom_site_label_A
    _geom_hbond_site_symmetry_A
    _geom_hbond_distance_DH
    _geom_hbond_distance_HA
    _geom_hbond_distance_DA
    _geom_hbond_angle_DHA
    O5 H5A O2 . 0.81(2) 1.87(2) 2.649(2) 161(2)
    O5 H5B O4 3_656 0.816(18) 1.829(18) 2.630(2) 167(3)
    C10 H10A Br4 1_445 0.99 2.84 3.729(3) 150
    C11 H11C O4 . 0.98 2.40 3.376(3) 179
    C13 H13A O4 1_455 0.98 2.58 3.506(3) 158
_shelx_hkl_file
;
   1   0   0    0.17    0.02
   1   0   0    0.11    0.02
   1   0   0    0.12    0.03
  -1   0   0    0.27    0.03
   2   0   0   77.17    1.28
   2   0   0   76.88    1.34
   3   0   0    0.09    0.06
   3   0   0    0.16    0.08
   4   0   0   32.65    0.66
   5   0   0    0.10    0.10
   5   0   0    0.40    0.15
   6   0   0  424.74    7.56
   6   0   0  435.28    7.14
   7   0   0   -0.02    0.15
   7   0   0   -0.03    0.20
   7   0   0    0.08    0.14
   8   0   0    0.56    0.20
   8   0   0    0.48    0.28
   8   0   0    0.69    0.20
   9   0   0    0.03    0.29
   9   0   0   -0.26    0.21
  10   0   0   31.25    0.90
  10   0   0   33.75    1.13
   0  -1   0    0.09    0.02
   0  -1   0    0.05    0.02
   0  -1   0    0.03    0.02
   0   1   0    0.06    0.02
   0   1   0    0.05    0.02
   0   1   0    0.06    0.02
   1  -1   0   28.09    0.53
   1  -1   0   28.50    0.48
  -1  -1   0   27.93    0.53
   1   1   0   28.63    0.52
  -1   1   0   28.76    0.48
   2  -1   0   44.45    0.86
  -2  -1   0   45.82    0.85
   2  -1   0   46.40    0.83
  -2  -1   0   46.76    0.76
   2   1   0   47.06    0.76
   2   1   0   45.90    0.85
   3  -1   0  227.55    3.71
   3  -1   0  214.01    3.77
   3  -1   0  222.66    3.78
   3  -1   0  222.80    3.72
   3   1   0  230.56    3.76
   3   1   0  225.56    3.69
   4  -1   0    0.21    0.07
   4  -1   0    0.16    0.09
   4  -1   0    0.41    0.12
   4   1   0    0.20    0.11
   4   1   0    0.20    0.07
   5  -1   0   76.12    1.35
   5  -1   0   77.42    1.42
   5  -1   0   74.50    1.50
   5   1   0   73.13    1.47
   5   1   0   75.87    1.33
   6  -1   0   15.39    0.42
   6  -1   0   15.14    0.49
   6  -1   0   16.31    0.57
   6   1   0   16.76    0.56
   6   1   0   16.12    0.43
   7  -1   0   63.40    1.44
   7  -1   0   64.26    1.32
   7  -1   0   63.39    1.23
   7   1   0   64.07    1.41
   7   1   0   64.55    1.23
   8  -1   0    0.20    0.22
   8  -1   0    0.32    0.27
   8   1   0    0.27    0.17
   8   1   0    0.24    0.26
   8   1   0   -0.03    0.19
   9  -1   0   38.87    1.19
   9  -1   0   40.51    1.04
   9   1   0   41.90    0.94
   9   1   0   40.28    1.17
   9   1   0   39.30    1.03
  10  -1   0    3.21    0.39
  10  -1   0    2.12    0.45
  10   1   0    2.52    0.47
   0  -2   0  126.49    2.12
   0  -2   0  127.52    2.14
   0  -2   0  124.39    2.19
   1  -2   0   27.82    0.54
   1  -2   0   28.33    0.51
  -1  -2   0   27.58    0.47
  -1  -2   0   27.69    0.57
   1  -2   0   26.30    0.54
   1   2   0   27.25    0.55
   1   2   0   28.20    0.47
  -2  -2   0   12.30    0.34
   2  -2   0   12.66    0.33
   2  -2   0   12.04    0.24
   2  -2   0   12.44    0.33
   2   2   0   12.74    0.32
  -2   2   0   12.15    0.24
  -3  -2   0   16.67    0.44
   3  -2   0   16.72    0.45
   3  -2   0   16.35    0.43
   3   2   0   16.50    0.42
   4  -2   0   30.44    0.73
   4  -2   0   31.01    0.70
   4   2   0   30.50    0.54
   4   2   0   29.63    0.69
   5  -2   0   96.95    1.89
   5  -2   0   99.95    1.82
   5   2   0   97.55    1.64
   5   2   0   98.16    1.84
   6  -2   0  142.79    2.58
   6  -2   0  143.30    2.71
   6   2   0  145.04    2.40
   6   2   0  146.84    2.67
   7  -2   0   18.73    0.64
   7  -2   0   19.39    0.71
   7   2   0   19.47    0.47
   7   2   0   19.28    0.69
   8  -2   0   12.13    0.57
   8  -2   0   12.67    0.65
   8   2   0   12.70    0.41
   8   2   0   11.65    0.61
   9  -2   0    0.38    0.28
   9  -2   0    0.20    0.34
   9   2   0    0.27    0.31
  10  -2   0   18.04    0.78
  10  -2   0   18.32    0.93
  10   2   0   18.68    0.78
  10   2   0   18.23    0.86
   0  -3   0    0.02    0.07
   0  -3   0    0.40    0.07
   0  -3   0    0.07    0.07
  -1  -3   0    1.49    0.09
  -1  -3   0    1.55    0.14
   1  -3   0    1.78    0.14
   1  -3   0    1.73    0.14
   1  -3   0    1.79    0.12
   1   3   0    1.61    0.14
   2  -3   0  199.79    3.45
  -2  -3   0  205.02    3.51
   2  -3   0  200.09    3.61
   2  -3   0  204.88    3.42
   2   3   0  205.68    3.58
   2   3   0  209.32    3.28
   2   3   0  199.65    3.24
   3  -3   0  181.79    3.10
   3  -3   0  179.56    3.17
  -3  -3   0  182.33    3.20
   3   3   0  186.88    3.13
   4  -3   0  159.04    2.83
   4  -3   0  158.92    2.76
   4   3   0  156.89    2.78
   5  -3   0   29.42    0.79
   5  -3   0   28.91    0.75
   5   3   0   30.47    0.75
   6  -3   0   94.02    1.83
   6  -3   0   94.21    1.92
   6   3   0   93.52    1.84
   7  -3   0    8.42    0.50
   7  -3   0    9.04    0.56
   7   3   0    9.26    0.26
   7   3   0    9.45    0.51
   8  -3   0    3.20    0.37
   8  -3   0    2.59    0.38
   8   3   0    2.38    0.35
   9  -3   0   31.29    1.11
   9  -3   0   34.00    1.01
   9   3   0   31.34    1.03
  10  -3   0   16.56    0.79
  10  -3   0   16.47    0.88
  10   3   0   16.99    0.79
  10   3   0   16.36    0.82
   0  -4   0  492.88    8.42
   0  -4   0  503.70    8.55
   0  -4   0  494.79    8.69
   1  -4   0  174.01    3.02
   1  -4   0  175.38    3.01
  -1  -4   0  177.57    3.07
  -1  -4   0  176.51    2.88
   1  -4   0  175.96    2.95
   1   4   0  173.84    3.04
   2  -4   0  284.12    4.85
   2  -4   0  287.99    4.87
   2  -4   0  288.58    4.76
  -2  -4   0  280.54    4.71
  -2  -4   0  292.14    5.17
   2   4   0  294.49    5.17
  -3  -4   0   75.39    1.51
   3  -4   0   74.31    1.47
   3  -4   0   77.27    1.33
   3   4   0   76.20    1.44
   4  -4   0   12.40    0.46
   4  -4   0   12.13    0.47
   4   4   0   11.43    0.41
   5  -4   0   40.28    0.97
   5  -4   0   40.31    1.01
   5   4   0   39.70    0.93
   6  -4   0    9.64    0.54
   6  -4   0    7.81    0.47
   6   4   0    8.00    0.44
   7  -4   0    2.64    0.35
   7  -4   0    3.68    0.41
   7   4   0    2.78    0.33
   8  -4   0   19.60    0.84
   8  -4   0   20.29    0.79
   8   4   0   20.45    0.77
   9  -4   0   63.16    1.54
   9  -4   0   61.48    1.64
   9   4   0   61.36    1.53
  10  -4   0    1.38    0.49
  10  -4   0    1.82    0.43
  10   4   0    0.78    0.38
   0  -5   0    0.07    0.10
   0  -5   0    0.20    0.13
   0  -5   0    0.09    0.12
   1  -5   0    4.24    0.25
   1  -5   0    3.95    0.26
   1  -5   0    3.97    0.27
  -1  -5   0    4.30    0.29
  -1  -5   0    3.99    0.20
   1   5   0    4.41    0.28
   2  -5   0    1.44    0.20
   2  -5   0    1.28    0.15
   2  -5   0    1.16    0.19
  -2  -5   0    1.30    0.21
  -2  -5   0    1.50    0.12
   2   5   0    1.33    0.18
   3  -5   0  309.82    5.16
   3  -5   0  310.18    5.13
   3  -5   0  306.09    5.26
  -3  -5   0  304.57    5.33
   3   5   0  307.12    5.20
   4  -5   0    7.56    0.43
   4  -5   0    8.93    0.44
   4   5   0    7.91    0.37
   5  -5   0   14.40    0.58
   5  -5   0   14.42    0.61
   5   5   0   13.99    0.52
   6  -5   0   54.13    1.33
   6  -5   0   50.78    1.26
   6   5   0   52.76    1.20
   7  -5   0   27.11    0.93
   7  -5   0   26.35    0.88
   7   5   0   26.29    0.81
   8  -5   0    5.66    0.52
   8  -5   0    6.00    0.57
   8   5   0    7.80    0.53
   9  -5   0    2.21    0.44
   9  -5   0    2.64    0.49
   9   5   0    1.87    0.39
   0  -6   0   64.99    1.35
   0  -6   0   67.38    1.28
   0  -6   0   65.04    1.36
   1  -6   0   21.28    0.60
   1  -6   0   23.10    0.61
  -1  -6   0   21.96    0.53
  -1  -6   0   21.13    0.66
   1  -6   0   21.61    0.63
   1   6   0   21.26    0.64
  -2  -6   0    1.67    0.25
   2  -6   0    1.76    0.24
   2  -6   0    1.67    0.19
   2  -6   0    1.42    0.22
  -2  -6   0    1.86    0.15
   2   6   0    2.17    0.23
   3  -6   0   13.21    0.53
   3  -6   0   13.46    0.53
   3   6   0   13.00    0.31
   3   6   0   12.84    0.47
   4  -6   0   51.67    1.21
   4  -6   0   52.02    1.23
   4   6   0   51.40    1.13
   5  -6   0    2.11    0.33
   5  -6   0    1.86    0.31
   5   6   0    2.04    0.27
   6  -6   0    1.05    0.33
   6  -6   0    1.26    0.31
   6   6   0    0.97    0.25
   7  -6   0   19.79    0.85
   7  -6   0   19.41    0.86
   7   6   0   20.21    0.72
   8  -6   0   10.27    0.69
   8  -6   0   10.58    0.74
   8   6   0   10.57    0.62
   9  -6   0   -0.02    0.36
   9  -6   0    0.44    0.44
   9   6   0   -0.03    0.33
   0  -7   0    0.13    0.19
   0  -7   0    0.02    0.19
   0  -7   0    0.10    0.16
   1  -7   0    4.95    0.34
  -1  -7   0    4.32    0.36
   1  -7   0    3.86    0.31
  -1  -7   0    4.37    0.28
   1  -7   0    4.63    0.36
   1   7   0    5.27    0.38
   2  -7   0   19.32    0.65
  -2  -7   0   18.57    0.48
   2  -7   0   18.99    0.65
   2   7   0   19.18    0.61
   3  -7   0   25.93    0.81
   3  -7   0   28.62    0.83
   3   7   0   26.02    0.73
   3   7   0   25.35    0.55
   4  -7   0    2.55    0.35
   4  -7   0    2.65    0.35
   4   7   0    3.56    0.33
   5  -7   0    8.36    0.58
   5  -7   0    7.60    0.55
   5   7   0    8.17    0.47
   6  -7   0   52.33    1.41
   6  -7   0   50.58    1.34
   6   7   0   49.82    1.20
   7  -7   0   13.32    0.78
   7  -7   0   12.11    0.80
   7   7   0   12.91    0.63
   8  -7   0   24.97    1.00
   8  -7   0   22.21    1.02
   8   7   0   24.08    0.86
   0  -8   0   34.80    0.94
   0  -8   0   34.58    0.86
  -1  -8   0   18.01    0.54
   1  -8   0   16.86    0.61
   1  -8   0   17.56    0.67
   1   8   0   17.86    0.66
   2  -8   0    0.06    0.24
   2  -8   0   -0.16    0.21
  -2  -8   0    0.34    0.15
   2   8   0    0.21    0.21
   3  -8   0   82.49    1.79
   3  -8   0   79.05    1.73
   3   8   0   80.75    1.66
   4  -8   0    8.41    0.57
   4  -8   0    8.55    0.60
   4   8   0    7.94    0.47
   5  -8   0    1.37    0.36
   5  -8   0    1.29    0.37
   5   8   0    1.31    0.28
   6  -8   0    1.53    0.41
   6  -8   0    1.52    0.39
   6   8   0    2.34    0.35
   7  -8   0    3.14    0.48
   7  -8   0    4.48    0.59
   7   8   0    4.38    0.43
   0  -9   0   -0.01    0.21
   0   9   0   -0.02    0.28
  -1  -9   0   24.91    0.69
   1  -9   0   24.61    0.85
   1  -9   0   23.91    0.77
   1   9   0   23.99    0.82
   2  -9   0   57.41    1.36
   2  -9   0   56.51    1.42
   2   9   0   56.54    1.33
   3  -9   0    1.74    0.37
   3  -9   0    1.52    0.37
   3   9   0    1.17    0.29
   4  -9   0   70.04    1.74
   4  -9   0   71.43    1.70
   4   9   0   75.37    1.59
   5  -9   0   27.61    1.01
   5  -9   0   25.26    1.03
   5   9   0   28.66    0.87
   6  -9   0   48.51    1.48
   6  -9   0   46.62    1.40
   6   9   0   49.76    1.23
   0 -10   0   21.13    0.74
   0  10   0   21.38    0.88
  -1 -10   0    0.35    0.25
   1 -10   0    1.10    0.34
   1 -10   0    0.91    0.30
   1  10   0    0.56    0.31
   2 -10   0    0.33    0.31
   2 -10   0    0.37    0.35
   2  10   0    0.13    0.27
   3 -10   0   14.05    0.77
   3 -10   0   14.06    0.73
   3  10   0   14.53    0.66
   4 -10   0    5.05    0.58
   4 -10   0    4.20    0.51
   0 -11   0    0.24    0.30
   1 -11   0   20.56    0.84
  -1  11   0   21.10    0.98
  10   0  -1    0.08    0.26
  10   0  -1    0.14    0.37
   9   0  -1   36.25    0.91
   9   0  -1   36.77    1.11
   8   0  -1   -0.06    0.18
   8   0  -1    0.20    0.26
   8   0  -1   -0.10    0.18
   7   0  -1   12.74    0.44
   7   0  -1   11.83    0.44
   7   0  -1   12.50    0.56
   6   0  -1    0.10    0.13
   6   0  -1    0.05    0.16
   6   0  -1    0.23    0.12
   5   0  -1   49.73    0.97
   5   0  -1   48.29    1.05
   5   0  -1   48.22    0.95
   4   0  -1    0.00    0.07
   4   0  -1    0.18    0.11
   3   0  -1   27.98    0.55
   3   0  -1   28.84    0.61
   2   0  -1    0.05    0.05
   2   0  -1    0.02    0.04
   1   0  -1   26.58    0.45
  -1   0   1   26.65    0.48
   1   0  -1   25.79    0.47
  -1   0   1   27.08    0.46
   1   0  -1   26.22    0.48
   0   0  -1    0.00    0.00
   0   0  -1    0.01    0.00
   0   0   1    0.00    0.00
   0   0   1    0.00    0.00
   0   0  -1    0.00    0.00
   0   0   1    0.00    0.00
   1   0   1    0.82    0.06
   1   0   1    0.78    0.04
  -1   0  -1    0.75    0.05
   1   0   1    0.81    0.05
  -1   0  -1    0.83    0.04
   2   0   1    0.00    0.04
   2   0   1    0.00    0.05
  -2   0  -1    0.04    0.04
   3   0   1  410.25    6.93
  -3   0  -1  427.47    6.99
   3   0   1  393.95    7.29
   4   0   1    0.25    0.12
   4   0   1    0.02    0.08
   5   0   1  124.57    2.17
   5   0   1  126.40    2.30
   6   0   1   -0.09    0.14
   6   0   1    0.01    0.17
   7   0   1    0.41    0.17
   7   0   1    0.88    0.25
   8   0   1   -0.05    0.18
   8   0   1    0.11    0.17
   8   0   1   -0.29    0.24
   9   0   1   55.74    1.45
   9   0   1   56.53    1.25
  10   0   1    0.02    0.26
  10   0   1    0.03    0.36
  10  -1  -1    1.58    0.44
  10  -1  -1    2.53    0.36
  10   1  -1    2.51    0.44
   9  -1  -1   10.45    0.54
   9  -1  -1   11.64    0.70
   9   1  -1   10.15    0.62
   9   1  -1    9.87    0.53
   9   1  -1   10.95    0.46
   8  -1  -1    1.45    0.26
   8  -1  -1    1.75    0.33
   8  -1  -1    1.85    0.21
   8   1  -1    1.59    0.32
   8   1  -1    1.87    0.22
   8   1  -1    1.33    0.25
   7  -1  -1    4.11    0.38
   7  -1  -1    4.04    0.26
   7  -1  -1    3.30    0.29
   7   1  -1    3.93    0.35
   7   1  -1    3.72    0.24
   6  -1  -1  196.43    3.50
   6  -1  -1  199.65    3.35
   6  -1  -1  196.16    3.34
   6   1  -1  192.01    3.46
   6   1  -1  192.81    3.25
   5  -1  -1   33.05    0.80
   5  -1  -1   32.76    0.73
   5  -1  -1   32.06    0.66
   5   1  -1   33.12    0.78
   5   1  -1   31.97    0.65
   4  -1  -1   12.09    0.40
   4  -1  -1   12.79    0.37
   4  -1  -1   12.18    0.30
   4   1  -1   12.36    0.30
   4   1  -1   12.69    0.39
   3  -1  -1  202.08    3.49
   3  -1  -1  201.06    3.43
   3   1  -1  208.60    3.44
   3   1  -1  207.42    3.56
   2  -1  -1  115.42    2.04
   2  -1  -1  125.09    2.14
  -2  -1   1  122.01    1.96
   2  -1  -1  121.31    2.08
  -2   1   1  121.92    2.02
   2   1  -1  122.66    2.14
   2   1  -1  124.32    1.99
   1  -1  -1   96.79    1.86
   1  -1  -1  105.11    1.76
   1  -1  -1  103.04    1.76
  -1   1   1  100.30    1.73
   1   1  -1  103.89    1.82
   0  -1   1   84.50    1.43
   0  -1  -1   82.47    1.42
   0  -1  -1   86.46    1.49
   0  -1   1   83.03    1.42
   0  -1  -1   81.41    1.47
   0   1  -1   81.90    1.43
   0   1  -1   84.05    1.45
   0   1   1   85.33    1.48
  -1  -1  -1  112.39    1.91
  -1  -1  -1  105.18    1.76
   1  -1   1  111.72    1.91
  -1   1  -1  110.19    1.80
   1   1   1  100.48    1.90
   1   1   1  106.82    1.78
   2  -1   1   12.02    0.30
  -2  -1  -1   11.97    0.30
  -2  -1  -1   12.12    0.23
   2  -1   1   11.68    0.29
   2   1   1   11.86    0.23
   2   1   1   11.63    0.30
   3  -1   1  331.06    5.80
   3  -1   1  324.31    6.07
  -3  -1  -1  337.07    5.80
   3   1   1  336.07    5.49
   3   1   1  323.95    5.87
   4  -1   1  111.16    2.04
   4  -1   1  113.98    1.90
   4  -1   1  112.93    1.96
   4   1   1  111.64    2.03
   4   1   1  112.97    1.88
   5  -1   1   79.00    1.46
   5  -1   1   79.30    1.56
   5  -1   1   78.31    1.38
   5   1   1   77.27    1.53
   5   1   1   77.02    1.38
   6  -1   1   29.30    0.72
   6  -1   1   28.80    0.62
   6  -1   1   30.25    0.82
   6   1   1   28.99    0.79
   6   1   1   29.85    0.65
   7  -1   1   17.62    0.46
   7  -1   1   18.25    0.58
   7   1   1   17.57    0.50
   7   1   1   16.68    0.66
   8  -1   1   34.89    0.90
   8  -1   1   34.02    1.02
   8   1   1   33.55    1.01
   8   1   1   34.39    0.81
   9  -1   1   69.79    1.69
   9  -1   1   72.01    1.53
   9   1   1   67.04    1.51
   9   1   1   71.14    1.42
   9   1   1   70.49    1.68
  10  -1   1    0.37    0.29
  10  -1   1    0.34    0.38
  10   1   1    0.22    0.36
  10  -2  -1   32.83    1.01
  10  -2  -1   34.46    1.20
  10   2  -1   33.99    1.11
  10   2  -1   32.14    1.01
   9  -2  -1  140.30    2.86
   9  -2  -1  139.82    2.68
   9   2  -1  144.33    2.81
   9   2  -1  140.07    2.75
   8  -2  -1   21.91    0.73
   8  -2  -1   18.87    0.78
   8   2  -1   22.07    0.54
   8   2  -1   22.01    0.78
   7  -2  -1   36.32    1.00
   7  -2  -1   33.89    0.90
   7   2  -1   36.30    0.95
   7   2  -1   35.68    0.73
   6  -2  -1   74.79    1.48
   6  -2  -1   73.43    1.56
   6   2  -1   74.76    1.51
   6   2  -1   74.20    1.30
   5  -2  -1   10.32    0.39
   5  -2  -1   10.80    0.44
   5   2  -1   10.23    0.26
   5   2  -1    9.68    0.39
   4  -2  -1  219.91    3.69
   4   2  -1  223.17    3.56
   4   2  -1  217.91    3.75
   3  -2  -1  665.62   11.78
   3  -2  -1  677.84   11.45
   3   2  -1  658.26   11.45
   2  -2  -1   98.25    1.72
   2  -2  -1  101.69    1.68
   2  -2  -1   98.85    1.76
   2   2  -1  101.41    1.72
   1  -2  -1  205.22    3.49
  -1  -2   1  199.32    3.61
  -1  -2   1  204.85    3.36
   1  -2  -1  202.84    3.61
   1  -2  -1  198.87    3.77
   1   2  -1  205.00    3.35
   1   2  -1  206.63    3.50
   0  -2   1  278.40    4.78
   0  -2  -1  276.16    4.84
   0  -2  -1  275.72    4.73
   0  -2   1  274.52    4.81
   0  -2  -1  280.92    4.89
   0  -2   1  285.09    4.86
   1  -2   1  228.57    4.06
  -1  -2  -1  235.74    4.12
   1  -2   1  226.90    3.99
   1   2   1  237.78    4.33
   1   2   1  237.47    3.85
  -2  -2  -1   85.28    1.37
   2  -2   1   86.90    1.49
  -2  -2  -1   85.95    1.54
   2  -2   1   83.89    1.51
   2   2   1   83.87    1.52
   3  -2   1    0.34    0.11
  -3  -2  -1    0.29    0.10
  -3  -2  -1    0.47    0.06
   3  -2   1    0.46    0.11
   3   2   1    0.43    0.05
   3   2   1    0.33    0.10
  -4  -2  -1   19.82    0.53
   4  -2   1   19.78    0.53
   4  -2   1   20.20    0.56
   4   2   1   19.74    0.54
   4   2   1   20.56    0.39
   5  -2   1   39.25    0.89
   5  -2   1   41.64    0.95
   5   2   1   40.43    0.92
   5   2   1   38.78    0.73
   6  -2   1   66.21    1.43
   6  -2   1   63.16    1.33
   6   2   1   64.64    1.37
   6   2   1   64.97    1.16
   7  -2   1    4.82    0.36
   7  -2   1    4.62    0.39
   7   2   1    4.90    0.39
   7   2   1    4.58    0.25
   8  -2   1    2.28    0.32
   8  -2   1    2.70    0.39
   8   2   1    2.66    0.37
   8   2   1    2.94    0.23
   9  -2   1   23.33    0.82
   9  -2   1   22.76    0.93
   9   2   1   24.70    0.92
  10  -2   1    0.18    0.40
  10  -2   1    0.36    0.31
  10   2   1   -0.01    0.35
  10   2   1   -0.11    0.30
  10  -3  -1    1.65    0.46
  10  -3  -1    1.51    0.39
  10   3  -1    1.98    0.43
  10   3  -1    1.57    0.39
   9  -3  -1   43.14    1.28
   9  -3  -1   42.90    1.16
   9   3  -1   41.12    1.18
   8  -3  -1   17.05    0.78
   8  -3  -1   19.52    0.73
   8   3  -1   19.12    0.73
   7  -3  -1    3.39    0.38
   7  -3  -1    3.38    0.35
   7   3  -1    3.67    0.34
   6  -3  -1  152.74    2.79
   6  -3  -1  156.57    2.90
   6   3  -1  153.43    2.80
   5  -3  -1    6.39    0.38
   5  -3  -1    5.85    0.34
   5   3  -1    5.32    0.32
   4  -3  -1  155.88    2.84
   4  -3  -1  159.77    2.77
   4   3  -1  160.70    2.78
   3  -3  -1   93.06    1.74
   3  -3  -1   93.91    1.59
   3   3  -1   94.15    1.68
   2  -3  -1    6.74    0.20
  -2  -3   1    6.77    0.14
   2  -3  -1    6.77    0.27
   2   3  -1    6.71    0.23
  -1  -3   1   29.01    0.54
   1  -3  -1   29.96    0.59
   1  -3  -1   28.57    0.63
  -1  -3   1   29.87    0.64
   1  -3  -1   29.40    0.61
   1   3  -1   29.80    0.61
   0  -3  -1   20.13    0.43
   0  -3  -1   21.01    0.48
   0  -3   1   20.30    0.45
   0  -3  -1   20.45    0.47
   0  -3   1   21.02    0.47
   0  -3   1   20.82    0.44
  -1  -3  -1   41.87    0.85
   1  -3   1   41.09    0.80
   1  -3   1   40.65    0.80
  -1  -3  -1   42.25    0.73
   1  -3   1   41.51    0.78
   1   3   1   41.45    0.85
   2  -3   1  192.50    3.33
  -2  -3  -1  196.54    3.40
   2  -3   1  194.14    3.28
   2   3   1  208.34    3.19
   2   3   1  193.35    3.14
   2   3   1  194.21    3.34
  -3  -3  -1   28.33    0.69
   3  -3   1   30.24    0.69
   3  -3   1   29.13    0.68
   3   3   1   29.59    0.67
  -4  -3  -1   57.76    1.20
   4  -3   1   57.56    1.18
   4  -3   1   57.12    1.20
   4   3   1   59.78    1.18
   5  -3   1    4.80    0.35
   5  -3   1    4.82    0.33
   5   3   1    3.62    0.28
   6  -3   1  127.95    2.38
   6  -3   1  128.59    2.47
   6   3   1  125.32    2.40
   6   3   1  129.07    2.09
   7  -3   1   38.35    1.06
   7  -3   1   37.40    0.99
   7   3   1   39.30    0.72
   7   3   1   38.27    1.01
   8  -3   1   14.35    0.70
   8  -3   1   15.53    0.67
   8   3   1   16.22    0.70
   9  -3   1   51.97    1.34
   9  -3   1   51.69    1.43
   9   3   1   51.38    1.36
  10  -3   1   14.97    0.90
  10  -3   1   15.30    0.78
  10   3   1   14.16    0.82
  10  -4  -1    0.22    0.38
  10  -4  -1    0.46    0.42
  10   4  -1    0.60    0.36
  10   4  -1    1.55    0.42
   9  -4  -1    3.58    0.45
   9  -4  -1    3.88    0.51
   9   4  -1    3.72    0.44
   8  -4  -1    3.66    0.46
   8  -4  -1    3.77    0.42
   8   4  -1    4.26    0.41
   7  -4  -1    8.56    0.52
   7  -4  -1    7.66    0.55
   7   4  -1    8.52    0.48
   6  -4  -1   23.12    0.78
   6  -4  -1   23.35    0.74
   6   4  -1   24.45    0.70
   5  -4  -1   22.47    0.70
   5  -4  -1   21.83    0.67
   5   4  -1   22.16    0.62
   4  -4  -1    9.17    0.41
   4  -4  -1    8.80    0.42
   4   4  -1    9.35    0.36
   3  -4  -1  177.26    2.93
   3  -4  -1  172.07    3.01
   3  -4  -1  171.87    3.07
   3   4  -1  174.52    3.00
   2  -4  -1    4.32    0.25
  -2  -4   1    3.91    0.14
  -2  -4   1    4.40    0.27
   2  -4  -1    4.30    0.25
   2  -4  -1    4.50    0.20
   2   4  -1    4.21    0.22
   1  -4  -1    2.68    0.19
  -1  -4   1    2.86    0.15
   1  -4  -1    2.64    0.20
   1  -4  -1    3.14    0.19
  -1  -4   1    2.81    0.21
   1   4  -1    2.88    0.20
   0  -4   1    7.33    0.27
   0  -4   1    7.18    0.28
   0  -4   1    7.24    0.25
   0  -4  -1    7.25    0.29
   0  -4  -1    7.39    0.26
   0  -4  -1    7.10    0.29
  -1  -4  -1  166.38    2.74
   1  -4   1  168.17    2.82
   1  -4   1  166.13    2.87
  -1  -4  -1  170.75    2.95
   1  -4   1  165.13    2.87
   1   4   1  166.69    2.93
  -2  -4  -1   57.32    1.17
   2  -4   1   55.76    1.11
   2  -4   1   56.28    1.11
   2   4   1   55.75    0.97
   2   4   1   56.11    1.12
   3  -4   1    4.79    0.28
  -3  -4  -1    3.19    0.26
   3  -4   1    3.02    0.23
   3   4   1    3.35    0.24
  -4  -4  -1    8.84    0.42
   4  -4   1    8.85    0.42
   4  -4   1    8.54    0.40
   4   4   1    8.35    0.37
   5  -4   1   73.36    1.50
   5  -4   1   72.31    1.53
   5   4   1   71.99    1.47
   6  -4   1   40.01    1.02
   6  -4   1   39.70    1.06
   6   4   1   40.67    0.99
   7  -4   1   18.69    0.71
   7  -4   1   19.58    0.78
   7   4   1   18.84    0.69
   8  -4   1    4.25    0.44
   8  -4   1    3.82    0.47
   8   4   1    3.68    0.41
   9  -4   1    0.28    0.37
   9  -4   1    0.19    0.34
   9   4   1    0.51    0.32
  10  -4   1    2.53    0.52
  10  -4   1    2.16    0.46
  10   4   1    2.63    0.46
   9  -5  -1   -0.04    0.36
   9  -5  -1    0.25    0.40
   9   5  -1    0.49    0.32
   8  -5  -1   21.10    0.84
   8  -5  -1   21.16    0.89
   8   5  -1   19.83    0.77
   7  -5  -1   15.95    0.77
   7  -5  -1   14.83    0.68
   7   5  -1   15.26    0.61
   6  -5  -1    7.52    0.53
   6  -5  -1    6.21    0.46
   6   5  -1    6.23    0.40
   5  -5  -1   66.42    1.48
   5  -5  -1   65.53    1.44
   5   5  -1   67.04    1.36
   4  -5  -1   15.44    0.57
   4  -5  -1   16.34    0.59
   4  -5  -1   16.23    0.38
   4   5  -1   14.89    0.49
   3  -5  -1  128.12    2.25
   3  -5  -1  126.87    2.39
   3  -5  -1  129.79    2.35
   3   5  -1  130.94    2.31
   2  -5  -1    2.57    0.24
   2  -5  -1    1.95    0.18
   2  -5  -1    2.42    0.23
  -2  -5   1    2.09    0.14
   2   5  -1    1.85    0.18
   1  -5  -1    0.71    0.14
   1  -5  -1    0.65    0.16
  -1  -5   1    0.69    0.16
  -1  -5   1    0.87    0.12
   1  -5  -1    0.79    0.15
   1   5  -1    0.88    0.16
   0  -5   1   24.04    0.58
   0  -5  -1   23.23    0.61
   0  -5   1   22.28    0.54
   0  -5   1   22.94    0.60
   0  -5  -1   22.34    0.60
   0  -5  -1   22.41    0.54
   1  -5   1   90.57    1.69
  -1  -5  -1   91.22    1.76
   1  -5   1   92.26    1.68
  -1  -5  -1   91.28    1.59
   1  -5   1   91.86    1.71
   1   5   1   92.29    1.77
   2  -5   1  105.24    1.96
  -2  -5  -1  106.32    2.03
   2  -5   1  107.10    1.94
   2   5   1  103.75    1.96
   3  -5   1  123.73    2.25
  -3  -5  -1  121.23    2.33
   3  -5   1  122.09    2.28
   3   5   1  123.43    2.25
  -4  -5  -1    1.27    0.25
   4  -5   1    2.23    0.27
   4  -5   1    2.40    0.29
   4   5   1    1.98    0.24
   5  -5   1    1.14    0.26
   5  -5   1    0.66    0.23
   5   5   1    0.92    0.21
   6  -5   1   64.41    1.46
   6  -5   1   64.63    1.52
   6   5   1   64.90    1.42
   7  -5   1    8.21    0.58
   7  -5   1    8.42    0.57
   7   5   1    8.61    0.52
   8  -5   1   40.92    1.30
   8  -5   1   47.13    1.26
   8   5   1   44.09    1.19
   9  -5   1    0.93    0.39
   9  -5   1    0.57    0.42
   9   5   1    1.03    0.37
   9  -6  -1    2.68    0.50
   9  -6  -1    4.20    0.59
   9   6  -1    4.94    0.49
   8  -6  -1   25.04    1.01
   8  -6  -1   23.35    0.93
   8   6  -1   24.59    0.84
   7  -6  -1    7.09    0.55
   7  -6  -1    7.86    0.62
   7   6  -1    7.53    0.50
   6  -6  -1    0.59    0.28
   6  -6  -1    0.40    0.29
   6   6  -1    0.37    0.22
   5  -6  -1   32.42    0.98
   5  -6  -1   33.13    0.95
   5   6  -1   34.05    0.84
   4  -6  -1    0.78    0.25
   4  -6  -1    0.74    0.25
   4   6  -1    1.06    0.20
   3  -6  -1   37.48    0.92
   3  -6  -1   35.37    0.93
   3  -6  -1   35.95    0.79
   3   6  -1   36.66    0.83
   3   6  -1   34.80    0.66
   2  -6  -1   38.97    0.87
  -2  -6   1   39.25    0.77
   2  -6  -1   39.64    0.93
   2  -6  -1   39.56    0.96
   2   6  -1   39.48    0.89
   1  -6  -1   12.82    0.46
   1  -6  -1   12.96    0.46
  -1  -6   1   13.60    0.40
   1  -6  -1   13.43    0.50
   1   6  -1   13.84    0.48
   0  -6  -1  191.27    3.41
   0  -6   1  192.90    3.26
   0  -6  -1  193.71    3.43
   0  -6   1  190.50    3.37
   0  -6  -1  191.43    3.26
  -1  -6  -1    0.65    0.13
  -1  -6  -1    0.78    0.20
   1  -6   1    0.62    0.17
   1  -6   1    0.74    0.18
   1   6   1    0.77    0.20
   2  -6   1   63.90    1.35
  -2  -6  -1   64.15    1.40
   2  -6   1   65.06    1.33
  -2  -6  -1   66.14    1.17
   2   6   1   63.22    1.35
   3  -6   1    1.78    0.25
   3  -6   1    2.20    0.27
  -3  -6  -1    1.42    0.27
   3   6   1    1.47    0.22
   3   6   1    1.74    0.13
  -4  -6  -1   24.99    0.81
   4  -6   1   25.06    0.78
   4  -6   1   26.50    0.79
   4   6   1   24.93    0.71
   5  -6   1    2.75    0.36
   5  -6   1    2.62    0.34
   5   6   1    2.64    0.30
   6  -6   1   62.42    1.47
   6  -6   1   60.76    1.49
   6   6   1   61.08    1.38
   7  -6   1    2.99    0.44
   7  -6   1    2.57    0.42
   7   6   1    2.54    0.35
   8  -6   1   39.28    1.23
   8  -6   1   42.80    1.33
   8   6   1   40.98    1.15
   9  -6   1    0.73    0.45
   9  -6   1    0.25    0.40
   9   6   1    0.32    0.35
   8  -7  -1    0.40    0.43
   8  -7  -1   -0.24    0.37
   8   7  -1    0.34    0.29
   7  -7  -1   51.61    1.41
   7  -7  -1   50.69    1.48
   7   7  -1   54.88    1.27
   6  -7  -1  118.39    2.51
   6  -7  -1  119.58    2.43
   6   7  -1  115.94    2.28
   5  -7  -1   22.49    0.84
   5  -7  -1   20.83    0.79
   5   7  -1   22.39    0.69
   4  -7  -1   49.06    1.23
   4  -7  -1   45.30    1.18
   4   7  -1   47.27    1.07
   3  -7  -1   53.61    1.13
   3  -7  -1   55.11    1.26
   3  -7  -1   55.44    1.30
   3   7  -1   53.40    1.16
   3   7  -1   53.10    0.99
   2  -7  -1   16.99    0.56
   2  -7  -1   18.06    0.62
  -2  -7   1   17.29    0.46
   2  -7  -1   16.79    0.64
   2   7  -1   17.53    0.57
   1  -7  -1   52.94    1.19
   1  -7  -1   56.84    1.26
  -1  -7   1   54.06    1.09
   1  -7  -1   53.93    1.17
   1   7  -1   54.57    1.21
   0  -7  -1  132.66    2.35
   0  -7   1  132.23    2.36
   0  -7  -1  131.42    2.50
   0  -7   1  129.06    2.44
   0  -7  -1  131.67    2.49
  -1  -7  -1    0.28    0.22
  -1  -7  -1    0.04    0.14
   1  -7   1    0.15    0.18
   1  -7   1    0.32    0.20
   1   7   1    0.62    0.22
  -2  -7  -1   43.56    1.14
   2  -7   1   46.27    1.09
  -2  -7  -1   46.06    0.91
   2  -7   1   46.63    1.11
   2   7   1   46.38    1.10
   3  -7   1   56.90    1.32
  -3  -7  -1   58.87    1.40
   3  -7   1   59.26    1.35
   3   7   1   58.69    1.07
   3   7   1   58.19    1.29
   4  -7   1   15.32    0.64
   4  -7   1   14.64    0.64
   4   7   1   15.09    0.58
   5  -7   1    1.97    0.35
   5  -7   1    2.15    0.37
   5   7   1    2.53    0.31
   6  -7   1    0.30    0.32
   6  -7   1    0.11    0.32
   6   7   1    0.60    0.27
   7  -7   1   42.24    1.26
   7  -7   1   41.64    1.31
   7   7   1   41.34    1.12
   8  -7   1    6.55    0.62
   8  -7   1    7.80    0.70
   8   7   1    7.90    0.56
   7  -8  -1    4.34    0.59
   7  -8  -1    5.66    0.58
   7   8  -1    5.24    0.47
   6  -8  -1    7.37    0.59
   6  -8  -1    7.49    0.65
   6   8  -1    7.57    0.49
   5  -8  -1   -0.13    0.29
   5  -8  -1    0.02    0.31
   5   8  -1    0.17    0.22
   4  -8  -1   10.67    0.60
   4  -8  -1   10.03    0.63
   4   8  -1   10.62    0.49
   3  -8  -1    0.51    0.29
   3  -8  -1    0.48    0.27
   3   8  -1    0.56    0.21
  -2  -8   1    1.53    0.19
   2  -8  -1    1.61    0.31
   2  -8  -1    0.99    0.26
   2   8  -1    1.40    0.24
   1  -8  -1   15.91    0.66
   1  -8  -1   16.11    0.62
  -1  -8   1   16.84    0.53
   1  -8  -1   17.24    0.60
   1   8  -1   15.57    0.61
   0  -8   1   17.16    0.57
   0  -8  -1   17.54    0.67
   0  -8   1   18.73    0.64
   0  -8  -1   17.00    0.67
   0  -8  -1   17.94    0.58
   1  -8   1   11.62    0.52
  -1  -8  -1   12.40    0.45
  -1  -8  -1   12.90    0.61
   1  -8   1   11.94    0.55
   1   8   1   12.02    0.58
   2  -8   1    0.10    0.23
   2  -8   1    0.18    0.23
   2   8   1    0.08    0.23
   3  -8   1   35.60    1.04
   3  -8   1   36.22    1.03
   3   8   1   36.76    0.97
   4  -8   1   11.80    0.63
   4  -8   1   11.47    0.63
   4   8   1   11.06    0.54
   5  -8   1   13.07    0.70
   5  -8   1   11.73    0.70
   5   8   1   10.73    0.56
   6  -8   1    5.44    0.53
   6  -8   1    6.92    0.61
   6   8   1    5.41    0.44
   7  -8   1    0.43    0.37
   7  -8   1   -0.22    0.40
   7   8   1    0.22    0.30
   6  -9  -1   -0.23    0.39
   6  -9  -1   -0.22    0.38
   6   9  -1    0.15    0.26
   5  -9  -1    2.67    0.46
   5  -9  -1    2.48    0.46
   5   9  -1    2.17    0.32
   4  -9  -1    4.26    0.48
   4  -9  -1    5.08    0.52
   4   9  -1    4.45    0.38
   3  -9  -1    1.24    0.36
   3  -9  -1    1.22    0.34
   3   9  -1    0.85    0.26
   2  -9  -1   15.48    0.73
   2  -9  -1   15.03    0.66
   2   9  -1   15.34    0.61
   1  -9  -1   36.44    0.97
  -1  -9   1   35.51    0.88
   1  -9  -1   36.77    1.07
   1   9  -1   36.87    1.00
   0  -9   1    0.62    0.24
   0  -9  -1    0.75    0.24
   0   9  -1    0.94    0.31
   0   9   1    0.75    0.32
   1  -9   1    3.43    0.36
  -1  -9  -1    3.75    0.33
   1  -9   1    4.34    0.43
   1   9   1    4.19    0.43
   2  -9   1   26.00    0.85
   2  -9   1   24.03    0.86
   2   9   1   24.35    0.82
   2   9   1   23.34    0.68
   3  -9   1    9.95    0.64
   3  -9   1    9.41    0.63
   3   9   1   10.55    0.56
   4  -9   1   18.44    0.82
   4  -9   1   21.13    0.88
   4   9   1   20.77    0.74
   5  -9   1   39.79    1.23
   5  -9   1   40.17    1.26
   5   9   1   38.23    1.08
   6  -9   1    3.69    0.55
   6  -9   1    2.93    0.50
   6   9   1    3.85    0.42
   4 -10  -1    9.49    0.70
   4 -10  -1    8.36    0.64
   3 -10  -1   -0.09    0.33
   3 -10  -1   -0.05    0.32
   2 -10  -1   54.09    1.35
   2 -10  -1   50.57    1.43
   2  10  -1   52.84    1.28
   1 -10  -1    5.49    0.52
  -1 -10   1    6.13    0.42
   1 -10  -1    5.62    0.46
   1  10  -1    6.09    0.50
   0 -10  -1   75.73    1.60
   0 -10   1   75.55    1.62
   0  10   1   78.39    1.85
   0  10  -1   73.72    1.75
  -1 -10  -1    5.12    0.39
   1 -10   1    5.05    0.49
   1 -10   1    5.21    0.45
   1  10   1    4.48    0.48
   2 -10   1   -0.08    0.32
   2 -10   1   -0.04    0.29
   2  10   1    0.10    0.27
   3 -10   1    0.20    0.34
   3 -10   1   -0.25    0.32
   3  10   1   -0.01    0.27
   4 -10   1   12.97    0.80
   4 -10   1   12.54    0.78
   4  10   1   11.78    0.63
   1 -11  -1    1.12    0.34
  -1  11   1    1.05    0.43
   0 -11   1    3.81    0.43
   0 -11  -1    4.06    0.42
   0  11   1    3.56    0.50
   1 -11   1    1.96    0.38
  10   0  -2  112.86    2.44
  10   0  -2  112.00    2.17
   9   0  -2    0.03    0.22
   9   0  -2   -0.03    0.30
   8   0  -2   78.85    1.72
   8   0  -2   76.55    1.52
   8   0  -2   77.42    1.57
   7   0  -2    0.00    0.15
   7   0  -2   -0.01    0.21
   7   0  -2    0.14    0.16
   6   0  -2    5.66    0.30
   6   0  -2    5.96    0.28
   6   0  -2    5.76    0.38
   5   0  -2    0.20    0.14
   5   0  -2   -0.08    0.10
   5   0  -2    0.06    0.10
   4   0  -2  184.12    3.09
   4   0  -2  185.20    3.22
   4   0  -2  192.61    3.20
   3   0  -2    0.02    0.05
   3   0  -2    0.07    0.06
   3   0  -2    0.05    0.08
   2   0  -2  523.18    8.50
   2   0  -2  496.99    8.76
   2   0  -2  514.95    8.79
  -1   0   2    0.05    0.03
   1   0  -2    0.06    0.03
   1   0  -2    0.06    0.03
  -1   0  -2    0.04    0.03
   1   0   2    0.11    0.03
   1   0   2    0.02    0.03
   1   0   2    0.07    0.03
   2   0   2    0.99    0.08
  -2   0  -2    1.06    0.08
   2   0   2    0.59    0.08
   3   0   2    0.00    0.06
  -3   0  -2    0.18    0.06
   3   0   2    0.05    0.08
  -4   0  -2    1.94    0.14
   4   0   2    2.10    0.16
   4   0   2    1.37    0.17
   5   0   2   -0.05    0.11
   5   0   2    0.12    0.14
   6   0   2    6.01    0.39
   6   0   2    6.12    0.31
   7   0   2    0.36    0.18
   7   0   2   -0.05    0.21
   8   0   2    3.60    0.31
   8   0   2    3.31    0.41
   8   0   2    3.73    0.29
   9   0   2   -0.22    0.32
   9   0   2    0.19    0.23
  10   0   2   26.65    1.03
  10   0   2   27.54    0.86
  10  -1  -2   12.22    0.76
  10  -1  -2   11.88    0.62
  10   1  -2   12.26    0.73
   9  -1  -2   15.20    0.63
   9  -1  -2   15.67    0.77
   9   1  -2   17.03    0.76
   9   1  -2   15.84    0.54
   9   1  -2   15.18    0.63
   8  -1  -2    3.87    0.29
   8  -1  -2    3.23    0.39
   8  -1  -2    3.72    0.33
   8   1  -2    3.43    0.27
   8   1  -2    3.52    0.33
   8   1  -2    3.54    0.38
   7  -1  -2   12.53    0.41
   7  -1  -2   11.75    0.47
   7  -1  -2   12.05    0.56
   7   1  -2   11.94    0.40
   7   1  -2   12.86    0.54
   7   1  -2   11.69    0.49
   6  -1  -2   65.19    1.39
   6  -1  -2   65.06    1.25
   6  -1  -2   66.57    1.30
   6   1  -2   65.71    1.21
   6   1  -2   64.23    1.35
   5  -1  -2   40.13    0.92
   5  -1  -2   40.57    0.81
   5  -1  -2   40.32    0.85
   5   1  -2   40.57    0.78
   5   1  -2   41.34    0.90
   4  -1  -2  267.18    4.56
   4  -1  -2  273.10    4.57
   4  -1  -2  264.59    4.57
   4   1  -2  268.73    4.70
   4   1  -2  272.99    4.46
   3  -1  -2  327.75    5.72
   3  -1  -2  329.13    5.83
   3  -1  -2  319.51    5.58
   3   1  -2  325.39    5.56
   3   1  -2  327.58    5.45
  -2  -1   2   10.88    0.22
   2  -1  -2   10.56    0.27
  -2  -1   2   10.87    0.22
   2  -1  -2   10.81    0.27
   2   1  -2   11.27    0.26
   1  -1  -2    8.26    0.21
   1  -1  -2    8.21    0.19
  -1  -1   2    8.10    0.17
  -1  -1   2    8.27    0.17
   1  -1  -2    8.13    0.20
   1   1  -2    8.41    0.17
   1   1  -2    8.05    0.17
   0  -1   2  147.43    2.59
   0  -1  -2  148.13    2.59
   0  -1   2  144.54    2.44
   0  -1  -2  146.47    2.64
   0   1   2  147.23    2.56
   0   1  -2  147.86    2.45
   0   1  -2  151.06    2.68
  -1  -1  -2    0.63    0.06
   1  -1   2    0.72    0.05
   1  -1   2    1.08    0.07
   1  -1   2    0.73    0.07
  -1  -1  -2    0.74    0.07
  -1   1  -2    0.75    0.05
   1   1   2    0.69    0.06
   1   1   2    0.76    0.08
   2  -1   2  213.83    3.65
  -2  -1  -2  203.41    3.72
   2  -1   2  207.12    3.79
   2   1   2  207.11    3.50
   2   1   2  209.11    3.85
   3  -1   2  200.87    3.34
   3  -1   2  199.18    3.44
  -3  -1  -2  198.11    3.54
   3  -1   2  206.69    3.52
   3   1   2  204.99    3.65
   3   1   2  206.69    3.34
  -4  -1  -2    1.87    0.16
   4  -1   2    2.11    0.18
   4  -1   2    1.49    0.17
   4   1   2    1.58    0.18
   4   1   2    1.86    0.13
   5  -1   2    1.02    0.16
   5  -1   2    0.85    0.18
   5   1   2    1.02    0.13
   5   1   2    0.98    0.18
   6  -1   2   41.58    0.80
   6  -1   2   39.63    1.00
   6  -1   2   42.25    0.92
   6   1   2   39.67    0.83
   6   1   2   39.86    0.99
   7  -1   2  207.08    3.85
   7  -1   2  212.15    3.60
   7  -1   2  212.62    3.67
   7   1   2  217.49    3.58
   7   1   2  211.21    3.84
   8  -1   2  101.48    1.95
   8  -1   2  100.22    2.12
   8   1   2   96.71    2.08
   8   1   2  101.75    1.86
   9  -1   2   -0.17    0.33
   9  -1   2    0.16    0.25
   9   1   2    0.42    0.22
   9   1   2    0.54    0.34
  10  -1   2    1.59    0.46
  10  -1   2    1.48    0.34
  10   1   2    1.79    0.43
  10  -2  -2    4.89    0.48
  10  -2  -2    5.45    0.58
  10   2  -2    5.72    0.50
  10   2  -2    5.02    0.53
   9  -2  -2   31.00    1.08
   9  -2  -2   32.50    0.95
   9   2  -2   33.39    1.02
   9   2  -2   32.77    0.98
   8  -2  -2    0.82    0.30
   8  -2  -2    0.50    0.24
   8   2  -2    0.74    0.27
   8   2  -2    0.98    0.17
   8   2  -2    0.91    0.26
   7  -2  -2   25.50    0.74
   7  -2  -2   27.31    0.82
   7  -2  -2   23.31    0.60
   7   2  -2   27.34    0.78
   7   2  -2   27.18    0.58
   6  -2  -2    0.65    0.20
   6  -2  -2    0.41    0.13
   6  -2  -2    0.84    0.20
   6   2  -2    0.37    0.18
   6   2  -2    0.76    0.12
   5  -2  -2    0.11    0.09
   5  -2  -2    0.10    0.14
   5  -2  -2   -0.11    0.13
   5   2  -2    0.20    0.07
   5   2  -2    0.12    0.13
   4  -2  -2   46.06    0.84
  -4  -2   2   45.34    0.80
   4  -2  -2   45.33    0.94
   4   2  -2   47.46    0.94
   3  -2  -2   87.07    1.56
   3  -2  -2   85.88    1.49
   3   2  -2   89.52    1.55
   2  -2  -2  286.97    5.52
   2  -2  -2  300.48    5.12
   2  -2  -2  308.04    5.41
   2   2  -2  305.24    5.17
   1  -2  -2    3.76    0.16
  -1  -2   2    4.12    0.11
   1  -2  -2    3.79    0.17
   1  -2  -2    3.92    0.14
   1   2  -2    4.00    0.12
   0  -2   2  146.68    2.53
   0  -2   2  143.79    2.46
   0  -2  -2  146.58    2.58
   0  -2  -2  145.22    2.49
   0  -2  -2  142.66    2.60
   0   2  -2  147.82    2.50
   1  -2   2  137.62    2.30
  -1  -2  -2  139.40    2.38
   1  -2   2  138.06    2.38
   1   2   2  139.37    2.25
   1   2   2  139.50    2.39
   2  -2   2    6.74    0.24
  -2  -2  -2    7.00    0.25
   2   2   2    6.86    0.17
   2   2   2    7.01    0.25
  -2   2  -2    6.97    0.15
   3  -2   2   62.06    1.16
   3  -2   2   60.19    1.18
  -3  -2  -2   62.42    1.19
   3   2   2   62.22    1.03
   3   2   2   61.81    1.19
   4  -2   2   78.85    1.45
   4  -2   2   75.70    1.49
  -4  -2  -2   76.70    1.47
   4   2   2   78.06    1.30
   4   2   2   76.30    1.48
  -5  -2  -2    0.90    0.17
   5  -2   2    0.88    0.19
   5  -2   2    1.06    0.18
   5   2   2    1.07    0.19
   5   2   2    1.15    0.11
   6  -2   2   51.06    1.19
   6  -2   2   50.81    1.11
   6   2   2   50.37    1.16
   6   2   2   51.05    0.95
   7  -2   2    5.32    0.42
   7  -2   2    5.14    0.38
   7   2   2    6.80    0.29
   7   2   2    6.46    0.45
   8  -2   2    0.43    0.24
   8  -2   2    0.16    0.28
   8   2   2    0.28    0.28
   8   2   2    0.32    0.16
   9  -2   2   16.77    0.85
   9  -2   2   16.45    0.70
   9   2   2   17.53    0.78
  10  -2   2   23.09    1.01
  10  -2   2   23.90    0.87
  10   2   2   24.04    1.00
  10  -3  -2   -0.25    0.37
  10  -3  -2   -0.05    0.33
  10   3  -2    0.03    0.33
  10   3  -2    0.16    0.32
   9  -3  -2   45.82    1.34
   9  -3  -2   44.00    1.19
   9   3  -2   45.51    1.24
   9   3  -2   43.48    1.21
   8  -3  -2    9.27    0.53
   8  -3  -2    9.71    0.61
   8   3  -2    9.70    0.55
   7  -3  -2    0.07    0.21
   7  -3  -2    0.57    0.26
   7   3  -2   -0.01    0.20
   6  -3  -2  258.62    4.42
   6  -3  -2  259.18    4.57
   6   3  -2  255.95    4.46
   5  -3  -2  113.39    2.17
   5  -3  -2  115.16    2.11
   5   3  -2  111.86    2.08
   4  -3  -2   20.54    0.40
   4  -3  -2   19.74    0.56
   4  -3  -2   19.21    0.58
   4   3  -2   20.03    0.51
   3  -3  -2   16.17    0.47
   3  -3  -2   16.68    0.36
   3  -3  -2   15.94    0.46
   3   3  -2   16.16    0.41
   2  -3  -2    0.24    0.10
  -2  -3   2    0.29    0.04
   2  -3  -2    0.31    0.07
   2  -3  -2    0.20    0.10
   2   3  -2    0.32    0.04
   2   3  -2    0.31    0.08
   1  -3  -2   79.21    1.41
   1  -3  -2   78.04    1.45
  -1  -3   2   77.96    1.32
   1  -3  -2   79.65    1.40
   1   3  -2   79.98    1.38
   0  -3  -2  209.34    3.48
   0  -3  -2  200.55    3.62
   0  -3  -2  203.35    3.65
   0  -3   2  202.32    3.56
   0  -3   2  206.91    3.52
   1  -3   2  247.37    4.56
  -1  -3  -2  257.64    4.44
   1  -3   2  249.99    4.38
   1   3   2  257.99    4.29
  -2  -3  -2    4.67    0.24
   2  -3   2    5.16    0.22
   2  -3   2    4.93    0.24
   2   3   2    4.90    0.16
   2   3   2    5.07    0.24
  -3  -3  -2   34.42    0.79
   3  -3   2   34.87    0.76
   3  -3   2   33.62    0.76
   3   3   2   33.69    0.77
   4  -3   2    0.63    0.16
  -4  -3  -2    0.79    0.17
   4  -3   2    0.42    0.15
   4   3   2    1.00    0.17
  -5  -3  -2   13.37    0.49
   5  -3   2   11.67    0.50
   5  -3   2   12.94    0.48
   5   3   2   13.24    0.28
   5   3   2   13.18    0.48
   6  -3   2    2.37    0.30
   6  -3   2    2.37    0.28
   6   3   2    2.43    0.15
   6   3   2    2.12    0.28
   7  -3   2    1.53    0.29
   7  -3   2    1.64    0.32
   7   3   2    1.87    0.30
   7   3   2    2.03    0.15
   8  -3   2   20.71    0.76
   8  -3   2   20.87    0.83
   8   3   2   20.49    0.78
   9  -3   2  142.86    2.79
   9  -3   2  142.44    2.95
   9   3   2  145.30    2.90
  10  -3   2   13.67    0.75
  10  -3   2   13.99    0.85
  10   3   2   14.05    0.82
  10  -4  -2    5.14    0.53
  10  -4  -2    5.53    0.62
  10   4  -2    5.01    0.55
  10   4  -2    3.99    0.49
   9  -4  -2   86.97    1.90
   9  -4  -2   84.89    2.04
   9   4  -2   82.38    1.86
   8  -4  -2    4.93    0.46
   8  -4  -2    4.47    0.48
   8   4  -2    5.49    0.44
   7  -4  -2    2.71    0.37
   7  -4  -2    2.43    0.34
   7   4  -2    2.56    0.31
   6  -4  -2   -0.02    0.22
   6  -4  -2    0.44    0.24
   6   4  -2    0.39    0.19
   5  -4  -2    4.62    0.35
   5  -4  -2    5.17    0.39
   5   4  -2    4.61    0.31
   4  -4  -2    5.73    0.20
   4  -4  -2    5.27    0.36
   4  -4  -2    5.27    0.34
   4   4  -2    5.44    0.28
   3  -4  -2  175.15    3.01
   3  -4  -2  173.12    2.94
   3  -4  -2  170.55    3.07
   3   4  -2  174.42    2.97
   2  -4  -2    3.87    0.20
   2  -4  -2    2.92    0.22
   2  -4  -2    3.44    0.24
  -2  -4   2    3.49    0.14
   2   4  -2    3.67    0.19
   1  -4  -2  110.55    2.03
   1  -4  -2  113.70    1.96
   1  -4  -2  110.71    1.99
  -1  -4   2  111.52    1.88
   1   4  -2  113.10    1.96
   0  -4  -2  211.16    3.69
   0  -4  -2  215.40    3.68
   0  -4  -2  215.05    3.68
   0  -4   2  214.16    3.53
   0  -4   2  216.09    3.60
  -1  -4  -2   31.58    0.73
  -1  -4  -2   30.25    0.60
   1  -4   2   30.84    0.66
   1  -4   2   31.15    0.68
   1   4   2   30.39    0.74
   2  -4   2   26.88    0.65
   2  -4   2   27.73    0.64
  -2  -4  -2   27.97    0.70
   2   4   2   28.69    0.69
   2   4   2   27.10    0.53
   3  -4   2    0.04    0.12
  -3  -4  -2    0.24    0.15
   3  -4   2    0.15    0.14
   3   4   2   -0.02    0.05
   3   4   2    0.17    0.13
   4  -4   2   39.18    0.91
  -4  -4  -2   37.95    0.93
   4  -4   2   36.22    0.90
   4   4   2   38.78    0.90
  -5  -4  -2  100.86    2.00
   5  -4   2  103.41    2.00
   5  -4   2   97.25    1.93
   5   4   2  100.99    1.95
   6  -4   2   15.13    0.63
   6  -4   2   14.60    0.60
   6   4   2   15.80    0.59
   7  -4   2   13.04    0.63
   7  -4   2   12.95    0.67
   7   4   2   13.10    0.61
   8  -4   2    0.32    0.31
   8  -4   2    0.73    0.32
   8   4   2    0.27    0.28
   9  -4   2    2.49    0.43
   9  -4   2    3.82    0.52
   9   4   2    4.15    0.48
  10  -4   2   37.15    1.20
  10  -4   2   34.03    1.26
  10   4   2   37.43    1.22
   9  -5  -2   14.30    0.81
   9  -5  -2   14.03    0.86
   9   5  -2   14.10    0.70
   8  -5  -2    2.46    0.42
   8  -5  -2    3.45    0.48
   8   5  -2    3.02    0.37
   7  -5  -2   89.12    2.00
   7  -5  -2   91.08    1.91
   7   5  -2   88.37    1.82
   6  -5  -2    0.95    0.30
   6   5  -2    1.17    0.23
   5  -5  -2  110.75    2.23
   5  -5  -2  111.01    2.16
   5   5  -2  111.94    2.07
   4  -5  -2    8.37    0.28
   4  -5  -2    8.29    0.43
   4  -5  -2    8.70    0.45
   4   5  -2    9.06    0.36
   3  -5  -2   71.13    1.44
   3  -5  -2   71.26    1.33
   3  -5  -2   69.86    1.47
   3   5  -2   72.78    1.36
   2  -5  -2   83.41    1.56
  -2  -5   2   83.86    1.44
   2  -5  -2   85.97    1.61
   2  -5  -2   84.25    1.65
   2   5  -2   83.71    1.55
   1  -5  -2   38.50    0.83
   1  -5  -2   36.75    0.83
   1  -5  -2   37.97    0.88
  -1  -5   2   37.18    0.75
   1   5  -2   38.32    0.81
   0  -5  -2   38.85    0.89
   0  -5   2   38.54    0.82
   0  -5   2   37.74    0.80
   0  -5  -2   39.41    0.88
   0  -5  -2   38.01    0.80
   1  -5   2   13.42    0.43
  -1  -5  -2   12.28    0.47
   1  -5   2   13.53    0.42
  -1  -5  -2   13.93    0.37
   1   5   2   13.43    0.49
   2  -5   2   13.30    0.46
  -2  -5  -2   13.90    0.51
   2  -5   2   12.75    0.43
   2   5   2   14.55    0.49
   2   5   2   13.81    0.35
   3  -5   2   65.77    1.34
   3  -5   2   64.26    1.33
  -3  -5  -2   63.59    1.38
   3   5   2   63.36    1.11
   3   5   2   66.30    1.34
   4  -5   2  196.07    3.41
   4  -5   2  191.73    3.46
  -4  -5  -2  190.13    3.51
  -4   5  -2  191.04    3.22
   4   5   2  195.73    3.44
   5  -5   2    6.38    0.45
   5  -5   2    6.15    0.44
  -5  -5  -2    6.31    0.44
   5   5   2    5.87    0.40
   6  -5   2  126.36    2.53
   6   5   2  127.25    2.44
   7  -5   2   24.47    0.87
   7  -5   2   26.05    0.91
   7   5   2   26.02    0.83
   8  -5   2    0.53    0.35
   8  -5   2    0.92    0.39
   8   5   2    1.02    0.33
   9  -5   2    0.27    0.38
   9  -5   2    0.04    0.38
   9   5   2   -0.17    0.33
   9  -6  -2    0.85    0.41
   9  -6  -2    1.15    0.48
   9   6  -2    1.60    0.38
   8  -6  -2   13.40    0.76
   8  -6  -2   13.80    0.80
   8   6  -2   14.54    0.66
   7  -6  -2   49.91    1.32
   7  -6  -2   50.21    1.42
   7   6  -2   51.48    1.21
   6  -6  -2    2.67    0.36
   6  -6  -2    2.81    0.40
   6   6  -2    2.15    0.28
   5  -6  -2    3.54    0.39
   5  -6  -2    3.15    0.35
   5   6  -2    3.95    0.31
   4  -6  -2    1.10    0.16
   4  -6  -2    0.49    0.23
   4  -6  -2    0.84    0.25
   4   6  -2    1.17    0.20
   3  -6  -2    5.57    0.30
   3  -6  -2    4.93    0.38
  -3  -6   2    4.94    0.18
   3  -6  -2    4.85    0.36
   3   6  -2    5.08    0.29
   2  -6  -2   48.47    1.13
   2  -6  -2   48.53    1.04
  -2  -6   2   49.05    0.92
   2  -6  -2   50.26    1.09
   2   6  -2   48.58    1.02
   1  -6  -2  215.27    3.67
   1  -6  -2  213.48    3.77
  -1  -6   2  215.47    3.58
   1  -6  -2  217.78    3.82
   1   6  -2  213.17    3.72
   0  -6  -2   54.91    1.21
   0  -6   2   55.87    1.11
   0  -6  -2   54.60    1.10
   0  -6   2   54.64    1.14
   0  -6  -2   54.96    1.20
   1  -6   2   37.01    0.85
  -1  -6  -2   36.88    0.77
  -1  -6  -2   36.70    0.92
   1  -6   2   37.39    0.87
   1   6   2   36.72    0.94
   2  -6   2    0.74    0.20
  -2  -6  -2    0.60    0.21
   2  -6   2    0.91    0.20
   2   6   2    1.01    0.14
   2   6   2    1.03    0.21
   3  -6   2   69.58    1.43
  -3  -6  -2   67.37    1.49
   3  -6   2   65.28    1.41
   3   6   2   66.35    1.17
   3   6   2   64.29    1.40
  -4  -6  -2   24.69    0.82
   4  -6   2   25.05    0.78
   4  -6   2   25.45    0.78
   4   6   2   25.13    0.73
   5  -6   2  146.28    2.79
   5  -6   2  150.29    2.85
  -5  -6  -2  148.79    2.89
   5   6   2  146.36    2.76
   6  -6   2    4.12    0.45
   6  -6   2    4.60    0.45
   6   6   2    4.13    0.39
   7  -6   2    0.36    0.33
   7  -6   2    0.39    0.32
   7   6   2    0.40    0.27
   8  -6   2    1.86    0.45
   8  -6   2    1.95    0.43
   8   6   2    2.01    0.38
   9  -6   2   11.65    0.80
   9  -6   2   11.75    0.85
   9   6   2   13.16    0.75
   8  -7  -2   49.27    1.43
   8  -7  -2   47.28    1.49
   8   7  -2   48.40    1.25
   7  -7  -2   14.92    0.78
   7  -7  -2   16.21    0.84
   7   7  -2   14.68    0.63
   6  -7  -2    6.61    0.57
   6  -7  -2    6.38    0.53
   6   7  -2    8.68    0.47
   5  -7  -2    0.57    0.29
   5  -7  -2   -0.12    0.26
   5   7  -2    0.35    0.21
   4  -7  -2   11.91    0.58
   4  -7  -2   12.98    0.44
   4  -7  -2   12.37    0.63
   4   7  -2   12.73    0.48
  -3  -7   2    6.99    0.25
   3  -7  -2    6.48    0.46
   3  -7  -2    7.18    0.46
   3  -7  -2    6.98    0.37
   3   7  -2    7.12    0.36
   2  -7  -2    3.30    0.35
   2  -7  -2    3.76    0.30
  -2  -7   2    4.05    0.24
   2  -7  -2    3.72    0.32
   2   7  -2    3.96    0.29
   1  -7  -2   40.60    0.95
   1  -7  -2   39.15    1.03
  -1  -7   2   39.97    0.87
   1  -7  -2   41.27    0.98
   1   7  -2   40.00    0.94
   0  -7  -2    6.22    0.42
   0  -7   2    6.39    0.38
   0  -7  -2    6.49    0.42
   0  -7   2    6.97    0.36
   0  -7  -2    6.54    0.35
   1  -7   2    8.89    0.44
   1  -7   2    8.98    0.43
  -1  -7  -2    9.41    0.49
  -1  -7  -2    8.95    0.37
   1   7   2    7.96    0.48
   2  -7   2    7.29    0.44
  -2  -7  -2    7.20    0.48
   2  -7   2    7.37    0.44
   2   7   2    6.65    0.31
   2   7   2    7.72    0.46
  -3  -7  -2    0.03    0.26
   3  -7   2    0.26    0.23
   3  -7   2    0.16    0.21
   3   7   2    0.10    0.12
   3   7   2   -0.07    0.19
   4  -7   2    2.37    0.34
   4  -7   2    2.44    0.33
  -4  -7  -2    1.85    0.34
   4   7   2    2.11    0.29
   5  -7   2    1.86    0.35
   5  -7   2    1.78    0.36
   5   7   2    2.34    0.32
   6  -7   2   13.17    0.71
   6  -7   2   14.47    0.74
   6   7   2   12.17    0.61
   7  -7   2   16.95    0.88
   7  -7   2   17.13    0.83
   7   7   2   17.90    0.75
   8  -7   2    0.55    0.41
   8  -7   2    0.19    0.42
   8   7   2    0.89    0.35
   7  -8  -2   18.37    0.88
   7  -8  -2   19.78    0.99
   7   8  -2   18.12    0.71
   6  -8  -2   23.82    0.93
   6  -8  -2   23.88    1.01
   6   8  -2   22.54    0.74
   5  -8  -2   21.29    0.89
   5  -8  -2   21.16    0.83
   5   8  -2   20.78    0.67
   4  -8  -2    1.31    0.36
   4  -8  -2    1.66    0.34
   4   8  -2    1.45    0.25
   3  -8  -2   72.25    1.65
   3  -8  -2   71.36    1.58
   3  -8  -2   69.71    1.47
   3   8  -2   71.76    1.45
  -2  -8   2   28.65    0.67
   2  -8  -2   26.79    0.81
   2  -8  -2   27.39    0.91
   2  -8  -2   27.92    0.80
   2   8  -2   26.97    0.75
  -1  -8   2  104.52    1.92
   1  -8  -2  103.27    2.01
   1  -8  -2  103.21    2.08
   1  -8  -2  102.64    2.14
   1   8  -2  107.32    2.05
   0  -8   2   13.30    0.54
   0  -8  -2   12.06    0.60
   0  -8  -2   13.32    0.60
   0  -8  -2   11.89    0.49
   0  -8   2   12.46    0.50
   1  -8   2    8.53    0.48
  -1  -8  -2    8.90    0.40
   1  -8   2    7.91    0.46
  -1  -8  -2    8.84    0.56
   1   8   2    8.43    0.53
  -2  -8  -2   13.40    0.68
   2  -8   2   12.97    0.58
   2  -8   2   13.16    0.59
   2   8   2   13.35    0.46
   2   8   2   12.16    0.59
   3  -8   2    0.30    0.26
   3  -8   2    0.61    0.29
  -3  -8  -2    0.38    0.30
   3   8   2    0.56    0.24
   4  -8   2   11.86    0.64
   4  -8   2   11.06    0.63
   4   8   2   11.53    0.57
   5  -8   2   43.75    1.23
   5  -8   2   42.81    1.24
   5   8   2   42.42    1.12
   6  -8   2   49.45    1.43
   6  -8   2   50.25    1.40
   6   8   2   50.18    1.27
   7  -8   2    0.35    0.43
   7  -8   2    0.66    0.41
   7   8   2    0.63    0.33
   6  -9  -2  143.45    2.88
   6  -9  -2  135.08    2.98
   5  -9  -2   11.62    0.74
   5  -9  -2   11.93    0.79
   5   9  -2   12.46    0.57
   4  -9  -2    0.39    0.36
   4  -9  -2    0.73    0.32
   4   9  -2    1.04    0.25
   3  -9  -2    5.78    0.53
   3  -9  -2    5.83    0.50
   3   9  -2    6.30    0.42
   2  -9  -2   33.41    1.07
   2  -9  -2   32.98    0.97
   2   9  -2   34.04    0.90
   1  -9  -2    3.19    0.38
   1  -9  -2    3.53    0.42
   1  -9  -2    3.22    0.35
  -1  -9   2    3.17    0.31
   1   9  -2    3.61    0.37
   0  -9  -2    3.19    0.32
   0  -9  -2    2.46    0.37
   0  -9   2    3.14    0.33
   0   9  -2    3.33    0.38
   0   9   2    3.15    0.43
  -1  -9  -2    0.85    0.33
   1  -9   2    1.58    0.30
   1  -9   2    1.44    0.31
  -1  -9  -2    1.22    0.25
   1   9   2    1.33    0.33
   2  -9   2    0.83    0.30
   2  -9   2    1.03    0.31
   2   9   2    0.91    0.22
   2   9   2    0.64    0.28
   3  -9   2    7.66    0.57
   3  -9   2    7.27    0.56
   3   9   2    7.08    0.50
   4  -9   2   62.18    1.56
   4  -9   2   59.73    1.53
   4   9   2   60.47    1.43
   5  -9   2    0.59    0.37
   5  -9   2    0.11    0.36
   5   9   2    0.18    0.28
   6  -9   2   18.04    0.91
   6  -9   2   20.22    0.97
   6   9   2   18.32    0.79
   4 -10  -2    3.44    0.52
   4 -10  -2    3.61    0.50
   3 -10  -2    3.70    0.52
   3 -10  -2    2.75    0.43
   2 -10  -2   -0.08    0.33
   2 -10  -2    0.17    0.30
  -1 -10   2    0.33    0.24
   1 -10  -2    0.70    0.29
   1 -10  -2    1.13    0.36
   0 -10   2    9.17    0.54
   0 -10  -2   10.05    0.55
   0  10   2   10.05    0.69
   0  10  -2    8.81    0.58
   1 -10   2  143.61    2.76
   1 -10   2  143.87    2.83
   1  10   2  146.85    2.92
   2 -10   2    1.76    0.37
   2 -10   2    1.40    0.37
   2  10   2    2.43    0.40
   3 -10   2   85.64    1.96
   3 -10   2   86.44    2.01
   3  10   2   90.95    1.94
   4 -10   2    4.19    0.54
   4 -10   2    4.09    0.52
   4  10   2    4.42    0.46
   1 -11  -2    2.60    0.42
  -1  11   2    3.02    0.52
   0 -11  -2    1.37    0.34
   0 -11   2    1.76    0.35
   0  11   2    1.78    0.45
   1 -11   2    4.21    0.46
   1  11   2    5.28    0.56
  10   0  -3   -0.19    0.24
  10   0  -3    0.14    0.34
   9   0  -3    4.85    0.50
   9   0  -3    6.48    0.41
   9   0  -3    6.15    0.41
   8   0  -3   -0.12    0.24
   8   0  -3    0.21    0.19
   8   0  -3    0.25    0.18
   7   0  -3   20.48    0.57
   7   0  -3   20.05    0.67
   7   0  -3   20.23    0.60
   6   0  -3    0.26    0.18
   6   0  -3    0.06    0.12
   6   0  -3   -0.02    0.13
   5   0  -3    4.17    0.22
   5   0  -3    4.06    0.29
   5   0  -3    4.26    0.25
   4   0  -3    0.13    0.09
   4   0  -3    0.00    0.10
   4   0  -3    0.06    0.08
   3   0  -3  143.28    2.38
   3   0  -3  143.53    2.48
   3   0  -3  144.84    2.47
   2   0  -3    0.11    0.06
   2   0  -3    0.02    0.05
   2   0  -3    0.13    0.05
   1   0  -3   66.53    1.18
   1   0  -3   67.51    1.14
  -1   0   3   66.35    1.13
   0   0   3    0.14    0.03
   0   0  -3    0.18    0.04
   0   0   3    0.05    0.03
   0   0   3    0.06    0.03
   1   0   3  521.94    9.12
  -1   0  -3  539.20    9.04
   1   0   3  536.83    8.87
   2   0   3    0.10    0.06
   2   0   3    0.02    0.05
  -2   0  -3    0.16    0.05
   3   0   3  284.21    4.80
  -3   0  -3  286.47    4.73
   3   0   3  264.55    5.01
   4   0   3    0.07    0.11
  -4   0  -3    0.19    0.08
   4   0   3    0.09    0.09
   5   0   3   95.99    1.73
   5   0   3   95.25    1.85
  -5   0  -3   98.62    1.73
   6   0   3    0.06    0.19
   6   0   3   -0.01    0.13
   7   0   3  140.97    2.71
   7   0   3  142.39    2.52
   8   0   3    0.07    0.26
   8   0   3    0.24    0.19
   9   0   3   57.44    1.28
   9   0   3   57.06    1.50
  10   0   3   -0.09    0.27
  10   0   3    0.12    0.37
  10  -1  -3    6.33    0.47
  10  -1  -3    6.20    0.57
  10   1  -3    5.97    0.56
   9  -1  -3   25.18    0.91
   9  -1  -3   23.67    0.76
   9   1  -3   25.03    0.89
   9   1  -3   24.12    0.79
   9   1  -3   24.54    0.68
   8  -1  -3   81.83    1.81
   8  -1  -3   83.56    1.65
   8  -1  -3   84.03    1.62
   8   1  -3   81.59    1.55
   8   1  -3   82.59    1.70
   8   1  -3   79.51    1.75
   7  -1  -3  204.59    3.61
   7  -1  -3  210.53    3.81
   7  -1  -3  211.84    3.66
   7   1  -3  213.83    3.76
   7   1  -3  207.20    3.77
   7   1  -3  216.35    3.54
   6  -1  -3   64.11    1.27
   6  -1  -3   65.30    1.38
   6  -1  -3   64.01    1.26
   6   1  -3   64.29    1.33
   6   1  -3   65.23    1.20
   6   1  -3   64.45    1.34
   5  -1  -3    2.36    0.23
   5  -1  -3    2.05    0.19
   5  -1  -3    1.88    0.17
   5   1  -3    1.71    0.14
   5   1  -3    1.74    0.19
   5   1  -3    1.70    0.19
   4  -1  -3    1.46    0.14
   4  -1  -3    1.33    0.15
   4  -1  -3    1.70    0.18
   4   1  -3    1.45    0.11
   4   1  -3    1.42    0.16
   4   1  -3    1.38    0.15
   3  -1  -3    0.32    0.09
   3  -1  -3    0.39    0.09
   3  -1  -3    0.43    0.09
  -3  -1   3    0.49    0.07
   3   1  -3    0.43    0.09
   2  -1  -3   42.92    0.78
   2  -1  -3   40.49    0.81
  -2  -1   3   42.58    0.73
   2   1  -3   42.25    0.76
   2   1  -3   42.04    0.82
  -1  -1   3  335.09    5.60
  -1  -1   3  320.86    5.66
   1  -1  -3  336.77    5.87
   1  -1  -3  338.13    5.81
   1  -1  -3  339.07    5.97
   1   1  -3  358.91    6.04
   1   1  -3  330.00    5.59
   0  -1   3   66.50    1.12
   0  -1  -3   65.94    1.17
   0  -1  -3   66.72    1.16
   0  -1   3   65.68    1.11
   0   1  -3   67.40    1.17
   0   1   3   65.56    1.13
   0   1  -3   67.49    1.10
  -1  -1  -3   50.30    0.91
   1  -1   3   50.95    0.88
   1  -1   3   51.04    0.88
  -1   1  -3   49.06    0.88
   1   1   3   48.24    0.87
  -2  -1  -3    1.41    0.11
   2  -1   3    1.26    0.11
   2  -1   3    1.30    0.09
   2  -1   3    1.43    0.12
   2   1   3    1.45    0.09
  -2   1  -3    1.28    0.07
   2   1   3    1.23    0.12
  -3  -1  -3   33.33    0.69
   3  -1   3   33.36    0.72
   3  -1   3   33.73    0.70
   3   1   3   34.61    0.74
   3   1   3   34.38    0.64
  -3   1  -3   34.37    0.61
   4  -1   3   63.00    1.19
   4  -1   3   62.83    1.25
  -4  -1  -3   61.39    1.19
   4   1   3   61.74    1.11
   4   1   3   61.40    1.24
  -4   1  -3   64.04    1.09
   5  -1   3  147.78    2.70
   5  -1   3  151.42    2.60
  -5  -1  -3  148.92    2.63
   5   1   3  147.68    2.70
   5   1   3  149.58    2.52
   6  -1   3  280.87    4.93
   6  -1   3  284.53    4.74
   6   1   3  279.23    4.91
   6   1   3  285.50    4.65
   7  -1   3   79.02    1.73
   7  -1   3   80.46    1.48
   7  -1   3   82.07    1.61
   7   1   3   81.81    1.52
   7   1   3   81.27    1.73
   8  -1   3    2.40    0.37
   8  -1   3    2.62    0.31
   8   1   3    2.43    0.37
   8   1   3    2.68    0.26
   9  -1   3    9.23    0.64
   9  -1   3    9.23    0.54
   9   1   3   10.27    0.48
   9   1   3    8.50    0.61
  10  -1   3   19.88    0.93
  10  -1   3   19.87    0.78
  10   1   3   17.86    0.92
  10  -2  -3    2.30    0.46
  10  -2  -3    2.01    0.37
  10   2  -3    2.42    0.39
  10   2  -3    2.53    0.43
   9  -2  -3  106.79    2.30
   9  -2  -3  107.17    2.13
   9   2  -3  105.25    2.22
   9   2  -3  105.90    2.20
   8  -2  -3    5.24    0.46
   8  -2  -3    6.27    0.43
   8   2  -3    6.38    0.45
   8   2  -3    7.04    0.48
   7  -2  -3    1.90    0.30
   7  -2  -3    2.32    0.22
   7  -2  -3    1.81    0.26
   7   2  -3    1.92    0.27
   7   2  -3    1.83    0.27
   6  -2  -3   26.08    0.67
   6  -2  -3   31.56    0.84
  -6  -2   3   30.99    0.63
   6  -2  -3   31.10    0.77
   6   2  -3   30.47    0.77
  -5  -2   3   23.23    0.48
   5  -2  -3   23.80    0.61
   5  -2  -3   23.07    0.65
   5  -2  -3   20.47    0.53
   5   2  -3   23.44    0.60
   4  -2  -3   11.47    0.33
  -4  -2   3   13.02    0.29
   4  -2  -3   12.23    0.39
   4  -2  -3   13.47    0.43
   4   2  -3   12.51    0.37
  -3  -2   3  348.66    5.78
   3  -2  -3  363.74    6.31
   3  -2  -3  365.38    6.37
   3  -2  -3  352.08    6.08
   3   2  -3  360.70    6.22
   2  -2  -3    0.26    0.09
   2  -2  -3    0.19    0.07
  -2  -2   3    0.38    0.05
   2  -2  -3    0.45    0.07
   2   2  -3    0.44    0.07
   2   2  -3    0.28    0.05
   1  -2  -3   84.89    1.48
  -1  -2   3   84.87    1.44
   1  -2  -3   85.51    1.53
   1  -2  -3   87.22    1.50
  -1  -2   3   85.78    1.42
   1   2  -3   88.88    1.43
   0  -2   3  198.70    3.31
   0  -2  -3  197.94    3.50
   0  -2   3  202.42    3.46
   0  -2  -3  196.37    3.42
   0   2  -3  195.43    3.31
   1  -2   3  267.48    4.65
   1  -2   3  263.76    4.64
  -1  -2  -3  268.32    4.92
   1   2   3  271.29    4.72
   1   2   3  268.02    4.54
  -1   2  -3  273.48    4.68
   2  -2   3    0.28    0.08
   2  -2   3    0.25    0.08
  -2  -2  -3    0.57    0.10
   2   2   3    0.26    0.09
  -2   2  -3    0.29    0.05
   2   2   3    0.18    0.05
   3  -2   3   43.41    0.90
   3  -2   3   44.37    0.89
  -3  -2  -3   43.95    0.90
   3   2   3   43.51    0.77
   3   2   3   43.45    0.92
   4  -2   3    8.19    0.35
   4  -2   3    8.60    0.34
  -4  -2  -3    8.54    0.34
   4   2   3    8.28    0.23
   4   2   3    7.79    0.35
  -5  -2  -3   86.07    1.63
   5  -2   3   83.96    1.67
   5  -2   3   82.00    1.60
   5   2   3   84.80    1.66
   5   2   3   83.18    1.45
   6  -2   3    0.86    0.22
  -6  -2  -3    0.81    0.20
   6  -2   3    0.71    0.20
   6   2   3    1.65    0.16
   6   2   3    0.68    0.22
   7  -2   3    0.47    0.25
   7  -2   3    0.74    0.23
   7   2   3    0.70    0.26
   7   2   3    0.67    0.15
   8  -2   3    3.82    0.43
   8  -2   3    3.36    0.37
   8   2   3    3.98    0.42
   8   2   3    4.13    0.28
   9  -2   3    2.47    0.37
   9  -2   3    3.86    0.49
   9   2   3    2.93    0.45
  10  -2   3   32.56    1.03
  10  -2   3   33.76    1.22
  10   2   3   33.96    1.17
  10  -3  -3    0.30    0.34
  10  -3  -3    0.18    0.41
  10   3  -3    0.59    0.35
  10   3  -3   -0.35    0.32
   9  -3  -3   31.83    0.98
   9  -3  -3   33.06    1.10
   9   3  -3   30.80    1.02
   9   3  -3   31.71    0.99
   8  -3  -3    4.05    0.39
   8  -3  -3    3.44    0.42
   8   3  -3    3.23    0.40
   8   3  -3    3.68    0.37
   7  -3  -3   19.71    0.74
   7  -3  -3   20.84    0.69
   7   3  -3   21.25    0.67
   6  -3  -3  414.42    7.17
   6  -3  -3  419.71    6.97
   6   3  -3  426.76    7.07
   5  -3  -3   23.24    0.66
   5  -3  -3   23.85    0.70
   5  -3  -3   23.76    0.48
   5   3  -3   23.90    0.62
   4  -3  -3   63.88    1.26
   4  -3  -3   62.43    1.31
   4  -3  -3   63.66    1.13
   4   3  -3   63.38    1.21
   3  -3  -3  244.06    4.10
   3  -3  -3  248.98    4.15
   3  -3  -3  241.13    4.47
   3   3  -3  248.25    4.22
   2  -3  -3  196.70    3.29
   2  -3  -3  193.89    3.38
  -2  -3   3  197.97    3.25
   2  -3  -3  198.62    3.32
   2   3  -3  197.25    3.33
  -1  -3   3   18.50    0.38
   1  -3  -3   17.28    0.42
   1  -3  -3   17.54    0.46
   1  -3  -3   18.15    0.43
   1   3  -3   18.49    0.37
   0  -3   3  165.36    2.76
   0  -3  -3  170.97    2.87
   0  -3  -3  165.58    2.87
   0  -3   3  166.07    2.74
   0  -3  -3  163.31    2.88
  -1  -3  -3   41.11    0.85
   1  -3   3   41.26    0.78
   1  -3   3   41.53    0.82
   1   3   3   41.45    0.76
   1   3   3   41.60    0.89
  -2  -3  -3   60.40    1.21
   2  -3   3   60.99    1.15
   2  -3   3   61.88    1.17
   2   3   3   60.71    1.07
   2   3   3   61.19    1.21
  -2   3  -3   63.31    1.09
   3  -3   3  284.81    5.18
  -3  -3  -3  298.79    5.05
   3  -3   3  296.88    4.90
   3   3   3  294.39    4.81
   3   3   3  302.73    5.01
   4  -3   3  301.46    5.15
  -4  -3  -3  314.28    5.31
   4  -3   3  308.19    5.26
   4   3   3  309.53    5.26
   4   3   3  312.96    5.02
   5  -3   3    5.86    0.37
   5  -3   3    6.67    0.40
  -5  -3  -3    5.50    0.36
   5   3   3    5.65    0.37
   5   3   3    6.10    0.19
   6  -3   3   12.80    0.58
   6  -3   3   12.53    0.54
  -6  -3  -3   12.12    0.51
   6   3   3   12.22    0.52
   6   3   3   12.45    0.32
   7  -3   3    0.63    0.28
   7  -3   3    0.63    0.24
   7   3   3    0.88    0.14
   7   3   3    0.64    0.26
   8  -3   3   57.46    1.47
   8  -3   3   57.02    1.38
   8   3   3   59.09    1.44
   9  -3   3   -0.20    0.29
   9  -3   3    0.11    0.36
   9   3   3   -0.10    0.31
  10  -3   3    5.28    0.60
  10  -3   3    7.23    0.58
  10   3   3    5.87    0.58
  10  -4  -3   17.43    0.81
  10  -4  -3   16.09    0.93
  10   4  -3   17.64    0.83
  10   4  -3   16.91    0.86
   9  -4  -3    0.82    0.35
   9  -4  -3    1.61    0.43
   9   4  -3    1.68    0.36
   9   4  -3    1.41    0.38
   8  -4  -3    1.33    0.33
   8  -4  -3    1.79    0.39
   7  -4  -3   11.12    0.57
   7  -4  -3   11.55    0.62
   7   4  -3   11.72    0.52
   6  -4  -3    0.11    0.20
   6  -4  -3    0.19    0.24
   6   4  -3    0.33    0.18
   5  -4  -3   81.95    1.42
   5  -4  -3   82.65    1.70
   5  -4  -3   80.06    1.63
   5   4  -3   81.89    1.56
   4  -4  -3  112.23    1.92
   4  -4  -3  110.60    2.06
   4  -4  -3  107.31    2.11
   4   4  -3  112.65    1.99
   3  -4  -3    5.01    0.22
   3  -4  -3    4.46    0.31
   3  -4  -3    5.26    0.30
   3   4  -3    4.83    0.23
   2  -4  -3   66.83    1.28
  -2  -4   3   65.93    1.13
   2  -4  -3   67.69    1.25
   2  -4  -3   66.28    1.33
   2   4  -3   66.09    1.20
   1  -4  -3   41.73    0.85
   1  -4  -3   39.46    0.88
   1  -4  -3   39.50    0.83
  -1  -4   3   40.77    0.77
   1   4  -3   42.32    0.79
   0  -4  -3   18.51    0.44
   0  -4   3   17.96    0.43
   0  -4   3   17.79    0.44
   0  -4  -3   18.90    0.52
   0  -4  -3   18.10    0.49
   1  -4   3   14.29    0.38
   1  -4   3   13.78    0.40
  -1  -4  -3   13.86    0.44
   1   4   3   13.52    0.35
   1   4   3   13.95    0.47
  -2  -4  -3   24.99    0.67
   2  -4   3   26.47    0.64
   2  -4   3   26.42    0.61
   2   4   3   25.46    0.53
   2   4   3   27.28    0.68
  -3  -4  -3  246.84    4.31
   3  -4   3  247.61    4.16
   3  -4   3  242.88    4.21
   3   4   3  251.24    4.26
   3   4   3  242.45    3.96
  -3   4  -3  246.98    4.09
   4  -4   3    0.63    0.18
  -4  -4  -3    0.89    0.21
   4  -4   3    1.24    0.20
   4   4   3    0.92    0.19
   5  -4   3   30.06    0.82
  -5  -4  -3   27.63    0.80
   5   4   3   28.16    0.79
   6  -4   3    3.70    0.37
   6  -4   3    3.66    0.35
  -6  -4  -3    3.67    0.36
   6   4   3    3.47    0.34
   7  -4   3   14.23    0.64
   7  -4   3   14.67    0.68
   7   4   3   13.39    0.64
   8  -4   3    8.35    0.57
   8  -4   3    8.27    0.60
   8   4   3    7.45    0.54
   9  -4   3   76.55    1.90
   9  -4   3   78.04    1.79
   9   4   3   76.53    1.82
  10  -4   3    0.28    0.39
  10  -4   3    0.17    0.44
  10   4   3    0.76    0.41
   9  -5  -3  103.79    2.33
   9  -5  -3   98.87    2.17
   9   5  -3   97.53    2.10
   8  -5  -3    1.88    0.38
   8  -5  -3    2.66    0.45
   8   5  -3    2.25    0.33
   7  -5  -3    0.65    0.30
   7  -5  -3    1.10    0.35
   7   5  -3    1.11    0.25
   6  -5  -3    8.79    0.53
   6  -5  -3    8.58    0.55
   6   5  -3    8.77    0.43
   5  -5  -3    8.12    0.51
   5  -5  -3    8.48    0.27
   5  -5  -3    8.80    0.47
   5   5  -3    9.05    0.39
   4  -5  -3    2.94    0.30
   4  -5  -3    2.51    0.27
   4  -5  -3    3.08    0.20
   4   5  -3    2.91    0.22
   3  -5  -3    7.65    0.30
   3  -5  -3    7.92    0.40
  -3  -5   3    7.83    0.20
   3  -5  -3    8.79    0.40
   3   5  -3    7.57    0.30
   2  -5  -3    1.01    0.19
  -2  -5   3    1.04    0.11
   2  -5  -3    0.97    0.15
   2  -5  -3    0.98    0.18
   2   5  -3    0.93    0.13
   1  -5  -3    1.30    0.18
  -1  -5   3    1.12    0.13
   1  -5  -3    1.02    0.16
   1  -5  -3    1.35    0.20
   1   5  -3    1.43    0.15
   0  -5  -3   36.55    0.78
   0  -5   3   36.65    0.79
   0  -5   3   37.48    0.79
   0  -5  -3   38.50    0.90
   0  -5  -3   38.97    0.87
  -1  -5  -3    0.98    0.13
   1  -5   3    1.34    0.18
  -1  -5  -3    1.15    0.19
   1  -5   3    1.21    0.16
   1   5   3    0.93    0.20
   2  -5   3   50.97    1.06
  -2  -5  -3   51.89    1.16
   2  -5   3   51.25    1.09
   2   5   3   51.50    0.95
   2   5   3   51.38    1.15
   3  -5   3    3.31    0.29
   3  -5   3    3.08    0.26
  -3  -5  -3    2.72    0.28
   3   5   3    3.48    0.30
   3   5   3    3.40    0.18
  -4  -5  -3   55.61    1.26
   4  -5   3   52.93    1.21
   4  -5   3   53.68    1.21
   4   5   3   52.30    1.19
  -5  -5  -3    2.16    0.32
   5  -5   3    2.91    0.33
   5  -5   3    2.04    0.29
   5   5   3    1.91    0.27
   6  -5   3   77.15    1.69
  -6  -5  -3   77.60    1.72
   6  -5   3   79.54    1.74
   6   5   3   77.08    1.66
   7  -5   3   23.34    0.87
   7  -5   3   22.30    0.88
   7   5   3   23.04    0.81
   8  -5   3   24.82    0.98
   8  -5   3   23.26    0.92
   8   5   3   22.94    0.87
   9  -5   3   28.85    1.05
   9  -5   3   30.15    1.13
   9   5   3   28.04    1.00
   9  -6  -3    0.07    0.37
   9  -6  -3    0.30    0.42
   9   6  -3    0.55    0.32
   8  -6  -3   -0.12    0.34
   8  -6  -3    0.06    0.37
   8   6  -3    0.27    0.27
   7  -6  -3   10.37    0.68
   7  -6  -3   11.04    0.66
   7   6  -3   11.31    0.54
   6  -6  -3   12.36    0.69
   6  -6  -3   12.84    0.64
   6   6  -3   12.00    0.50
   5  -6  -3   29.03    0.87
   5  -6  -3   28.28    0.62
   5  -6  -3   26.72    0.90
   5   6  -3   28.02    0.72
   4  -6  -3  190.29    3.54
   4  -6  -3  192.66    3.44
   4  -6  -3  191.00    3.31
   4   6  -3  194.49    3.34
  -3  -6   3   45.73    0.82
   3  -6  -3   47.27    1.08
   3  -6  -3   45.73    1.12
   3  -6  -3   47.24    0.98
   3   6  -3   44.54    0.95
   2  -6  -3   20.67    0.61
   2  -6  -3   19.14    0.65
   2  -6  -3   20.66    0.58
  -2  -6   3   20.06    0.47
   2   6  -3   20.04    0.52
   1  -6  -3    3.11    0.26
   1  -6  -3    3.45    0.28
  -1  -6   3    3.05    0.22
   1  -6  -3    2.95    0.29
   1   6  -3    3.06    0.23
   0  -6  -3  351.90    6.06
   0  -6   3  348.74    5.92
   0  -6   3  354.04    5.82
   0  -6  -3  360.11    6.22
   0  -6  -3  355.37    6.07
  -1  -6  -3    1.04    0.15
   1  -6   3    1.03    0.18
   1  -6   3    1.18    0.20
  -1  -6  -3    1.18    0.23
   1   6   3    1.48    0.25
   2  -6   3  117.25    2.20
   2  -6   3  119.80    2.19
  -2  -6  -3  118.64    2.31
   2   6   3  114.91    2.03
   2   6   3  121.16    2.29
  -3  -6  -3   16.57    0.64
   3  -6   3   16.91    0.58
   3  -6   3   16.77    0.59
   3   6   3   16.14    0.41
   3   6   3   16.41    0.59
   4  -6   3   24.91    0.76
  -4  -6  -3   24.13    0.80
   4  -6   3   23.85    0.76
   4   6   3   24.06    0.73
  -4   6  -3   23.13    0.53
   5  -6   3    1.14    0.30
   5  -6   3    1.82    0.31
  -5  -6  -3    1.56    0.34
   5   6   3    1.79    0.30
   6  -6   3   62.88    1.52
   6  -6   3   65.49    1.55
   6   6   3   61.72    1.45
   7  -6   3    0.86    0.35
   7  -6   3    0.90    0.36
   7   6   3    1.30    0.32
   8  -6   3   51.21    1.48
   8  -6   3   49.62    1.42
   8   6   3   50.11    1.34
   9  -6   3    2.11    0.50
   9  -6   3    2.56    0.49
   9   6   3    1.92    0.43
   8  -7  -3   18.62    0.97
   8  -7  -3   17.52    0.86
   8   7  -3   18.16    0.72
   7  -7  -3    0.14    0.33
   7  -7  -3    0.54    0.38
   7   7  -3    0.21    0.24
   6  -7  -3   81.79    1.86
   6  -7  -3   83.43    1.95
   6   7  -3   84.17    1.68
   5  -7  -3   70.50    1.68
   5  -7  -3   70.26    1.61
   5   7  -3   70.23    1.43
   4  -7  -3   18.84    0.74
   4  -7  -3   19.96    0.57
   4  -7  -3   19.36    0.72
   4   7  -3   19.93    0.58
  -3  -7   3   49.81    0.93
   3  -7  -3   49.24    1.26
   3  -7  -3   51.17    1.19
   3  -7  -3   51.64    1.11
   3   7  -3   50.67    1.06
   2  -7  -3   17.30    0.66
   2  -7  -3   18.56    0.62
   2  -7  -3   17.21    0.58
  -2  -7   3   18.02    0.48
   2   7  -3   17.49    0.52
   1  -7  -3    0.53    0.19
  -1  -7   3    0.48    0.16
   1  -7  -3    0.30    0.20
   1  -7  -3    0.45    0.23
   1   7  -3    0.17    0.16
   0  -7  -3    8.19    0.48
   0  -7  -3    8.71    0.39
   0  -7   3    8.46    0.39
   0  -7  -3    7.98    0.47
   0  -7   3    8.55    0.40
  -1  -7  -3   44.49    1.11
   1  -7   3   46.20    1.04
  -1  -7  -3   44.46    0.94
   1  -7   3   45.27    1.04
   1   7   3   43.96    1.15
  -2  -7  -3   11.01    0.55
   2  -7   3   10.19    0.49
   2  -7   3   10.82    0.49
   2   7   3   10.63    0.38
   2   7   3   10.44    0.53
  -3  -7  -3   99.32    2.11
   3  -7   3  100.08    2.01
   3  -7   3  100.85    2.02
   3   7   3  102.97    2.04
   3   7   3  100.15    1.76
  -4  -7  -3    1.84    0.36
   4  -7   3    2.04    0.32
   4  -7   3    2.14    0.34
   4   7   3    1.93    0.31
  -4   7  -3    2.32    0.21
   5  -7   3    1.10    0.31
   5  -7   3    0.58    0.31
  -5  -7  -3    0.88    0.33
   5   7   3    0.65    0.26
   6  -7   3    3.82    0.46
   6  -7   3    3.70    0.46
   6   7   3    4.39    0.43
   7  -7   3   34.00    1.13
   7  -7   3   32.64    1.16
   7   7   3   35.85    1.05
   8  -7   3   28.51    1.15
   8  -7   3   27.66    1.07
   8   7   3   27.91    0.99
   7  -8  -3   14.27    0.83
   7  -8  -3   13.11    0.85
   7   8  -3   12.12    0.59
   6  -8  -3    0.31    0.33
   6  -8  -3    0.03    0.35
   6   8  -3    0.39    0.23
   5  -8  -3   38.46    1.13
   5  -8  -3   38.31    1.20
   5   8  -3   39.17    0.95
   4  -8  -3   30.17    0.78
   4  -8  -3   29.80    1.00
   4  -8  -3   30.10    0.94
   4   8  -3   29.00    0.77
   3  -8  -3   24.44    0.73
   3  -8  -3   24.33    0.81
   3  -8  -3   22.94    0.86
   3   8  -3   24.49    0.66
   2  -8  -3   73.56    1.58
   2  -8  -3   74.14    1.59
   2  -8  -3   76.65    1.71
  -2  -8   3   75.33    1.42
   2   8  -3   75.94    1.50
   1  -8  -3   22.61    0.81
   1  -8  -3   22.28    0.74
   1  -8  -3   22.84    0.69
  -1  -8   3   22.61    0.64
   1   8  -3   22.28    0.67
   0  -8  -3   53.51    1.15
   0  -8   3   51.84    1.15
   0  -8  -3   53.34    1.29
   0  -8  -3   50.24    1.29
   1  -8   3  140.12    2.60
   1  -8   3  138.91    2.56
  -1  -8  -3  139.17    2.45
  -1  -8  -3  139.05    2.73
   1   8   3  132.15    2.71
   2  -8   3   37.07    0.99
   2  -8   3   36.23    1.00
  -2  -8  -3   35.77    1.07
   2   8   3   37.52    0.84
   2   8   3   37.20    1.04
  -3  -8  -3    0.99    0.35
   3  -8   3    0.96    0.30
   3  -8   3    0.86    0.28
   3   8   3    0.85    0.27
  -4  -8  -3    0.52    0.33
   4  -8   3    0.76    0.29
   4  -8   3    0.55    0.30
   4   8   3    0.87    0.28
   5  -8   3   12.98    0.71
   5  -8   3   12.71    0.71
   5   8   3   13.64    0.65
   6  -8   3    0.59    0.37
   6  -8   3    0.64    0.38
   6   8   3    0.78    0.31
   7  -8   3   43.60    1.40
   7  -8   3   41.23    1.32
   7   8   3   42.97    1.21
   6  -9  -3    7.11    0.68
   6  -9  -3    7.17    0.63
   5  -9  -3    0.96    0.42
   5  -9  -3    0.29    0.34
   4  -9  -3   11.01    0.66
   4  -9  -3   12.43    0.74
   3  -9  -3   28.68    1.03
   3  -9  -3   30.23    0.95
   3  -9  -3   28.98    0.85
   3   9  -3   28.84    0.78
   2  -9  -3    0.76    0.28
   2  -9  -3    0.87    0.29
   2  -9  -3    0.96    0.34
   2   9  -3    0.97    0.24
   1  -9  -3    4.91    0.45
  -1  -9   3    4.88    0.36
   1  -9  -3    4.27    0.39
   1  -9  -3    5.42    0.50
   1   9  -3    5.43    0.40
   0  -9  -3   28.77    0.94
   0  -9   3   26.76    0.79
   0  -9  -3   27.40    0.79
   0   9  -3   28.80    0.86
   0   9   3   25.30    0.97
   1  -9   3    7.85    0.51
  -1  -9  -3    8.00    0.58
   1  -9   3    7.73    0.51
   1   9   3    7.16    0.55
  -2  -9  -3   20.83    0.88
   2  -9   3   18.78    0.74
   2  -9   3   20.13    0.76
   2   9   3   19.74    0.79
   2   9   3   19.73    0.61
   3  -9   3   25.37    0.91
  -3  -9  -3   24.95    0.96
   3  -9   3   25.86    0.90
   3   9   3   25.40    0.88
   4  -9   3    0.56    0.34
   4  -9   3    0.56    0.36
   4   9   3    0.87    0.30
   5  -9   3    0.33    0.35
   5  -9   3    0.04    0.38
   5   9   3    0.17    0.29
   6  -9   3   19.42    0.99
   6  -9   3   21.73    1.01
   6   9   3   21.63    0.85
   4 -10  -3    0.48    0.36
   4 -10  -3    0.30    0.40
   3 -10  -3    7.34    0.58
   3 -10  -3    7.84    0.66
   2 -10  -3    3.42    0.42
   2 -10  -3    3.78    0.50
   1 -10  -3    1.06    0.31
  -1 -10   3    0.87    0.27
   1 -10  -3    1.19    0.39
   0 -10  -3    7.61    0.49
   0 -10   3    6.90    0.46
   0  10   3    7.52    0.64
   1 -10   3   11.17    0.62
   1  10   3    9.64    0.68
   1  10   3   10.52    0.57
   2 -10   3    0.05    0.31
   2  10   3    0.25    0.32
   3 -10   3    2.72    0.43
   3 -10   3    2.54    0.44
   3  10   3    1.98    0.39
   4 -10   3    8.21    0.67
   4 -10   3    9.10    0.68
   4  10   3    8.92    0.59
   1 -11  -3    8.32    0.58
  -1  11   3    9.72    0.79
   0 -11   3    0.84    0.32
   0  11   3    0.92    0.42
   1 -11   3    0.45    0.33
   1  11   3    0.35    0.37
  10   0  -4   30.41    1.06
  10   0  -4   30.63    0.87
   9   0  -4   -0.15    0.21
   9   0  -4   -0.11    0.22
   9   0  -4   -0.05    0.30
   8   0  -4    0.23    0.20
   8   0  -4    0.42    0.26
   8   0  -4    0.45    0.19
   7   0  -4   -0.08    0.17
   7   0  -4    0.02    0.20
   7   0  -4   -0.10    0.14
   6   0  -4   77.78    1.60
   6   0  -4   81.81    1.49
   6   0  -4   81.36    1.58
   5   0  -4    0.10    0.13
   5   0  -4    0.12    0.12
   5   0  -4    0.20    0.11
   4   0  -4  400.39    6.75
   4   0  -4  402.79    6.93
   4   0  -4  391.10    6.96
   3   0  -4    0.03    0.07
   3   0  -4    0.19    0.07
   3   0  -4    0.01    0.07
   2   0  -4    5.84    0.19
  -2   0   4    5.83    0.19
   2   0  -4    5.96    0.21
   1   0  -4    0.05    0.05
   1   0  -4    0.18    0.04
  -1   0   4    0.11    0.05
   0   0   4    8.77    0.23
  -1   0  -4    0.05    0.04
   1   0   4    0.13    0.05
   1   0   4    0.11    0.05
   2   0   4  327.20    5.99
  -2   0  -4  337.27    5.72
   2   0   4  334.30    5.67
  -3   0  -4    0.08    0.07
   3   0   4    0.29    0.11
   3   0   4    0.09    0.07
  -4   0  -4  359.44    6.13
   4   0   4  360.17    6.29
   4   0   4  353.99    6.04
   5   0   4    0.01    0.10
  -5   0  -4   -0.01    0.09
   5   0   4    0.17    0.15
   6   0   4   37.32    0.84
   6   0   4   37.43    0.96
   7   0   4    0.16    0.18
   7   0   4    0.21    0.24
   8   0   4   22.76    0.69
   8   0   4   21.40    0.82
   9   0   4   -0.11    0.23
   9   0   4    0.07    0.34
  10   0   4  231.50    4.05
  10   0   4  226.35    4.39
  10  -1  -4   38.48    1.23
  10  -1  -4   37.69    1.03
  10   1  -4   38.51    1.20
   9  -1  -4   30.77    1.03
   9  -1  -4   30.92    0.88
   9   1  -4   30.78    0.99
   9   1  -4   31.04    0.93
   9   1  -4   31.41    0.78
   8  -1  -4   28.00    0.74
   8  -1  -4   26.37    0.86
   8  -1  -4   25.74    0.75
   8   1  -4   26.90    0.68
   8   1  -4   26.67    0.83
   8   1  -4   26.46    0.80
   7  -1  -4   49.19    1.07
   7  -1  -4   50.38    1.20
   7  -1  -4   50.04    1.08
   7   1  -4   50.14    1.00
   7   1  -4   48.38    1.15
   7   1  -4   49.71    1.14
   6  -1  -4   38.26    0.87
   6  -1  -4   38.68    0.87
   6  -1  -4   40.71    0.97
   6   1  -4   38.23    0.92
   6   1  -4   39.80    0.93
   6   1  -4   40.44    0.81
   5  -1  -4  198.37    3.44
   5  -1  -4  188.55    3.38
   5  -1  -4  195.64    3.31
   5   1  -4  200.51    3.23
   5   1  -4  196.43    3.40
   5   1  -4  195.45    3.44
   4  -1  -4   60.48    1.14
  -4  -1   4   60.71    1.10
   4  -1  -4   62.18    1.21
   4  -1  -4   58.99    1.16
   4   1  -4   60.96    1.16
   4   1  -4   60.12    1.20
   3  -1  -4   51.61    0.94
  -3  -1   4   49.15    0.89
   3  -1  -4   48.71    0.97
   3   1  -4   47.22    0.99
   3   1  -4   51.74    0.94
   2  -1  -4   12.18    0.31
  -2  -1   4   11.73    0.28
   2  -1  -4   12.40    0.32
   2  -1  -4   11.85    0.34
   2   1  -4   11.95    0.27
   1  -1  -4   51.29    0.96
  -1  -1   4   51.85    0.87
  -1  -1   4   51.04    0.92
  -1   1   4   52.35    0.93
   1   1  -4   51.30    0.87
   0  -1  -4  359.24    6.51
   0  -1  -4  379.70    6.55
   0  -1   4  371.66    6.38
   0  -1   4  395.07    6.23
   0   1  -4  381.93    6.21
   0   1   4  369.51    6.39
   0   1  -4  359.70    6.62
   1  -1   4   34.76    0.65
   1  -1   4   34.58    0.63
  -1  -1  -4   33.82    0.66
   1   1   4   33.61    0.65
   1   1   4   34.84    0.70
  -1   1  -4   33.80    0.65
   2  -1   4    0.54    0.09
   2  -1   4    0.46    0.09
  -2  -1  -4    0.62    0.09
   2   1   4    0.63    0.08
   2   1   4    0.52    0.10
  -2   1  -4    0.46    0.06
   3  -1   4  190.07    3.17
  -3  -1  -4  192.19    3.24
   3  -1   4  190.45    3.25
  -3   1  -4  192.76    3.18
   3   1   4  188.32    3.27
   3   1   4  186.84    3.20
   4  -1   4   13.41    0.43
   4  -1   4   13.12    0.41
  -4  -1  -4   13.15    0.39
   4   1   4   12.90    0.44
  -4   1  -4   13.47    0.30
   4   1   4   13.95    0.36
  -5  -1  -4  102.73    1.89
   5  -1   4  103.58    1.89
   5  -1   4  100.41    1.97
   5   1   4  104.05    1.98
   5   1   4  105.15    1.82
  -5   1  -4  106.07    1.79
   6  -1   4   74.92    1.48
   6  -1   4   75.48    1.58
  -6  -1  -4   73.42    1.46
   6   1   4   74.01    1.57
   6   1   4   76.89    1.40
   7  -1   4   40.48    0.97
   7  -1   4   40.29    1.07
   7   1   4   40.33    0.89
   7   1   4   41.03    1.08
   8  -1   4    3.78    0.36
   8  -1   4    4.37    0.45
   8   1   4    3.80    0.31
   8   1   4    4.53    0.45
   9  -1   4    2.65    0.44
   9  -1   4    3.64    0.39
   9   1   4    2.07    0.41
   9   1   4    2.89    0.31
  10  -1   4    0.89    0.33
  10  -1   4    0.59    0.41
  10   1   4    0.46    0.40
  10  -2  -4   25.40    0.88
  10  -2  -4   26.62    1.03
  10   2  -4   25.43    0.92
  10   2  -4   25.47    0.97
   9  -2  -4    4.77    0.42
   9  -2  -4    5.70    0.54
   9   2  -4    4.92    0.46
   9   2  -4    4.50    0.43
   8  -2  -4    7.88    0.48
  -8  -2   4    8.72    0.38
   8  -2  -4    9.09    0.57
   8   2  -4    8.17    0.51
   8   2  -4    8.98    0.53
   7  -2  -4    1.80    0.26
   7  -2  -4    1.59    0.29
  -7  -2   4    1.88    0.20
   7  -2  -4    1.91    0.23
   7   2  -4    1.75    0.27
   7   2  -4    2.32    0.29
   6  -2  -4   34.64    0.83
   6  -2  -4   37.73    0.88
   6  -2  -4   38.99    0.96
  -6  -2   4   37.59    0.76
   6   2  -4   37.64    0.94
   6   2  -4   38.88    0.90
   5  -2  -4    0.86    0.15
   5  -2  -4    0.82    0.18
  -5  -2   4    0.58    0.11
   5  -2  -4    0.91    0.16
   5   2  -4    0.62    0.15
   4  -2  -4  198.75    3.51
   4  -2  -4  209.14    3.58
  -4  -2   4  201.89    3.34
   4  -2  -4  212.95    3.47
   4   2  -4  207.03    3.49
   3  -2  -4   44.93    0.94
  -3  -2   4   45.76    0.83
   3  -2  -4   46.05    0.91
   3  -2  -4   47.05    0.89
   3   2  -4   45.82    0.86
   2  -2  -4  279.64    4.87
   2  -2  -4  271.10    4.93
   2  -2  -4  269.11    4.70
  -2  -2   4  280.10    4.51
   2   2  -4  274.69    4.69
   1  -2  -4    8.79    0.25
  -1  -2   4    8.47    0.22
   1  -2  -4    8.79    0.25
   1   2  -4    8.77    0.28
   0  -2  -4  675.40   11.69
   0  -2   4  671.39   11.28
   0  -2  -4  688.48   11.65
   0  -2   4  654.15   10.97
   0   2   4  662.74   11.21
   0   2  -4  675.93   11.63
   1  -2   4    3.78    0.14
  -1  -2  -4    3.79    0.18
   1  -2   4    3.86    0.18
  -1   2  -4    3.98    0.16
   1   2   4    3.71    0.15
   1   2   4    3.84    0.22
   2  -2   4  245.94    4.43
   2  -2   4  250.44    4.43
  -2  -2  -4  248.23    4.21
  -2   2  -4  248.44    4.16
   2   2   4  264.83    4.49
   2   2   4  235.17    4.07
   3  -2   4    7.23    0.29
  -3  -2  -4    7.27    0.29
   3  -2   4    6.82    0.28
   3   2   4    7.21    0.21
   3   2   4    7.43    0.32
   4  -2   4    7.34    0.33
   4  -2   4    7.33    0.34
  -4  -2  -4    7.86    0.33
   4   2   4    8.02    0.24
   4   2   4    7.62    0.36
   5  -2   4   58.39    1.20
  -5  -2  -4   58.76    1.21
   5  -2   4   57.57    1.26
   5   2   4   57.90    1.07
   5   2   4   60.03    1.27
   6  -2   4   10.26    0.47
  -6  -2  -4    9.20    0.43
   6  -2   4    9.95    0.49
   6   2   4    9.67    0.33
   6   2   4    9.83    0.48
   7  -2   4    0.87    0.24
   7  -2   4    1.17    0.29
   7   2   4    0.73    0.16
   7   2   4    0.72    0.26
   8  -2   4    2.31    0.33
   8  -2   4    2.48    0.39
   8   2   4    1.90    0.37
   8   2   4    2.54    0.25
   9  -2   4    3.15    0.45
   9  -2   4    2.95    0.39
   9   2   4    3.50    0.47
  10  -2   4    0.17    0.38
  10  -2   4    0.46    0.33
  10   2   4    0.87    0.41
  10  -3  -4    9.88    0.74
  10  -3  -4    9.44    0.62
  10   3  -4   10.60    0.70
  10   3  -4   11.21    0.70
   9  -3  -4    8.00    0.55
   9  -3  -4    9.07    0.65
   9   3  -4    8.98    0.59
   9   3  -4    9.33    0.62
   8  -3  -4    2.33    0.38
   8  -3  -4    2.32    0.33
   8   3  -4    2.46    0.35
   8   3  -4    1.97    0.31
   7  -3  -4   34.13    1.00
   7  -3  -4   33.33    0.90
   7   3  -4   33.30    0.88
   7   3  -4   33.69    0.97
   6  -3  -4    3.75    0.20
   6  -3  -4    4.23    0.35
   6  -3  -4    4.03    0.36
   6   3  -4    3.64    0.29
   5  -3  -4   14.71    0.37
   5  -3  -4   14.32    0.54
   5  -3  -4   15.11    0.52
   5   3  -4   15.01    0.46
   4  -3  -4    1.36    0.19
   4  -3  -4    1.19    0.12
   4  -3  -4    1.54    0.21
   4   3  -4    1.46    0.15
  -3  -3   4   45.63    0.76
   3  -3  -4   45.40    0.86
   3  -3  -4   42.96    0.92
   3   3  -4   44.34    0.84
   2  -3  -4    5.61    0.27
   2  -3  -4    5.78    0.26
  -2  -3   4    5.90    0.17
   2  -3  -4    5.77    0.22
   2   3  -4    6.08    0.18
   1  -3  -4  122.31    2.24
   1  -3  -4  124.75    2.20
   1  -3  -4  125.19    2.15
  -1  -3   4  125.13    2.10
   1   3  -4  130.47    2.10
   1   3  -4  129.88    2.09
   0  -3   4    3.38    0.17
   0  -3  -4    4.00    0.23
   0  -3  -4    3.25    0.19
   0  -3   4    3.72    0.13
   1  -3   4   17.08    0.38
   1  -3   4   17.98    0.44
  -1  -3  -4   17.84    0.47
  -1   3  -4   17.56    0.41
   1   3   4   16.93    0.39
   1   3   4   16.42    0.50
  -2  -3  -4   39.77    0.88
   2  -3   4   41.38    0.82
   2  -3   4   42.12    0.86
   2   3   4   41.28    0.91
   2   3   4   41.72    0.78
  -2   3  -4   41.18    0.78
  -3  -3  -4   51.57    1.11
   3  -3   4   53.43    1.08
   3  -3   4   52.19    1.07
   3   3   4   53.70    1.12
   3   3   4   53.52    0.93
   4  -3   4   24.36    0.65
   4  -3   4   24.37    0.65
  -4  -3  -4   24.98    0.68
   4   3   4   24.55    0.48
   4   3   4   24.15    0.67
  -5  -3  -4   61.74    1.32
   5  -3   4   61.00    1.31
   5  -3   4   62.52    1.35
   5   3   4   63.21    1.10
   5   3   4   63.86    1.34
  -6  -3  -4   11.31    0.51
   6  -3   4   11.82    0.56
   6  -3   4   11.59    0.51
   6   3   4   11.90    0.33
   6   3   4   11.87    0.53
   7  -3   4   31.45    0.96
   7  -3   4   30.39    0.89
   7   3   4   29.85    0.91
   7   3   4   30.94    0.65
   8  -3   4   28.96    0.91
   8  -3   4   29.23    1.00
   8   3   4   30.22    0.97
   9  -3   4    3.70    0.50
   9  -3   4    2.80    0.42
   9   3   4    3.61    0.47
  10  -3   4    0.25    0.35
  10  -3   4    0.59    0.44
  10   3   4   -0.14    0.38
  10  -4  -4   63.56    1.61
  10  -4  -4   68.91    1.80
  10   4  -4   63.67    1.69
  10   4  -4   66.14    1.62
   9  -4  -4   28.93    1.10
   9  -4  -4   29.83    0.98
   9   4  -4   29.08    1.04
   9   4  -4   26.97    0.92
   8  -4  -4   12.79    0.75
   8  -4  -4   12.27    0.65
   8   4  -4   11.79    0.69
   8   4  -4   13.17    0.60
   7  -4  -4    6.36    0.50
   7  -4  -4    5.96    0.45
   7   4  -4    7.19    0.43
   6  -4  -4   81.73    1.69
   6  -4  -4   81.03    1.77
   6   4  -4   83.09    1.61
   5  -4  -4   40.60    0.78
   5  -4  -4   40.17    0.97
   5  -4  -4   38.31    1.00
   5   4  -4   40.50    0.88
   4  -4  -4  159.81    2.85
   4  -4  -4  161.40    2.76
   4  -4  -4  158.96    2.94
   4   4  -4  164.41    2.78
   3  -4  -4  131.66    2.32
  -3  -4   4  128.21    2.10
   3  -4  -4  129.93    2.40
   3  -4  -4  128.38    2.27
   3   4  -4  131.52    2.23
  -2  -4   4  100.99    1.67
   2  -4  -4   98.89    1.81
   2  -4  -4  100.00    1.80
   2  -4  -4   96.75    1.87
   2   4  -4  102.07    1.71
   1  -4  -4    0.77    0.13
   1  -4  -4    0.85    0.16
  -1  -4   4    0.79    0.11
   1  -4  -4    0.91    0.14
   1   4  -4    0.82    0.09
   0  -4  -4    0.48    0.14
   0  -4   4    0.47    0.09
   0  -4  -4    0.51    0.11
   0  -4   4    0.80    0.12
   0  -4  -4    0.43    0.13
   1  -4   4  285.66    4.92
   1  -4   4  282.57    4.91
  -1  -4  -4  288.01    4.87
   1   4   4  288.14    4.64
   1   4   4  278.65    4.90
  -2  -4  -4  259.01    4.46
   2  -4   4  253.42    4.33
   2  -4   4  260.64    4.31
  -2   4  -4  260.15    4.32
   2   4   4  255.70    4.45
   2   4   4  255.48    4.18
  -3  -4  -4    2.49    0.25
   3  -4   4    2.94    0.23
   3  -4   4    3.30    0.26
  -3   4  -4    3.32    0.16
   3   4   4    3.23    0.17
   3   4   4    3.26    0.27
  -4  -4  -4   12.96    0.52
   4  -4   4   13.05    0.50
   4  -4   4   12.33    0.48
   4   4   4   13.79    0.51
   4   4   4   13.12    0.29
   5  -4   4   29.24    0.81
   5  -4   4   29.53    0.82
  -5  -4  -4   29.05    0.82
   5   4   4   29.05    0.82
   6  -4   4    4.07    0.39
  -6  -4  -4    4.50    0.38
   6  -4   4    4.20    0.37
   6   4   4    4.45    0.39
   7  -4   4   63.54    1.46
   7  -4   4   63.44    1.52
   7   4   4   60.98    1.45
   8  -4   4   54.18    1.44
   8  -4   4   53.91    1.37
   8   4   4   54.56    1.39
   9  -4   4    7.91    0.61
   9  -4   4    7.13    0.64
   9   4   4    7.72    0.61
   9  -5  -4   51.37    1.48
   9  -5  -4   47.09    1.35
   9   5  -4   47.26    1.42
   9   5  -4   47.54    1.26
   8  -5  -4    4.65    0.53
   8  -5  -4    3.59    0.44
   8   5  -4    3.97    0.39
   7  -5  -4   11.62    0.64
   7  -5  -4   13.06    0.72
   7   5  -4   14.29    0.55
   6  -5  -4  148.45    2.78
   6  -5  -4  147.97    2.90
   6   5  -4  145.80    2.67
   5  -5  -4    4.21    0.39
   5  -5  -4    4.23    0.37
   5  -5  -4    4.38    0.23
   5   5  -4    5.28    0.30
   4  -5  -4    0.87    0.23
   4  -5  -4    0.60    0.21
   4  -5  -4    0.64    0.14
   4   5  -4    0.60    0.14
  -3  -5   4   10.18    0.25
   3  -5  -4   10.63    0.37
   3  -5  -4   10.70    0.44
   3  -5  -4   10.99    0.48
   3   5  -4   10.40    0.32
   2  -5  -4   47.73    1.01
  -2  -5   4   46.23    0.87
   2  -5  -4   46.49    0.99
   2  -5  -4   46.62    1.07
   2   5  -4   47.36    0.89
  -1  -5   4   87.92    1.57
   1  -5  -4   87.34    1.74
   1  -5  -4   89.97    1.64
   1  -5  -4   89.79    1.69
   1   5  -4   88.79    1.58
   0  -5   4   75.66    1.38
   0  -5  -4   75.05    1.39
   0  -5   4   73.78    1.40
   0  -5  -4   76.47    1.51
   0  -5  -4   77.38    1.54
   1  -5   4    6.73    0.32
   1  -5   4    7.06    0.29
  -1  -5  -4    7.79    0.37
   1   5   4    6.10    0.39
   1   5   4    6.92    0.28
  -2  -5  -4   23.01    0.67
   2  -5   4   22.53    0.62
   2  -5   4   22.23    0.58
   2   5   4   21.61    0.67
   2   5   4   22.51    0.51
  -3  -5  -4   59.90    1.32
   3  -5   4   59.02    1.23
   3  -5   4   58.17    1.25
   3   5   4   58.97    1.07
   3   5   4   58.22    1.28
  -3   5  -4   58.13    1.10
   4  -5   4  111.21    2.12
  -4  -5  -4  107.49    2.18
   4  -5   4  111.06    2.11
   4   5   4  110.53    1.80
   4   5   4  107.37    2.12
   5  -5   4   91.78    1.90
  -5  -5  -4   92.74    1.95
   5  -5   4   91.83    1.88
   5   5   4   94.54    1.90
  -6  -5  -4    0.73    0.30
   6  -5   4    0.54    0.27
   6  -5   4    0.62    0.27
   6   5   4    0.16    0.25
   7  -5   4  174.28    3.27
   7  -5   4  173.00    3.36
   7   5   4  173.40    3.28
   8  -5   4    8.89    0.66
   8  -5   4    8.56    0.61
   8   5   4   10.47    0.66
   9  -5   4    0.26    0.42
   9  -5   4   -0.19    0.37
   9   5   4    0.28    0.36
   9  -6  -4    6.98    0.69
   9  -6  -4    5.45    0.58
   9   6  -4    6.26    0.52
   9   6  -4    7.03    0.68
   8  -6  -4   10.24    0.73
   8  -6  -4   11.13    0.70
   8   6  -4   10.41    0.56
   7  -6  -4   12.59    0.74
   7  -6  -4   13.28    0.69
   7   6  -4   13.04    0.56
   6  -6  -4    2.47    0.40
   6  -6  -4    2.72    0.36
   6   6  -4    2.81    0.28
   5  -6  -4   92.89    1.93
   5  -6  -4   94.64    1.71
   5  -6  -4   93.68    2.00
   5   6  -4   93.40    1.77
   4  -6  -4    0.35    0.15
   4  -6  -4    0.24    0.21
   4  -6  -4    0.65    0.25
   4   6  -4    0.48    0.16
   3  -6  -4    1.40    0.25
   3  -6  -4    2.17    0.22
   3  -6  -4    1.79    0.29
  -3  -6   4    1.79    0.14
   3   6  -4    1.82    0.18
   2  -6  -4  102.46    1.94
   2  -6  -4  102.99    2.03
   2  -6  -4  103.14    1.94
  -2  -6   4  102.44    1.78
   2   6  -4  102.63    1.83
   1  -6  -4    6.72    0.41
   1  -6  -4    6.45    0.37
   1  -6  -4    7.39    0.37
  -1  -6   4    7.17    0.31
   1   6  -4    6.94    0.30
   0  -6   4  195.87    3.32
   0  -6   4  193.21    3.34
   0  -6  -4  194.62    3.50
   0  -6  -4  194.19    3.31
   0  -6  -4  195.09    3.52
  -1  -6  -4    1.71    0.26
   1  -6   4    2.46    0.25
   1  -6   4    2.11    0.22
   1   6   4    2.13    0.21
   1   6   4    2.32    0.29
   2  -6   4    1.24    0.23
  -2  -6  -4    1.04    0.25
   2  -6   4    1.13    0.20
   2   6   4    1.12    0.16
   2   6   4    1.13    0.24
   3  -6   4   96.63    1.87
   3  -6   4   93.74    1.88
  -3  -6  -4   95.42    1.98
   3   6   4   95.74    1.93
  -3   6  -4   96.25    1.76
   3   6   4   95.25    1.67
   4  -6   4    0.61    0.25
  -4  -6  -4    0.34    0.25
   4  -6   4    0.62    0.22
   4   6   4    0.41    0.23
  -4   6  -4    0.60    0.13
   5  -6   4    5.16    0.44
   5  -6   4    4.50    0.40
  -5  -6  -4    4.18    0.43
   5   6   4    4.67    0.40
   6  -6   4   22.76    0.84
   6  -6   4   22.58    0.84
  -6  -6  -4   23.78    0.87
   6   6   4   21.39    0.79
   7  -6   4    1.61    0.37
   7  -6   4    1.73    0.40
   7   6   4    1.40    0.35
   8  -6   4   -0.46    0.37
   8  -6   4    0.52    0.37
   8   6   4    0.03    0.32
   8  -7  -4    4.47    0.53
   8  -7  -4    4.54    0.60
   8   7  -4    6.76    0.48
   7  -7  -4    0.69    0.36
   7  -7  -4    0.91    0.40
   7   7  -4    1.21    0.27
   6  -7  -4   17.31    0.84
   6  -7  -4   16.37    0.75
   6   7  -4   16.58    0.58
   5  -7  -4   51.00    1.30
   5  -7  -4   52.72    1.38
   5   7  -4   51.67    1.11
   4  -7  -4    1.07    0.29
   4  -7  -4    1.09    0.31
   4  -7  -4    1.97    0.24
   4   7  -4    1.72    0.21
   3  -7  -4   10.33    0.45
  -3  -7   4    9.78    0.31
   3  -7  -4   10.35    0.51
   3  -7  -4    9.65    0.56
   3   7  -4   10.17    0.37
   2  -7  -4   16.35    0.57
   2  -7  -4   15.53    0.63
   2  -7  -4   16.85    0.60
  -2  -7   4   15.76    0.45
   2   7  -4   15.80    0.47
   1  -7  -4   22.04    0.75
  -1  -7   4   21.26    0.59
   1  -7  -4   22.47    0.66
   1  -7  -4   21.27    0.69
   1   7  -4   22.17    0.59
   0  -7  -4   16.60    0.65
   0  -7  -4   16.47    0.61
   0  -7  -4   17.07    0.53
   0  -7   4   15.41    0.51
   0  -7   4   16.35    0.54
  -1  -7  -4   64.68    1.49
   1  -7   4   68.04    1.38
   1  -7   4   65.19    1.38
   1   7   4   65.19    1.53
   1   7   4   67.81    1.32
   2  -7   4   12.54    0.53
   2  -7   4   12.46    0.50
  -2  -7  -4   11.51    0.58
   2   7   4   13.23    0.59
   2   7   4   12.45    0.42
   3  -7   4    8.94    0.48
   3  -7   4    9.53    0.52
  -3  -7  -4    9.51    0.59
  -3   7  -4    9.66    0.40
   3   7   4    9.32    0.34
   3   7   4    9.81    0.54
  -4  -7  -4   19.84    0.81
   4  -7   4   19.19    0.74
   4  -7   4   20.81    0.74
   4   7   4   19.17    0.72
  -4   7  -4   19.36    0.52
   5  -7   4   16.87    0.72
  -5  -7  -4   16.45    0.78
   5  -7   4   14.71    0.71
   5   7   4   15.86    0.67
   6  -7   4    2.77    0.43
   6  -7   4    1.91    0.39
   6   7   4    2.43    0.37
   7  -7   4   18.35    0.88
   7  -7   4   17.59    0.85
   7   7   4   17.59    0.78
   8  -7   4    3.31    0.52
   8  -7   4    3.03    0.54
   8   7   4    2.91    0.45
   7  -8  -4    3.15    0.50
   7  -8  -4    3.59    0.55
   6  -8  -4    1.06    0.36
   6  -8  -4    0.96    0.42
   6   8  -4    1.19    0.25
   5  -8  -4    4.49    0.51
   5  -8  -4    3.71    0.44
   5   8  -4    3.93    0.32
   4  -8  -4   34.15    0.87
   4  -8  -4   34.22    1.09
   4  -8  -4   33.75    1.03
   4   8  -4   34.43    0.82
   3  -8  -4   48.74    1.22
   3  -8  -4   47.83    1.14
   3  -8  -4   49.92    1.32
   3   8  -4   49.42    1.04
   2  -8  -4   39.42    1.02
   2  -8  -4   39.95    1.13
  -2  -8   4   39.39    0.87
   2  -8  -4   39.52    1.03
   2   8  -4   40.38    0.89
   1  -8  -4    1.34    0.29
   1  -8  -4    1.37    0.26
   1  -8  -4    1.25    0.32
  -1  -8   4    1.67    0.24
   1   8  -4    1.38    0.23
   0  -8  -4    3.63    0.31
   0  -8  -4    3.07    0.37
   0  -8   4    3.23    0.30
   0  -8  -4    3.38    0.40
  -1  -8  -4  117.23    2.37
   1  -8   4  116.27    2.22
   1  -8   4  115.67    2.22
   1   8   4  115.92    2.15
   1   8   4  114.16    2.39
   2  -8   4   28.18    0.83
  -2  -8  -4   29.70    0.95
   2  -8   4   26.61    0.85
   2   8   4   26.70    0.69
   2   8   4   28.63    0.92
  -3  -8  -4    1.91    0.38
   3  -8   4    2.52    0.35
   3  -8   4    2.32    0.36
  -3   8  -4    2.16    0.27
   3   8   4    2.25    0.35
  -4  -8  -4   36.78    1.17
   4  -8   4   36.39    1.08
   4  -8   4   37.93    1.09
   4   8   4   36.62    1.06
  -5  -8  -4    6.25    0.59
   5  -8   4    5.27    0.52
   5  -8   4    6.18    0.52
   5   8   4    5.13    0.45
   6  -8   4   17.43    0.87
   6  -8   4   16.09    0.84
   6   8   4   16.30    0.76
   7  -8   4   16.30    0.87
   7  -8   4   15.47    0.89
   7   8   4   15.02    0.78
   6  -9  -4   23.73    0.98
   6  -9  -4   25.18    1.09
   5  -9  -4    4.82    0.52
   5  -9  -4    5.08    0.58
   4  -9  -4    0.51    0.32
   4  -9  -4    0.89    0.39
   3  -9  -4    1.74    0.40
   3  -9  -4    1.31    0.35
   3  -9  -4    1.31    0.28
   2  -9  -4   15.25    0.67
   2  -9  -4   15.71    0.79
   2  -9  -4   15.92    0.68
  -1  -9   4   31.97    0.84
   1  -9  -4   31.15    1.04
   1  -9  -4   31.92    0.91
   1  -9  -4   30.96    0.98
   1   9  -4   33.02    0.85
   0  -9  -4   13.94    0.70
   0  -9  -4   12.94    0.56
   0  -9   4   13.12    0.58
   0   9  -4   14.87    0.61
   0   9   4   14.43    0.79
   1  -9   4    4.06    0.38
   1  -9   4    4.04    0.39
  -1  -9  -4    3.27    0.43
   1   9   4    4.30    0.37
   1   9   4    3.11    0.42
   2  -9   4   10.46    0.61
   2  -9   4   10.66    0.58
  -2  -9  -4    9.30    0.65
   2   9   4   10.13    0.63
   2   9   4   10.19    0.46
   3  -9   4    3.04    0.40
   3  -9   4    2.20    0.39
  -3  -9  -4    1.92    0.43
   3   9   4    2.91    0.40
  -3   9  -4    2.62    0.32
   4  -9   4   53.84    1.44
   4  -9   4   55.38    1.43
  -4  -9  -4   53.94    1.53
   4   9   4   52.51    1.37
   5  -9   4   38.37    1.23
   5  -9   4   40.89    1.26
   5   9   4   40.59    1.16
   6  -9   4   36.60    1.28
   6  -9   4   39.86    1.32
   6   9   4   38.66    1.16
   4 -10  -4   21.21    0.93
   4 -10  -4   21.66    1.02
   3 -10  -4   87.95    1.94
   3 -10  -4   85.83    2.09
   2 -10  -4   14.62    0.84
   2 -10  -4   12.67    0.69
   2 -10  -4   14.45    0.70
   1 -10  -4    1.50    0.41
  -1 -10   4    1.86    0.30
   1 -10  -4    1.61    0.33
   1 -10  -4    1.34    0.37
   0 -10  -4    7.31    0.59
   0 -10   4    7.80    0.53
   0  10   4    6.84    0.62
  -1 -10  -4   67.26    1.73
   1 -10   4   69.81    1.60
   1  10   4   69.16    1.50
   1  10   4   69.27    1.74
  -2 -10  -4   12.31    0.81
   2 -10   4   12.14    0.71
   2  10   4   13.05    0.73
   3 -10   4    2.11    0.44
   3  10   4    1.64    0.38
   4 -10   4   -0.04    0.36
   4 -10   4    0.39    0.41
   4  10   4    0.41    0.35
   0 -11   4    9.14    0.59
   0  11   4   10.44    0.78
   0  11   4    9.57    0.63
  10   0  -5   -0.27    0.23
  10   0  -5   -0.36    0.33
   9   0  -5   41.06    1.00
   9   0  -5   41.48    1.18
   9   0  -5   42.34    1.05
   8   0  -5    0.27    0.19
   8   0  -5    0.22    0.26
   8   0  -5    0.17    0.21
   7   0  -5   19.48    0.65
   7   0  -5   18.92    0.55
   7   0  -5   17.88    0.59
   6   0  -5    0.08    0.14
   6   0  -5   -0.02    0.13
   6   0  -5    0.12    0.16
   5   0  -5  291.84    4.95
   5   0  -5  290.14    4.98
   5   0  -5  294.13    4.97
   4   0  -5    0.06    0.10
   4   0  -5    0.20    0.09
   4   0  -5    0.12    0.10
  -3   0   5   80.05    1.42
   3   0  -5   80.21    1.48
   3   0  -5   80.58    1.45
  -2   0   5    0.11    0.07
   2   0  -5   -0.01    0.07
   2   0  -5    0.12    0.06
  -1   0   5  111.80    1.91
   1   0  -5  112.12    1.99
   1   0  -5  116.68    1.92
   0   0  -5    0.10    0.06
   0   0   5    0.03    0.05
   0   0   5    0.03    0.05
  -1   0  -5    2.64    0.13
   1   0   5    2.19    0.14
   1   0   5    2.29    0.14
  -2   0  -5    0.04    0.06
   2   0   5    0.00    0.07
   2   0   5    0.03    0.06
  -3   0  -5   24.64    0.52
   3   0   5   25.14    0.54
   3   0   5   23.89    0.59
   4   0   5    0.00    0.10
   4   0   5   -0.07    0.12
  -4   0  -5    0.15    0.09
  -5   0  -5   26.39    0.59
   5   0   5   24.70    0.71
   5   0   5   25.64    0.62
   6   0   5    0.10    0.19
  -6   0  -5    0.05    0.12
   6   0   5    0.03    0.14
   7   0   5  160.48    2.81
   7   0   5  155.90    3.01
   8   0   5    0.22    0.21
   8   0   5    0.10    0.27
   9   0   5    8.30    0.63
   9   0   5    9.05    0.51
  10   0   5    0.23    0.42
  10   0   5    0.06    0.29
  10  -1  -5   17.37    0.84
  10  -1  -5   16.31    0.68
  10   1  -5   18.16    0.82
  10   1  -5   16.67    0.78
   9  -1  -5   35.19    0.94
   9  -1  -5   34.04    1.08
  -9  -1   5   35.95    0.91
   9   1  -5   36.03    1.02
   9   1  -5   36.64    1.06
   8  -1  -5   90.45    1.92
   8  -1  -5   90.74    1.79
   8  -1  -5   89.19    1.76
   8   1  -5   90.37    1.86
   8   1  -5   87.68    1.87
   7  -1  -5   39.34    1.03
   7  -1  -5   39.75    0.93
   7  -1  -5   41.53    0.95
   7   1  -5   40.24    1.01
   7   1  -5   40.75    1.00
   6  -1  -5   37.92    0.95
   6  -1  -5   38.94    0.87
   6  -1  -5   37.94    0.88
   6   1  -5   38.92    0.91
   6   1  -5   39.20    0.93
  -5  -1   5   17.76    0.46
   5  -1  -5   18.05    0.54
   5  -1  -5   17.39    0.50
   5  -1  -5   17.79    0.50
   5   1  -5   17.04    0.53
   5   1  -5   17.12    0.50
   4  -1  -5   22.41    0.57
   4  -1  -5   21.04    0.55
   4  -1  -5   21.60    0.53
  -4  -1   5   22.63    0.50
   4   1  -5   21.52    0.57
   4   1  -5   22.11    0.53
   3  -1  -5   11.22    0.35
   3  -1  -5   10.72    0.35
  -3  -1   5   10.82    0.30
   3  -1  -5   11.24    0.32
   3   1  -5   11.64    0.31
   3   1  -5   10.89    0.36
   2  -1  -5   45.70    0.95
   2  -1  -5   47.92    0.91
  -2  -1   5   47.47    0.87
  -2   1   5   46.30    0.90
   2   1  -5   48.09    0.94
   2   1  -5   47.72    0.84
   1  -1  -5  201.11    3.77
   1  -1  -5  201.90    3.39
  -1  -1   5  199.83    3.37
  -1  -1   5  188.29    3.27
   1   1  -5  195.19    3.67
  -1   1   5  202.22    3.39
   1   1  -5  208.39    3.40
   0  -1  -5   18.37    0.43
   0  -1  -5   19.28    0.43
   0  -1   5   18.83    0.36
   0  -1   5   18.77    0.41
   0   1  -5   19.83    0.37
   0   1   5   18.38    0.42
   0   1  -5   18.36    0.43
   1  -1   5    5.98    0.18
  -1  -1  -5    6.26    0.21
  -1   1  -5    5.92    0.21
   1   1   5    6.09    0.24
   1   1   5    5.76    0.21
   2  -1   5    0.38    0.09
  -2  -1  -5    0.15    0.08
   2  -1   5    0.20    0.08
   2   1   5    0.25    0.07
  -2   1  -5    0.12    0.06
   2   1   5    0.08    0.09
  -3  -1  -5   10.71    0.33
   3  -1   5   10.85    0.34
   3  -1   5   11.04    0.35
  -3   1  -5   10.79    0.26
   3   1   5   10.96    0.30
   4  -1   5  247.81    4.30
   4  -1   5  252.10    4.18
  -4  -1  -5  250.10    4.26
   4   1   5  244.73    4.31
   4   1   5  253.47    4.11
  -4   1  -5  255.59    4.17
   5  -1   5  134.42    2.54
   5  -1   5  137.74    2.45
  -5  -1  -5  139.16    2.47
   5   1   5  137.69    2.37
   5   1   5  139.86    2.56
  -5   1  -5  141.17    2.36
  -6  -1  -5   37.83    0.85
   6  -1   5   36.48    0.87
   6  -1   5   36.37    0.96
   6   1   5   36.85    0.81
   6   1   5   36.38    0.95
   7  -1   5   42.65    1.04
   7  -1   5   45.93    1.17
   7   1   5   45.45    1.16
   7   1   5   44.14    0.97
   8  -1   5   31.51    1.01
   8  -1   5   32.83    0.89
   8   1   5   31.35    1.00
   8   1   5   31.04    0.80
   9  -1   5    2.92    0.37
   9  -1   5    3.84    0.49
   9   1   5    3.53    0.34
   9   1   5    2.71    0.45
  10  -1   5    1.30    0.43
  10  -1   5    0.87    0.32
  10   1   5    1.01    0.43
  10  -2  -5    4.36    0.54
  10  -2  -5    5.35    0.48
  10   2  -5    5.05    0.52
  10   2  -5    6.50    0.55
   9  -2  -5   10.78    0.71
   9  -2  -5   10.12    0.56
   9   2  -5   10.11    0.60
   9   2  -5   10.26    0.60
  -8  -2   5    0.27    0.18
   8  -2  -5    0.02    0.21
   8  -2  -5    0.25    0.28
   8   2  -5    0.31    0.25
   8   2  -5    0.35    0.24
   7  -2  -5   38.16    0.92
   7  -2  -5   38.92    1.04
   7  -2  -5   36.13    0.90
  -7  -2   5   37.36    0.80
   7   2  -5   37.53    0.99
   7   2  -5   38.17    0.95
   6  -2  -5    6.74    0.42
   6  -2  -5    6.63    0.38
  -6  -2   5    6.76    0.28
   6  -2  -5    6.51    0.35
   6   2  -5    7.08    0.41
   6   2  -5    7.46    0.37
   5  -2  -5    2.09    0.22
   5  -2  -5    1.78    0.22
  -5  -2   5    2.33    0.16
   5  -2  -5    2.05    0.22
   5   2  -5    2.31    0.21
   5   2  -5    2.17    0.25
  -4  -2   5   16.48    0.39
   4  -2  -5   16.97    0.48
   4  -2  -5   16.58    0.51
   4  -2  -5   15.84    0.46
   4   2  -5   16.88    0.43
   4   2  -5   17.50    0.52
  -3  -2   5   75.00    1.35
   3  -2  -5   77.02    1.42
   3  -2  -5   78.32    1.43
   3  -2  -5   78.76    1.47
   3   2  -5   78.14    1.37
   3   2  -5   78.68    1.50
   2  -2  -5   31.55    0.67
   2  -2  -5   32.98    0.68
  -2  -2   5   31.80    0.62
   2   2  -5   33.07    0.73
   2   2  -5   32.82    0.59
   1  -2  -5  139.48    2.41
  -1  -2   5  143.88    2.31
   1  -2  -5  136.10    2.42
  -1   2   5  138.11    2.36
   0  -2  -5   32.97    0.71
   0  -2  -5   33.61    0.69
   0  -2   5   32.98    0.65
   0  -2   5   32.87    0.57
   0   2   5   33.31    0.66
   0   2  -5   33.59    0.69
  -1  -2  -5  968.99   16.47
   1  -2   5  943.76   15.94
   1  -2   5 1000.00   16.02
  -1   2  -5  991.15   16.24
   1   2   5  935.49   15.85
   1   2   5  895.52   16.45
   2  -2   5  172.07    2.88
  -2  -2  -5  171.38    2.97
   2  -2   5  170.85    2.90
  -2   2  -5  167.53    2.88
   2   2   5  169.32    2.83
   2   2   5  174.76    3.00
  -3  -2  -5   27.88    0.66
   3  -2   5   27.74    0.65
   3  -2   5   27.68    0.64
   3   2   5   27.88    0.56
  -3   2  -5   28.45    0.53
   4  -2   5   35.04    0.83
  -4  -2  -5   36.26    0.82
   4  -2   5   35.52    0.81
   4   2   5   35.00    0.85
   4   2   5   35.80    0.70
  -5  -2  -5    2.63    0.24
   5  -2   5    2.83    0.26
   5  -2   5    2.89    0.28
   5   2   5    2.93    0.19
   5   2   5    2.98    0.28
   6  -2   5   53.28    1.18
  -6  -2  -5   51.84    1.17
   6  -2   5   52.16    1.23
   6   2   5   54.83    1.04
   6   2   5   54.47    1.25
   7  -2   5  215.79    3.82
  -7  -2  -5  213.35    3.86
   7  -2   5  217.33    3.98
   7   2   5  221.29    3.64
   7   2   5  216.02    3.96
   8  -2   5   28.51    0.89
   8  -2   5   31.33    1.01
   8   2   5   30.39    0.74
   8   2   5   29.84    0.98
   9  -2   5    5.33    0.55
   9  -2   5    4.72    0.46
   9   2   5    4.93    0.52
  10  -2   5   28.46    0.98
  10  -2   5   26.38    1.11
  10   2   5   28.73    1.11
  10  -3  -5   61.99    1.54
  10  -3  -5   63.30    1.72
  10   3  -5   66.69    1.64
  10   3  -5   62.04    1.57
   9  -3  -5    5.59    0.47
   9  -3  -5    6.25    0.57
   9   3  -5    6.54    0.50
   9   3  -5    5.32    0.50
   8  -3  -5   16.15    0.66
   8  -3  -5   16.18    0.76
   8   3  -5   15.55    0.71
   8   3  -5   15.97    0.64
   7  -3  -5   42.75    1.14
   7  -3  -5   40.64    0.85
   7  -3  -5   41.97    1.04
   7   3  -5   43.43    1.13
   7   3  -5   42.86    1.02
   6  -3  -5  126.46    2.31
   6  -3  -5  124.34    2.41
  -6  -3   5  123.97    2.09
   6  -3  -5  121.75    2.17
   6   3  -5  122.92    2.42
   6   3  -5  123.65    2.28
   5  -3  -5   92.67    1.77
   5  -3  -5   94.09    1.85
  -5  -3   5   86.84    1.57
   5  -3  -5   94.35    1.67
   5   3  -5   94.73    1.71
   4  -3  -5  148.23    2.58
   4  -3  -5  143.51    2.70
  -4  -3   5  149.86    2.43
   4  -3  -5  152.18    2.63
   4   3  -5  151.53    2.57
  -3  -3   5    0.96    0.09
   3  -3  -5    0.74    0.14
   3  -3  -5    0.66    0.12
   3  -3  -5    0.47    0.14
   3   3  -5    0.71    0.10
   2  -3  -5   39.48    0.88
  -2  -3   5   41.41    0.74
   2  -3  -5   41.47    0.82
   2  -3  -5   40.26    0.84
   2   3  -5   41.11    0.72
   1  -3  -5   90.75    1.72
  -1  -3   5   96.10    1.60
   1  -3  -5   92.22    1.64
   1  -3  -5   94.18    1.69
   0  -3   5  115.06    1.90
   0  -3   5  116.14    1.96
   0  -3  -5  113.58    2.05
   0  -3  -5  113.24    2.07
   0   3   5  115.41    1.97
   0   3  -5  113.35    2.04
   1  -3   5  137.51    2.36
   1  -3   5  140.27    2.40
  -1  -3  -5  140.29    2.49
  -1   3  -5  143.17    2.43
   1   3   5  140.65    2.55
   1   3   5  140.76    2.36
  -2  -3  -5  191.83    3.36
   2  -3   5  195.16    3.26
   2  -3   5  193.23    3.26
   2   3   5  189.84    3.38
  -2   3  -5  193.52    3.24
   2   3   5  190.87    3.18
   3  -3   5    2.62    0.21
   3  -3   5    2.55    0.23
  -3  -3  -5    2.74    0.24
   3   3   5    2.89    0.26
   3   3   5    3.11    0.17
  -3   3  -5    2.76    0.15
   4  -3   5  260.80    4.40
  -4  -3  -5  259.87    4.51
   4  -3   5  258.73    4.47
   4   3   5  260.04    4.50
   4   3   5  258.12    4.20
   5  -3   5   67.02    1.42
  -5  -3  -5   69.65    1.45
   5  -3   5   69.75    1.46
   5   3   5   69.68    1.22
   5   3   5   67.29    1.46
   6  -3   5   20.04    0.69
   6  -3   5   22.02    0.73
  -6  -3  -5   22.18    0.69
   6   3   5   21.77    0.73
   6   3   5   21.40    0.50
   7  -3   5    6.73    0.51
  -7  -3  -5    5.35    0.40
   7  -3   5    4.98    0.42
   7   3   5    4.99    0.44
   7   3   5    5.43    0.28
   8  -3   5    0.61    0.32
   8  -3   5    0.30    0.29
   8   3   5    0.41    0.31
   9  -3   5    3.05    0.43
   9  -3   5    3.62    0.51
   9   3   5    3.55    0.48
  10  -3   5    3.16    0.47
  10  -3   5    2.49    0.53
  10   3   5    2.01    0.48
  10  -4  -5    9.40    0.74
  10  -4  -5   10.42    0.69
  10   4  -5    9.93    0.71
  10   4  -5   10.76    0.69
   9  -4  -5   12.99    0.70
   9  -4  -5   14.34    0.82
   9   4  -5   13.55    0.66
   9   4  -5   14.71    0.78
   8  -4  -5    1.29    0.37
   8  -4  -5    1.14    0.32
   8   4  -5    1.53    0.29
   8   4  -5    1.04    0.34
   7  -4  -5   30.39    0.88
   7  -4  -5   29.15    0.95
   7   4  -5   28.14    0.80
   7   4  -5   29.42    0.94
   6  -4  -5    8.83    0.52
   6  -4  -5    8.95    0.30
   6  -4  -5    8.98    0.49
   6   4  -5    9.53    0.41
   5  -4  -5   33.37    0.86
   5  -4  -5   31.87    0.91
   5  -4  -5   33.07    0.68
   5   4  -5   31.68    0.74
   4  -4  -5   54.52    1.04
   4  -4  -5   53.22    1.20
   4   4  -5   51.50    1.02
   3  -4  -5   55.21    1.08
   3  -4  -5   54.16    1.14
  -3  -4   5   56.02    0.96
   3  -4  -5   55.14    1.19
   3   4  -5   56.01    1.02
   2  -4  -5   35.55    0.85
  -2  -4   5   36.56    0.69
   2  -4  -5   35.82    0.80
   2  -4  -5   36.15    0.78
   2   4  -5   36.67    0.67
  -1  -4   5   17.19    0.42
   1  -4  -5   17.72    0.47
   1  -4  -5   17.36    0.52
   1  -4  -5   16.99    0.48
   1   4  -5   18.28    0.36
   0  -4   5   62.37    1.10
   0  -4   5   61.94    1.17
   0  -4  -5   62.56    1.28
   0  -4  -5   62.83    1.25
   0   4   5   61.33    1.17
  -1  -4  -5   82.20    1.58
   1  -4   5   82.04    1.49
   1  -4   5   78.26    1.43
  -1   4  -5   78.77    1.49
   1   4   5   80.38    1.44
   1   4   5   81.06    1.63
   2  -4   5   78.42    1.48
   2  -4   5   77.10    1.43
  -2  -4  -5   77.28    1.55
   2   4   5   76.27    1.38
   2   4   5   76.62    1.57
  -2   4  -5   78.11    1.42
   3  -4   5   21.49    0.58
   3  -4   5   21.54    0.62
  -3  -4  -5   22.79    0.66
   3   4   5   23.19    0.67
   3   4   5   21.63    0.49
  -3   4  -5   22.31    0.48
   4  -4   5    0.22    0.18
  -4  -4  -5    0.33    0.19
   4  -4   5    0.22    0.16
   4   4   5    0.30    0.09
   4   4   5    0.30    0.18
  -5  -4  -5   30.64    0.87
   5  -4   5   30.83    0.86
   5  -4   5   30.47    0.86
   5   4   5   31.59    0.59
   5   4   5   30.97    0.87
   6  -4   5    1.45    0.29
   6  -4   5    0.98    0.27
  -6  -4  -5    1.94    0.30
   6   4   5    1.65    0.14
   6   4   5    1.34    0.29
   7  -4   5    7.14    0.51
   7  -4   5    8.23    0.57
  -7  -4  -5    7.42    0.53
   7   4   5    7.86    0.54
   8  -4   5   14.37    0.78
   8  -4   5   14.46    0.71
   8   4   5   14.59    0.71
   9  -4   5    0.03    0.38
   9  -4   5    0.13    0.35
   9   4   5    0.45    0.35
   9  -5  -5    0.13    0.33
   9  -5  -5   -0.10    0.38
   9   5  -5    0.14    0.28
   9   5  -5    0.05    0.37
   8  -5  -5  129.52    2.67
   8  -5  -5  124.46    2.53
   8   5  -5  122.97    2.66
   8   5  -5  123.82    2.42
   7  -5  -5    2.40    0.36
   7  -5  -5    2.75    0.43
   7   5  -5    3.17    0.33
   6  -5  -5   44.91    1.22
   6  -5  -5   45.05    1.15
   6   5  -5   46.00    1.01
   5  -5  -5    0.80    0.27
   5  -5  -5    0.42    0.23
   5  -5  -5    0.53    0.14
   5   5  -5    0.65    0.16
   4  -5  -5    2.12    0.20
   4  -5  -5    2.11    0.28
   4  -5  -5    1.91    0.25
   4   5  -5    2.37    0.19
  -3  -5   5    8.59    0.25
   3  -5  -5   10.16    0.37
   3  -5  -5    9.31    0.42
   3  -5  -5    8.68    0.44
   3   5  -5    9.37    0.29
   2  -5  -5   29.28    0.74
   2  -5  -5   30.63    0.73
  -2  -5   5   30.61    0.62
   2  -5  -5   30.14    0.80
   2   5  -5   30.79    0.61
   1  -5  -5   26.18    0.74
   1  -5  -5   26.81    0.69
  -1  -5   5   26.67    0.61
   1  -5  -5   26.97    0.67
   1   5  -5   28.41    0.56
   0  -5  -5    4.86    0.31
   0  -5   5    5.04    0.27
   0  -5  -5    5.00    0.35
   0  -5  -5    4.93    0.26
   0  -5   5    4.58    0.22
  -1  -5  -5    2.55    0.26
   1  -5   5    3.04    0.25
   1  -5   5    3.03    0.21
   1   5   5    2.68    0.29
   1   5   5    2.94    0.21
  -2  -5  -5    7.33    0.40
   2  -5   5    7.78    0.38
   2  -5   5    7.58    0.32
   2   5   5    7.65    0.43
  -2   5  -5    7.89    0.31
   2   5   5    8.03    0.29
   3  -5   5   26.55    0.74
   3  -5   5   25.59    0.68
  -3  -5  -5   26.24    0.77
  -3   5  -5   25.88    0.58
   3   5   5   25.31    0.57
   3   5   5   25.55    0.76
   4  -5   5    7.65    0.42
   4  -5   5    7.18    0.44
  -4  -5  -5    7.47    0.47
   4   5   5    7.85    0.24
   4   5   5    8.54    0.47
   5  -5   5   46.83    1.15
  -5  -5  -5   45.71    1.18
   5  -5   5   46.44    1.14
   5   5   5   46.49    1.15
   6  -5   5    1.36    0.31
   6  -5   5    1.40    0.31
  -6  -5  -5    1.40    0.33
   6   5   5    1.12    0.30
  -7  -5  -5   94.10    2.08
   7  -5   5   95.92    2.06
   7  -5   5   98.76    2.13
   7   5   5   96.61    2.06
   8  -5   5    3.93    0.51
   8  -5   5    4.09    0.49
   8   5   5    4.44    0.49
   9  -5   5    2.28    0.46
   9  -5   5    2.77    0.52
   9   5   5    1.43    0.40
   9  -6  -5    0.33    0.38
   9  -6  -5    0.44    0.44
   9   6  -5    0.46    0.42
   9   6  -5    0.84    0.31
   8  -6  -5   65.44    1.64
   8  -6  -5   67.15    1.75
   8   6  -5   66.42    1.47
   7  -6  -5    0.10    0.33
   7  -6  -5    0.47    0.32
   7   6  -5    0.29    0.22
   6  -6  -5   74.28    1.66
   6  -6  -5   75.47    1.77
   6   6  -5   74.81    1.50
   5  -6  -5    6.69    0.48
   5  -6  -5    6.39    0.32
   5  -6  -5    5.49    0.48
   5   6  -5    5.90    0.33
   4  -6  -5   20.13    0.68
   4  -6  -5   18.74    0.54
   4  -6  -5   18.72    0.71
   4   6  -5   19.73    0.51
   3  -6  -5    2.10    0.23
   3  -6  -5    2.13    0.30
  -3  -6   5    1.80    0.14
   3  -6  -5    1.79    0.25
   3   6  -5    1.73    0.16
   2  -6  -5  252.13    4.41
   2  -6  -5  252.29    4.49
  -2  -6   5  253.64    4.17
   2  -6  -5  255.40    4.33
   2   6  -5  254.19    4.22
   1  -6  -5   10.58    0.42
   1  -6  -5   10.44    0.50
   1  -6  -5   10.66    0.46
  -1  -6   5   10.01    0.37
   1   6  -5   10.58    0.33
   0  -6   5   16.16    0.50
   0  -6  -5   16.03    0.48
   0  -6  -5   14.84    0.56
   0  -6   5   15.54    0.44
   0  -6  -5   15.79    0.61
   1  -6   5   51.23    1.11
  -1  -6  -5   53.02    1.21
   1  -6   5   51.70    1.06
   1   6   5   51.74    1.26
   1   6   5   50.67    1.04
  -2  -6  -5   98.72    2.01
   2  -6   5   98.25    1.91
   2  -6   5   99.05    1.87
   2   6   5   97.48    1.76
   2   6   5   99.02    2.03
  -2   6  -5  100.57    1.86
   3  -6   5   53.67    1.18
  -3  -6  -5   52.66    1.29
   3  -6   5   52.78    1.22
  -3   6  -5   53.95    1.07
   3   6   5   53.01    1.03
   3   6   5   52.80    1.26
   4  -6   5    1.26    0.29
  -4  -6  -5    0.87    0.29
   4  -6   5    1.17    0.26
   4   6   5    1.18    0.13
   4   6   5    1.26    0.27
  -4   6  -5    1.54    0.16
  -5  -6  -5    7.56    0.55
   5  -6   5    7.33    0.51
   5  -6   5    7.90    0.54
   5   6   5    7.77    0.49
   6  -6   5   10.75    0.63
   6  -6   5    8.75    0.58
  -6  -6  -5   10.02    0.67
   6   6   5    9.85    0.59
   7  -6   5    0.81    0.35
   7  -6   5    0.41    0.33
   7   6   5    0.48    0.31
   8  -6   5   29.59    1.13
   8  -6   5   29.32    1.07
   8   6   5   29.41    1.03
   8  -7  -5   11.06    0.81
   8  -7  -5   10.59    0.73
   8   7  -5   11.22    0.59
   7  -7  -5   -0.19    0.31
   7  -7  -5    0.12    0.37
   7   7  -5    0.09    0.22
   6  -7  -5    5.82    0.56
   6  -7  -5    4.83    0.49
   6   7  -5    5.74    0.38
   5  -7  -5  120.58    2.40
   5  -7  -5  116.89    2.49
   5   7  -5  119.82    2.17
   4  -7  -5    5.04    0.43
   4  -7  -5    4.51    0.45
   4  -7  -5    5.12    0.34
   4   7  -5    5.51    0.30
   3  -7  -5   70.00    1.47
   3  -7  -5   72.20    1.64
  -3  -7   5   69.96    1.28
   3  -7  -5   71.95    1.54
   3   7  -5   72.12    1.34
  -2  -7   5   68.21    1.29
   2  -7  -5   67.95    1.56
   2  -7  -5   67.72    1.44
   2  -7  -5   68.54    1.45
   2   7  -5   68.78    1.28
   1  -7  -5   10.03    0.49
   1  -7  -5    9.56    0.46
   1  -7  -5    9.11    0.54
  -1  -7   5    9.03    0.38
   1   7  -5    9.34    0.36
   0  -7   5   13.29    0.44
   0  -7  -5   12.79    0.56
   0  -7  -5   12.48    0.46
   0  -7  -5   12.78    0.60
   0  -7   5   12.51    0.48
   1  -7   5   36.85    0.86
   1  -7   5   35.81    0.90
  -1  -7  -5   36.54    1.00
   1   7   5   35.46    0.84
   1   7   5   35.04    1.04
   2  -7   5    4.44    0.33
  -2  -7  -5    4.18    0.41
   2  -7   5    3.99    0.35
   2   7   5    3.35    0.38
   2   7   5    4.47    0.30
  -3  -7  -5   93.54    2.03
   3  -7   5   97.57    1.91
   3  -7   5   94.48    1.94
   3   7   5   93.43    1.98
  -3   7  -5   95.86    1.81
   3   7   5   94.71    1.71
   4  -7   5  131.20    2.56
   4  -7   5  131.00    2.57
  -4  -7  -5  135.29    2.69
   4   7   5  128.09    2.59
  -4   7  -5  132.86    2.35
  -5  -7  -5   25.11    0.93
   5  -7   5   25.53    0.88
   5  -7   5   24.13    0.88
   5   7   5   22.66    0.83
   6  -7   5   11.26    0.70
   6  -7   5   11.35    0.70
  -6  -7  -5   12.14    0.77
   6   7   5   12.60    0.67
   7  -7   5   15.38    0.85
   7  -7   5   15.74    0.83
   7   7   5   16.02    0.77
   8  -7   5    8.99    0.73
   8  -7   5    7.29    0.65
   8   7   5    8.03    0.61
   7  -8  -5   11.48    0.81
   7  -8  -5   12.23    0.78
   6  -8  -5    7.77    0.65
   6  -8  -5    7.90    0.60
   5  -8  -5    6.45    0.58
   5  -8  -5    6.04    0.51
   4  -8  -5   13.99    0.74
   4  -8  -5   12.36    0.65
   4  -8  -5   13.98    0.55
   4   8  -5   14.11    0.47
   3  -8  -5   67.01    1.63
   3  -8  -5   67.92    1.47
   3  -8  -5   68.01    1.54
   3   8  -5   68.82    1.32
   2  -8  -5   94.09    1.89
   2  -8  -5   93.94    1.92
  -2  -8   5   91.23    1.72
   2  -8  -5   91.59    2.02
   2   8  -5   95.10    1.72
   1  -8  -5   33.31    1.03
  -1  -8   5   33.57    0.83
   1  -8  -5   33.73    0.89
   1  -8  -5   33.20    0.96
   1   8  -5   34.60    0.80
   0  -8  -5   78.64    1.58
   0  -8  -5   80.79    1.77
   0  -8   5   79.94    1.62
  -1  -8  -5    9.81    0.62
   1  -8   5   10.25    0.48
   1  -8   5   10.61    0.53
   1   8   5   11.06    0.48
   1   8   5    9.74    0.62
  -2  -8  -5    7.17    0.54
   2  -8   5    8.38    0.48
   2  -8   5    6.89    0.47
   2   8   5    7.51    0.39
   2   8   5    7.20    0.53
  -3  -8  -5    5.08    0.49
   3  -8   5    5.09    0.45
   3  -8   5    5.67    0.44
  -3   8  -5    5.61    0.39
   3   8   5    5.37    0.35
   3   8   5    6.17    0.49
  -4  -8  -5    1.31    0.38
   4  -8   5    0.35    0.33
   4  -8   5    0.34    0.29
   4   8   5    0.66    0.31
   5  -8   5   12.68    0.76
  -5  -8  -5   13.44    0.78
   5  -8   5   13.23    0.72
   5   8   5   13.30    0.69
   6  -8   5    6.04    0.59
   6  -8   5    6.21    0.59
   6   8   5    5.77    0.53
   7  -8   5    1.51    0.46
   7  -8   5    0.57    0.43
   7   8   5    0.82    0.38
   6  -9  -5    4.01    0.53
   6  -9  -5    5.66    0.63
   5  -9  -5   30.48    1.08
   5  -9  -5   29.90    1.15
   4  -9  -5   40.95    1.29
   4  -9  -5   41.01    1.18
   3  -9  -5    2.11    0.36
   3  -9  -5    1.95    0.32
   3  -9  -5    1.37    0.40
   2  -9  -5    1.96    0.34
   2  -9  -5    2.32    0.42
   2  -9  -5    1.67    0.34
   1  -9  -5   18.62    0.84
   1  -9  -5   18.88    0.78
   1  -9  -5   18.69    0.69
  -1  -9   5   18.78    0.63
   0  -9  -5    0.64    0.33
   0  -9   5    0.63    0.25
   0   9  -5    0.35    0.24
   0   9   5    0.97    0.36
  -1  -9  -5    9.37    0.64
   1  -9   5    9.66    0.56
   1   9   5    9.33    0.65
   1   9   5   11.17    0.51
   2  -9   5   30.85    0.92
   2  -9   5   32.81    0.99
  -2  -9  -5   31.30    1.09
   2   9   5   31.24    1.06
   2   9   5   31.66    0.82
   3  -9   5   11.13    0.65
   3  -9   5   11.64    0.63
  -3  -9  -5   11.78    0.78
  -3   9  -5   10.16    0.52
   3   9   5   11.52    0.68
  -4  -9  -5    0.19    0.39
   4  -9   5   -0.30    0.30
   4  -9   5    0.08    0.33
   4   9   5    0.03    0.31
   5  -9   5    1.03    0.42
  -5  -9  -5    1.48    0.44
   5  -9   5    1.28    0.39
   5   9   5    2.62    0.43
   4 -10  -5    0.62    0.37
   4 -10  -5    0.34    0.43
   3 -10  -5    7.56    0.67
   3 -10  -5    8.85    0.59
   3 -10  -5    9.37    0.64
   2 -10  -5    1.84    0.37
   2 -10  -5    1.55    0.44
   2 -10  -5    1.38    0.36
   1 -10  -5    2.11    0.45
  -1 -10   5    2.71    0.34
   1 -10  -5    2.06    0.40
   1 -10  -5    2.72    0.36
   0 -10   5   22.82    0.78
   0 -10  -5   22.82    0.93
   0  10   5   23.12    1.03
   0  10   5   23.50    0.83
   1 -10   5    9.74    0.61
  -1 -10  -5   10.17    0.71
   1  10   5   10.00    0.72
   1  10   5   10.48    0.56
  -2 -10  -5    7.10    0.65
   2 -10   5    7.26    0.56
   2  10   5    7.97    0.63
  -2  10  -5    6.64    0.50
  -3 -10  -5   16.35    0.92
   3 -10   5   16.36    0.84
   3  10   5   15.11    0.79
   4 -10   5   32.81    1.15
   4  10   5   34.84    1.13
  10   0  -6    0.30    0.33
   9   0  -6   -0.10    0.23
   9   0  -6    0.06    0.27
   9   0  -6    0.08    0.21
   8   0  -6   54.29    1.24
   8   0  -6   54.19    1.16
   8   0  -6   55.65    1.32
   7   0  -6    0.04    0.15
   7   0  -6   -0.13    0.20
   7   0  -6    0.12    0.17
   6   0  -6    3.00    0.23
   6   0  -6    3.45    0.28
   6   0  -6    3.38    0.27
   5   0  -6    0.01    0.12
   5   0  -6    0.13    0.14
   5   0  -6    0.06    0.11
   4   0  -6   34.12    0.77
  -4   0   6   36.91    0.76
   4   0  -6   34.90    0.79
  -3   0   6    0.17    0.09
   3   0  -6   -0.01    0.09
   3   0  -6    0.00    0.08
   2   0  -6  513.95    8.79
   2   0  -6  505.87    9.00
  -2   0   6  504.84    8.55
   1   0  -6    0.08    0.06
   1   0  -6    0.08    0.08
  -1   0   6    0.13    0.07
   0   0   6  751.56   12.51
   0   0   6  701.93   12.50
   0   0  -6  733.16   12.73
   1   0   6    0.05    0.07
   1   0   6    0.10    0.07
  -1   0  -6    0.07    0.06
   2   0   6  453.76    8.01
   2   0   6  485.20    8.34
  -2   0  -6  463.77    8.05
  -3   0  -6    0.02    0.08
   3   0   6    0.02    0.10
   3   0   6    0.02    0.08
  -4   0  -6    5.45    0.24
   4   0   6    5.68    0.27
   5   0   6   -0.09    0.12
  -5   0  -6    0.05    0.11
   5   0   6   -0.04    0.15
   6   0   6   31.39    0.86
  -6   0  -6   30.17    0.69
   6   0   6   28.91    0.74
   7   0   6   -0.05    0.19
   7   0   6    0.06    0.25
   8   0   6  155.45    2.84
   8   0   6  159.49    3.09
   9   0   6    0.00    0.25
   9   0   6   -0.01    0.34
  10   0   6   39.68    1.09
  10   0   6   41.24    1.37
  10  -1  -6   68.20    1.53
  10  -1  -6   67.10    1.71
  10   1  -6   70.01    1.67
  10   1  -6   69.26    1.60
  -9  -1   6   77.16    1.56
   9  -1  -6   75.98    1.59
   9  -1  -6   74.74    1.76
   9   1  -6   76.89    1.68
   9   1  -6   75.24    1.73
   8  -1  -6   10.37    0.49
  -8  -1   6   10.28    0.47
   8  -1  -6   11.51    0.52
   8  -1  -6    9.58    0.59
   8   1  -6   10.97    0.55
   8   1  -6   11.11    0.56
  -7  -1   6   20.70    0.59
   7  -1  -6   21.42    0.65
   7  -1  -6   20.81    0.71
   7  -1  -6   20.34    0.62
   7   1  -6   20.43    0.69
   7   1  -6   20.05    0.67
  -6  -1   6    7.48    0.34
   6  -1  -6    7.53    0.38
   6  -1  -6    7.21    0.40
   6  -1  -6    7.42    0.36
   6   1  -6    7.03    0.40
   6   1  -6    7.14    0.38
  -5  -1   6  126.92    2.21
   5  -1  -6  123.22    2.33
   5  -1  -6  129.50    2.35
   5  -1  -6  129.91    2.25
   5   1  -6  128.55    2.30
   5   1  -6  127.62    2.37
   4  -1  -6  120.62    2.25
   4  -1  -6  122.58    2.23
  -4  -1   6  122.19    2.11
   4  -1  -6  127.71    2.16
   4   1  -6  124.17    2.18
   4   1  -6  124.23    2.27
   3  -1  -6    1.49    0.17
  -3  -1   6    1.44    0.13
   3  -1  -6    1.37    0.15
   3   1  -6    1.77    0.18
   3   1  -6    1.55    0.13
   2  -1  -6  131.99    2.26
   2  -1  -6  125.68    2.32
  -2  -1   6  130.84    2.20
   2   1  -6  131.26    2.26
  -2   1   6  129.72    2.22
   2   1  -6  131.38    2.32
   1  -1  -6   25.39    0.55
  -1  -1   6   24.63    0.54
   1  -1  -6   23.86    0.57
   1   1  -6   25.24    0.57
   1   1  -6   25.58    0.47
  -1   1   6   25.86    0.55
   0  -1  -6   28.61    0.61
   0  -1   6   29.01    0.54
   0  -1   6   28.57    0.59
   0   1   6   28.50    0.60
   0   1  -6   28.25    0.61
   1  -1   6   71.12    1.26
  -1  -1  -6   71.23    1.31
   1   1   6   71.36    1.29
   1   1   6   71.79    1.35
  -1   1  -6   70.13    1.31
  -2  -1  -6   60.61    1.14
   2  -1   6   59.85    1.13
   2   1   6   58.85    1.18
  -2   1  -6   60.77    1.10
   2   1   6   60.63    1.10
   3  -1   6  103.59    1.90
   3  -1   6  106.58    1.86
  -3  -1  -6  104.38    1.88
  -3   1  -6  105.80    1.81
   3   1   6  104.32    1.94
   3   1   6  103.29    1.80
   4  -1   6   61.11    1.26
  -4  -1  -6   61.98    1.22
   4  -1   6   63.28    1.22
   4   1   6   61.46    1.28
  -4   1  -6   62.84    1.12
   4   1   6   61.46    1.15
  -5  -1  -6   13.76    0.44
   5  -1   6   13.52    0.51
   5  -1   6   14.22    0.47
   5   1   6   13.58    0.41
  -5   1  -6   12.95    0.35
   5   1   6   13.56    0.52
  -6  -1  -6   14.43    0.49
   6  -1   6   15.03    0.53
   6  -1   6   14.43    0.59
  -6   1  -6   15.95    0.40
   6   1   6   15.08    0.59
   6   1   6   15.86    0.48
   7  -1   6  116.59    2.18
  -7  -1  -6  116.29    2.16
   7  -1   6  112.61    2.31
   7   1   6  114.37    2.09
   7   1   6  113.75    2.31
   8  -1   6    0.11    0.23
   8  -1   6    0.40    0.30
   8   1   6    0.32    0.20
   8   1   6    0.08    0.31
   9  -1   6    4.10    0.51
   9  -1   6    5.22    0.44
   9   1   6    4.09    0.50
   9   1   6    4.37    0.37
  10  -1   6   59.71    1.66
  10  -1   6   56.15    1.40
  10   1   6   57.25    1.61
  10  -2  -6    0.53    0.38
  10  -2  -6    0.10    0.29
  10   2  -6    0.04    0.32
  10   2  -6    0.28    0.34
   9  -2  -6    5.05    0.53
   9  -2  -6    5.79    0.45
   9   2  -6    5.03    0.46
   9   2  -6    5.05    0.47
  -8  -2   6   21.60    0.59
   8  -2  -6   21.13    0.80
   8  -2  -6   20.85    0.68
   8  -2  -6   20.56    0.70
   8   2  -6   20.04    0.72
   8   2  -6   21.08    0.76
   7  -2  -6    4.68    0.39
  -7  -2   6    5.49    0.30
   7  -2  -6    4.80    0.35
   7  -2  -6    4.57    0.35
   7   2  -6    4.67    0.35
   7   2  -6    5.47    0.42
   6  -2  -6   27.88    0.74
  -6  -2   6   27.71    0.64
   6  -2  -6   27.03    0.80
   6  -2  -6   29.48    0.74
   6   2  -6   27.70    0.72
   6   2  -6   28.76    0.80
   5  -2  -6  100.86    1.86
   5  -2  -6  102.01    1.95
   5  -2  -6   96.45    1.91
  -5  -2   6  100.26    1.76
   5   2  -6  103.56    1.98
   5   2  -6  102.76    1.85
  -4  -2   6   49.72    0.94
   4  -2  -6   47.80    1.04
   4  -2  -6   49.73    1.07
   4  -2  -6   50.31    1.02
   4   2  -6   51.42    0.98
   4   2  -6   50.21    1.10
   3  -2  -6    2.01    0.18
   3  -2  -6    1.91    0.18
  -3  -2   6    2.15    0.16
   3  -2  -6    2.28    0.19
   3   2  -6    2.02    0.14
   3   2  -6    1.93    0.19
   2  -2  -6  133.13    2.33
  -2  -2   6  130.19    2.23
   2  -2  -6  131.23    2.34
   2   2  -6  133.13    2.23
   2   2  -6  133.99    2.37
   1  -2  -6   31.15    0.68
   1  -2  -6   30.63    0.66
  -1  -2   6   30.09    0.61
   1   2  -6   30.30    0.68
  -1   2   6   30.75    0.65
   0  -2   6  129.07    2.18
   0  -2  -6  130.45    2.32
   0  -2   6  131.49    2.22
   0  -2  -6  130.91    2.31
   0   2  -6  131.55    2.30
   0   2   6  131.63    2.23
   0   2  -6  135.20    2.16
   1  -2   6  153.79    2.55
  -1  -2  -6  151.63    2.63
   1  -2   6  149.41    2.52
   1   2   6  148.59    2.54
  -1   2  -6  152.25    2.59
   1   2   6  148.21    2.68
  -2  -2  -6   22.22    0.55
   2  -2   6   22.24    0.51
  -2   2  -6   22.15    0.50
   2   2   6   22.39    0.51
   3  -2   6   91.06    1.69
   3  -2   6   92.91    1.68
  -3  -2  -6   93.31    1.72
   3   2   6   91.90    1.59
   3   2   6   86.65    1.74
  -3   2  -6   92.65    1.58
  -4  -2  -6    8.24    0.36
   4  -2   6    7.90    0.37
   4  -2   6    8.68    0.37
   4   2   6    7.73    0.39
  -4   2  -6    8.81    0.22
   4   2   6    8.89    0.28
   5  -2   6    3.70    0.31
  -5  -2  -6    4.04    0.29
   5  -2   6    3.72    0.30
   5   2   6    3.52    0.23
   5   2   6    4.99    0.37
   6  -2   6    2.09    0.30
  -6  -2  -6    2.21    0.26
   6  -2   6    1.92    0.27
   6   2   6    1.76    0.29
   6   2   6    2.50    0.21
  -7  -2  -6   36.87    0.96
   7  -2   6   38.22    1.00
   7  -2   6   38.04    1.08
   7   2   6   40.54    0.86
   7   2   6   39.34    1.09
   8  -2   6    1.60    0.32
   8  -2   6    1.91    0.39
   8   2   6    1.68    0.37
   8   2   6    1.57    0.24
   9  -2   6   36.67    1.09
   9  -2   6   40.14    1.25
   9   2   6   41.22    1.24
  10  -2   6   23.02    1.05
  10  -2   6   24.55    0.93
  10   2   6   23.44    1.06
  10  -3  -6   14.61    0.74
  10  -3  -6   14.30    0.85
  10   3  -6   14.87    0.76
  10   3  -6   14.05    0.79
   9  -3  -6    1.60    0.35
   9  -3  -6    1.43    0.40
   9   3  -6    1.76    0.35
   9   3  -6    2.12    0.39
   8  -3  -6    5.67    0.51
   8  -3  -6    5.49    0.44
   8   3  -6    5.93    0.44
   8   3  -6    5.80    0.49
  -7  -3   6    2.60    0.23
   7  -3  -6    2.96    0.23
   7  -3  -6    2.55    0.36
   7  -3  -6    2.73    0.32
   7   3  -6    2.03    0.33
   7   3  -6    2.38    0.28
  -6  -3   6   16.40    0.43
   6  -3  -6   15.75    0.47
   6  -3  -6   17.42    0.59
   6  -3  -6   18.10    0.66
   6   3  -6   17.55    0.54
   6   3  -6   15.71    0.62
   5  -3  -6    4.14    0.31
   5  -3  -6    3.78    0.31
  -5  -3   6    4.15    0.21
   5  -3  -6    3.62    0.25
   5   3  -6    4.66    0.35
   5   3  -6    4.17    0.26
   4  -3  -6   68.13    1.41
  -4  -3   6   67.78    1.21
   4  -3  -6   69.21    1.30
   4  -3  -6   69.93    1.36
   4   3  -6   67.94    1.43
   4   3  -6   68.15    1.26
   3  -3  -6  100.54    1.84
  -3  -3   6  101.82    1.72
   3  -3  -6  102.88    1.93
   3  -3  -6  102.78    1.85
   3   3  -6  103.80    1.75
   3   3  -6  101.30    1.95
   2  -3  -6  204.60    3.45
  -2  -3   6  200.39    3.28
   2  -3  -6  201.03    3.48
   2   3  -6  199.28    3.51
   2   3  -6  198.02    3.33
   1  -3  -6   12.55    0.37
   1  -3  -6   12.40    0.40
  -1  -3   6   12.12    0.32
  -1   3   6   11.74    0.37
   1   3  -6   12.18    0.39
   0  -3   6    1.35    0.14
   0  -3   6    0.74    0.06
   0  -3  -6    0.59    0.12
   0  -3  -6    1.41    0.17
   0   3  -6    0.68    0.12
   0   3   6    0.51    0.11
   0   3  -6    0.73    0.05
   1  -3   6   30.46    0.58
   1  -3   6   29.21    0.66
  -1  -3  -6   30.08    0.70
   1   3   6   27.64    0.74
  -1   3  -6   29.51    0.65
   1   3   6   29.26    0.63
   2  -3   6    7.27    0.26
   2  -3   6    6.84    0.30
   2   3   6    6.57    0.26
  -2   3  -6    7.11    0.24
   3  -3   6   30.51    0.72
   3  -3   6   30.30    0.74
  -3  -3  -6   31.71    0.77
   3   3   6   31.54    0.64
  -3   3  -6   31.09    0.63
   3   3   6   30.41    0.79
   4  -3   6  421.88    7.11
   4  -3   6  434.91    7.52
  -4  -3  -6  429.94    7.31
   4   3   6  433.12    7.17
   4   3   6  438.78    7.92
   5  -3   6   15.15    0.55
   5  -3   6   14.28    0.56
  -5  -3  -6   15.07    0.55
   5   3   6   14.60    0.58
   5   3   6   14.09    0.38
   6  -3   6   11.45    0.53
   6  -3   6   11.65    0.55
  -6  -3  -6   11.04    0.52
   6   3   6   11.56    0.36
   6   3   6   11.22    0.56
  -7  -3  -6   21.72    0.73
   7  -3   6   21.23    0.81
   7  -3   6   22.15    0.77
   7   3   6   21.22    0.54
   7   3   6   21.28    0.79
   8  -3   6    2.42    0.41
   8  -3   6    1.45    0.33
   8   3   6    2.74    0.41
   9  -3   6   12.96    0.79
   9  -3   6   12.88    0.72
   9   3   6   14.74    0.79
  10  -3   6   51.93    1.41
  10  -3   6   51.31    1.57
  10   3   6   55.90    1.57
  10  -4  -6   15.71    0.81
  10  -4  -6   15.32    0.96
  10   4  -6   14.89    0.75
  10   4  -6   13.75    0.83
   9  -4  -6    9.79    0.66
   9  -4  -6    8.90    0.67
   9   4  -6    8.74    0.65
   9   4  -6    9.56    0.58
   8  -4  -6    4.82    0.50
   8  -4  -6    5.49    0.47
   8   4  -6    4.13    0.47
   8   4  -6    4.77    0.40
   7  -4  -6   57.72    1.42
   7  -4  -6   56.71    1.32
   7   4  -6   55.95    1.23
   7   4  -6   54.99    1.40
   6  -4  -6    4.23    0.41
   6  -4  -6    5.26    0.26
   6  -4  -6    4.91    0.39
   6   4  -6    4.47    0.42
   6   4  -6    4.84    0.33
   5  -4  -6   -0.04    0.17
   5  -4  -6    0.15    0.12
   5  -4  -6    0.25    0.21
   5   4  -6    0.21    0.13
   4  -4  -6   74.14    1.49
   4  -4  -6   73.92    1.55
  -4  -4   6   73.98    1.24
   4  -4  -6   74.06    1.39
   4   4  -6   73.93    1.35
   3  -4  -6   42.90    0.96
   3  -4  -6   42.66    1.01
   3  -4  -6   43.51    0.91
  -3  -4   6   44.24    0.79
   3   4  -6   43.46    0.81
  -2  -4   6  123.76    2.07
   2  -4  -6  121.91    2.21
   2  -4  -6  121.81    2.18
   2  -4  -6  119.43    2.27
   2   4  -6  125.23    2.03
   1  -4  -6  192.45    3.41
   1  -4  -6  192.45    3.37
   1  -4  -6  193.15    3.26
  -1  -4   6  194.21    3.21
   0  -4  -6   31.69    0.75
   0  -4  -6   31.68    0.78
   0  -4   6   30.61    0.68
   0  -4   6   29.97    0.58
   0   4   6   30.24    0.69
   0   4  -6   31.19    0.73
   1  -4   6  326.52    5.65
  -1  -4  -6  342.55    5.78
   1  -4   6  344.93    5.57
   1   4   6  338.21    5.82
  -1   4  -6  340.14    5.84
   1   4   6  339.67    5.66
   2  -4   6    0.31    0.11
   2  -4   6    0.55    0.16
  -2  -4  -6    0.39    0.16
   2   4   6    0.27    0.17
  -2   4  -6    0.53    0.11
   2   4   6    0.51    0.12
   3  -4   6    1.46    0.21
   3  -4   6    1.59    0.19
  -3  -4  -6    1.77    0.23
  -3   4  -6    1.64    0.14
   3   4   6    1.41    0.15
   3   4   6    1.60    0.24
   4  -4   6   52.02    1.16
   4  -4   6   52.55    1.18
  -4  -4  -6   53.09    1.22
   4   4   6   53.54    0.97
   4   4   6   52.32    1.21
   5  -4   6   16.41    0.61
  -5  -4  -6   17.79    0.65
   5  -4   6   17.23    0.63
   5   4   6   16.69    0.39
   5   4   6   15.49    0.62
   6  -4   6    2.50    0.33
   6  -4   6    2.22    0.33
  -6  -4  -6    2.57    0.34
   6   4   6    2.64    0.18
   6   4   6    1.56    0.30
   7  -4   6   82.80    1.79
   7  -4   6   82.25    1.83
  -7  -4  -6   79.08    1.78
   7   4   6   80.94    1.82
   8  -4   6    3.24    0.43
   8  -4   6    3.52    0.48
   8   4   6    3.33    0.45
   9  -4   6    3.00    0.46
   9  -4   6    2.96    0.50
   9   4   6    2.49    0.46
   9  -5  -6   19.32    0.99
   9  -5  -6   17.80    0.86
   9   5  -6   17.34    0.90
   9   5  -6   17.31    0.72
   8  -5  -6  109.00    2.28
   8  -5  -6  115.27    2.46
   8   5  -6  105.91    2.39
   8   5  -6  108.63    2.17
   7  -5  -6    9.30    0.57
   7  -5  -6    9.83    0.64
   7   5  -6    9.10    0.46
   7   5  -6    8.53    0.62
   6  -5  -6   57.62    1.35
   6  -5  -6   58.66    1.12
   6  -5  -6   56.24    1.43
   6   5  -6   57.51    1.20
   5  -5  -6  152.16    2.78
   5  -5  -6  149.14    2.88
   5  -5  -6  150.04    2.63
   5   5  -6  148.84    2.63
   4  -5  -6    5.48    0.41
   4  -5  -6    6.89    0.32
   4  -5  -6    6.58    0.41
   4   5  -6    6.86    0.27
   3  -5  -6   26.96    0.67
  -3  -5   6   27.09    0.55
   3  -5  -6   27.08    0.73
   3  -5  -6   26.09    0.77
   3   5  -6   27.76    0.56
   2  -5  -6   57.87    1.18
   2  -5  -6   57.26    1.27
   2  -5  -6   55.47    1.17
  -2  -5   6   57.66    1.06
   2   5  -6   57.03    1.00
  -1  -5   6   97.65    1.73
   1  -5  -6   98.46    1.86
   1  -5  -6   97.31    1.78
   1  -5  -6   94.99    1.91
   1   5  -6   96.86    1.65
   0  -5   6   27.13    0.57
   0  -5  -6   26.97    0.77
   0  -5  -6   27.33    0.74
   0  -5   6   28.02    0.66
   0   5   6   27.41    0.67
   1  -5   6  171.82    2.93
  -1  -5  -6  168.90    3.05
   1  -5   6  166.19    2.86
  -1   5  -6  166.63    2.97
   1   5   6  166.68    2.85
   1   5   6  163.50    3.11
   2  -5   6    3.78    0.30
   2  -5   6    3.47    0.24
  -2  -5  -6    3.31    0.31
  -2   5  -6    3.52    0.24
   2   5   6    3.30    0.23
   2   5   6    3.41    0.32
   3  -5   6   53.17    1.14
  -3  -5  -6   53.46    1.25
   3  -5   6   53.65    1.20
  -3   5  -6   53.94    1.04
   3   5   6   53.39    1.04
   3   5   6   54.12    1.25
  -4  -5  -6    0.67    0.26
   4  -5   6    1.23    0.26
   4  -5   6    1.27    0.23
  -4   5  -6    1.41    0.13
   4   5   6    1.47    0.14
   4   5   6    1.03    0.25
  -5  -5  -6  161.43    3.04
   5  -5   6  157.29    2.93
   5  -5   6  154.15    2.94
   5   5   6  158.02    2.98
   5   5   6  154.86    2.57
  -6  -5  -6    8.67    0.57
   6  -5   6   10.05    0.59
   6  -5   6   10.33    0.59
   6   5   6   10.47    0.60
   7  -5   6   10.36    0.65
   7  -5   6   11.34    0.69
  -7  -5  -6   10.73    0.66
   7   5   6    9.29    0.63
   8  -5   6   25.10    0.97
   8  -5   6   24.22    1.00
   8   5   6   23.11    0.91
   9  -5   6    1.14    0.43
   9  -5   6    1.03    0.43
   9   5   6    1.04    0.41
   9  -6  -6   18.05    1.01
   9  -6  -6   16.67    0.86
   9   6  -6   16.04    0.94
   9   6  -6   18.31    0.74
   8  -6  -6   -0.35    0.33
   8  -6  -6   -0.19    0.39
   8   6  -6    0.34    0.26
   8   6  -6    0.60    0.40
   7  -6  -6   40.50    1.27
   7  -6  -6   40.78    1.15
   7   6  -6   39.68    0.98
   6  -6  -6   20.02    0.76
   6  -6  -6   19.94    0.83
   6   6  -6   19.49    0.59
   5  -6  -6   39.56    1.06
   5  -6  -6   41.44    0.89
   5  -6  -6   38.78    1.12
   5   6  -6   38.69    0.86
   4  -6  -6    1.34    0.20
   4  -6  -6    1.17    0.27
   4  -6  -6    1.30    0.28
   4   6  -6    1.54    0.17
   3  -6  -6   70.86    1.61
   3  -6  -6   73.25    1.52
   3  -6  -6   74.96    1.48
  -3  -6   6   71.94    1.30
   3   6  -6   74.86    1.32
   2  -6  -6   52.28    1.14
  -2  -6   6   51.99    1.01
   2  -6  -6   50.08    1.14
   2  -6  -6   51.48    1.23
   2   6  -6   52.62    0.95
  -1  -6   6   44.39    0.94
   1  -6  -6   44.06    1.05
   1  -6  -6   44.14    0.99
   1  -6  -6   45.55    1.12
   1   6  -6   46.01    0.86
   0  -6  -6   17.95    0.62
   0  -6   6   19.12    0.56
   0  -6  -6   18.60    0.67
   0  -6   6   19.40    0.47
   0   6   6   18.18    0.56
   1  -6   6    9.61    0.44
   1  -6   6   10.08    0.37
  -1  -6  -6    9.80    0.49
   1   6   6    9.73    0.53
  -1   6  -6    9.56    0.42
   1   6   6   10.35    0.39
  -2  -6  -6    0.58    0.23
   2  -6   6    0.53    0.17
   2  -6   6    0.79    0.21
   2   6   6    0.79    0.16
   2   6   6    0.61    0.24
  -2   6  -6    0.58    0.17
   3  -6   6    7.14    0.45
  -3  -6  -6    7.19    0.49
   3  -6   6    6.98    0.39
   3   6   6    7.00    0.32
   3   6   6    7.38    0.49
  -3   6  -6    7.03    0.32
  -4  -6  -6    3.35    0.38
   4  -6   6    2.66    0.35
   4  -6   6    3.22    0.34
  -4   6  -6    3.04    0.21
   4   6   6    3.18    0.37
   4   6   6    3.21    0.20
   5  -6   6   20.49    0.75
  -5  -6  -6   19.13    0.80
   5  -6   6   21.00    0.79
   5   6   6   22.80    0.80
  -6  -6  -6    7.20    0.57
   6  -6   6    7.88    0.58
   6  -6   6    6.84    0.54
   6   6   6    6.54    0.51
  -7  -6  -6    6.53    0.58
   7  -6   6    6.08    0.54
   7  -6   6    7.32    0.60
   7   6   6    7.99    0.59
   8  -6   6    7.03    0.65
   8  -6   6    8.16    0.66
   8   6   6    6.11    0.57
   8  -7  -6   24.71    1.09
   8  -7  -6   26.02    1.02
   8   7  -6   26.46    0.91
   8   7  -6   25.45    1.11
   7  -7  -6   12.46    0.72
   7  -7  -6   13.25    0.80
   7   7  -6   12.60    0.54
   6  -7  -6    1.64    0.38
   6  -7  -6    1.02    0.37
   6   7  -6    1.89    0.25
   5  -7  -6   20.76    0.82
   5  -7  -6   21.33    0.62
   5  -7  -6   20.96    0.85
   5   7  -6   21.38    0.58
   4  -7  -6    3.89    0.32
   4  -7  -6    3.59    0.42
   4  -7  -6    3.46    0.38
   4   7  -6    3.50    0.24
   3  -7  -6    0.37    0.20
  -3  -7   6    0.07    0.12
   3  -7  -6    0.26    0.23
   3  -7  -6   -0.19    0.24
   3   7  -6    0.01    0.12
   2  -7  -6    2.28    0.29
  -2  -7   6    2.67    0.22
   2  -7  -6    2.16    0.34
   2  -7  -6    2.21    0.29
   2   7  -6    2.90    0.19
   1  -7  -6   98.07    1.92
  -1  -7   6  100.03    1.87
   1  -7  -6  100.77    2.10
   1  -7  -6  100.26    2.02
   1   7  -6  104.54    1.80
   0  -7  -6   35.69    1.03
   0  -7   6   36.68    0.79
   0  -7   6   36.47    0.88
   0  -7  -6   36.02    0.99
   0   7   6   35.78    0.89
   1  -7   6    2.03    0.28
   1  -7   6    2.09    0.23
  -1  -7  -6    1.98    0.32
   1   7   6    2.04    0.34
   1   7   6    2.38    0.25
  -2  -7  -6   25.38    0.86
   2  -7   6   25.53    0.78
   2  -7   6   25.44    0.71
   2   7   6   25.71    0.66
   2   7   6   25.49    0.88
  -2   7  -6   26.51    0.72
   3  -7   6    0.96    0.23
  -3  -7  -6    0.80    0.29
   3  -7   6    0.43    0.26
   3   7   6    0.85    0.18
  -3   7  -6    0.81    0.19
   3   7   6    0.98    0.29
   4  -7   6   18.63    0.76
  -4  -7  -6   16.11    0.75
   4  -7   6   18.40    0.69
   4   7   6   18.43    0.74
  -4   7  -6   17.03    0.49
   5  -7   6   32.82    1.00
  -5  -7  -6   31.34    1.08
   5  -7   6   32.17    1.04
   5   7   6   32.90    1.02
  -6  -7  -6   98.73    2.27
   6  -7   6  101.92    2.22
   6  -7   6  101.89    2.20
   6   7   6   99.79    2.16
  -7  -7  -6   32.49    1.17
   7  -7   6   31.64    1.13
   7  -7   6   31.80    1.14
   7   7   6   33.41    1.08
   7  -8  -6   21.84    0.98
   7  -8  -6   22.25    1.04
   6  -8  -6   34.54    1.22
   6  -8  -6   31.30    1.08
   5  -8  -6    0.44    0.32
   5  -8  -6    0.73    0.38
   4  -8  -6    0.59    0.25
   4  -8  -6    0.29    0.30
   4  -8  -6    0.82    0.35
   3  -8  -6    5.75    0.51
   3  -8  -6    6.47    0.44
   3  -8  -6    5.88    0.47
   2  -8  -6    1.11    0.34
   2  -8  -6    0.86    0.28
   2  -8  -6    1.14    0.29
  -2  -8   6    0.71    0.19
  -1  -8   6  108.68    2.03
   1  -8  -6  107.14    2.08
   1  -8  -6  109.04    2.22
   1  -8  -6  108.82    2.30
   1   8  -6  108.95    1.95
   0  -8   6   27.48    0.79
   0  -8  -6   27.14    0.91
   0   8  -6   29.09    0.74
   0   8   6   28.32    0.81
  -1  -8  -6   98.11    2.11
   1  -8   6   96.86    1.87
   1  -8   6   99.17    1.96
   1   8   6   96.77    2.15
   1   8   6   96.62    1.86
   2  -8   6    4.29    0.35
  -2  -8  -6    3.23    0.42
   2  -8   6    3.83    0.39
  -2   8  -6    3.37    0.35
   2   8   6    3.66    0.44
   2   8   6    3.98    0.32
   3  -8   6   36.28    1.04
   3  -8   6   35.62    0.98
  -3  -8  -6   35.95    1.13
  -3   8  -6   36.03    0.89
   3   8   6   35.30    1.08
   3   8   6   34.80    0.82
  -4  -8  -6    7.13    0.61
   4  -8   6    7.12    0.52
   4  -8   6    6.19    0.52
   4   8   6    7.49    0.57
   5  -8   6   28.30    1.03
   5  -8   6   28.42    0.99
  -5  -8  -6   29.78    1.11
   5   8   6   28.42    0.98
  -6  -8  -6    9.54    0.72
   6  -8   6    8.79    0.67
   6  -8   6    9.24    0.68
   6   8   6    9.71    0.68
   7  -8   6   41.78    1.34
   7  -8   6   40.65    1.34
   7   8   6   39.72    1.24
   6  -9  -6   71.08    1.90
   6  -9  -6   70.05    1.76
   5  -9  -6    2.56    0.44
   5  -9  -6    1.63    0.46
   4  -9  -6    3.99    0.39
   4  -9  -6    3.83    0.46
   4  -9  -6    3.78    0.51
   3  -9  -6    0.17    0.27
   3  -9  -6    0.50    0.37
   3  -9  -6    0.54    0.32
   2  -9  -6   16.32    0.71
   2  -9  -6   18.10    0.84
   2  -9  -6   16.64    0.71
   1  -9  -6   15.86    0.81
  -1  -9   6   17.04    0.60
   1  -9  -6   15.56    0.74
   1  -9  -6   16.00    0.64
   0  -9  -6   57.68    1.46
   0  -9   6   55.25    1.29
   0   9   6   53.19    1.53
   0   9   6   57.78    1.32
  -1  -9  -6    6.05    0.55
   1  -9   6    5.99    0.46
   1   9   6    5.86    0.43
   1   9   6    6.13    0.57
  -2  -9  -6    2.85    0.45
   2  -9   6    2.86    0.40
   2   9   6    3.34    0.33
   2   9   6    3.08    0.46
  -2   9  -6    2.90    0.35
  -3  -9  -6    7.34    0.64
   3  -9   6    6.35    0.50
   3  -9   6    6.88    0.56
   3   9   6    6.27    0.55
  -3   9  -6    6.38    0.44
   4  -9   6  139.26    2.82
  -4  -9  -6  137.12    2.94
   4  -9   6  141.26    2.79
   4   9   6  134.70    2.80
   5  -9   6    0.03    0.38
   5  -9   6    0.24    0.35
  -5  -9  -6    0.16    0.41
   5   9   6    0.19    0.35
   4 -10  -6    0.43    0.46
   4 -10  -6    0.66    0.39
   3 -10  -6   25.11    0.92
   3 -10  -6   25.29    0.90
   3 -10  -6   24.65    1.07
   2 -10  -6    3.55    0.42
   2 -10  -6    3.87    0.47
   2 -10  -6    4.09    0.55
   1 -10  -6    0.70    0.36
  -1 -10   6    0.34    0.26
   1 -10  -6    0.91    0.40
   0 -10   6    0.01    0.27
   0 -10  -6    0.01    0.37
   0  10   6    0.24    0.31
   0  10   6    0.01    0.38
   1 -10   6    5.09    0.47
  -1 -10  -6    5.54    0.58
   1  10   6    5.45    0.59
  -1  10  -6    5.32    0.50
   1  10   6    6.22    0.46
   2 -10   6   -0.26    0.31
  -2 -10  -6   -0.10    0.39
   2  10   6    0.39    0.37
  -2  10  -6    0.22    0.27
  -3 -10  -6    6.28    0.65
   3 -10   6    5.71    0.56
   3  10   6    6.81    0.61
   4 -10   6   -0.31    0.36
  -4 -10  -6    0.10    0.41
   4  10   6    0.02    0.36
 -10   0   7    0.09    0.29
  10   0  -7   -0.03    0.32
   9   0  -7    5.40    0.49
  -9   0   7    6.41    0.46
   9   0  -7    6.03    0.44
   8   0  -7    0.00    0.23
  -8   0   7    0.16    0.23
   8   0  -7    0.06    0.25
   7   0  -7  144.87    2.76
  -7   0   7  149.04    2.66
   7   0  -7  148.73    2.75
   6   0  -7    0.09    0.16
  -6   0   7    0.06    0.16
   6   0  -7   -0.11    0.15
  -5   0   7   78.27    1.49
   5   0  -7   79.16    1.56
   5   0  -7   78.70    1.53
  -4   0   7    0.03    0.11
   4   0  -7    0.11    0.11
   4   0  -7   -0.12    0.11
   3   0  -7   22.55    0.58
  -3   0   7   22.37    0.53
   3   0  -7   22.01    0.52
   2   0  -7    0.12    0.07
  -2   0   7    0.19    0.09
   2   0  -7    0.09    0.10
   1   0  -7   56.26    1.01
   1   0  -7   54.60    1.11
   0   0   7    0.17    0.08
   0   0  -7    0.16    0.09
   0   0   7    0.24    0.09
   1   0   7   17.27    0.44
  -1   0  -7   17.49    0.44
   2   0   7    0.06    0.09
   2   0   7    0.07    0.09
  -2   0  -7    0.07    0.08
   3   0   7   52.67    1.12
  -3   0  -7   57.64    1.06
   3   0   7   54.24    1.05
   4   0   7    0.19    0.11
   4   0   7   -0.06    0.13
  -4   0  -7   -0.01    0.09
   5   0   7  131.94    2.53
   5   0   7  138.83    2.41
  -5   0  -7  137.37    2.41
   6   0   7    0.22    0.21
  -6   0  -7    0.17    0.13
   6   0   7   -0.03    0.15
  -7   0  -7   21.23    0.58
   7   0   7   21.05    0.78
   7   0   7   20.82    0.65
   8   0   7    0.06    0.22
   8   0   7    0.14    0.32
   9   0   7    1.16    0.40
   9   0   7    1.29    0.29
  10   0   7    0.09    0.28
  10   0   7   -0.20    0.39
  10  -1  -7    8.40    0.53
  10  -1  -7    8.37    0.65
  10   1  -7    8.04    0.61
  10   1  -7    7.54    0.53
   9  -1  -7    4.01    0.37
  -9  -1   7    4.15    0.36
   9  -1  -7    3.24    0.43
   9   1  -7    3.77    0.41
   9   1  -7    4.21    0.41
   8  -1  -7   35.59    0.92
   8  -1  -7   36.91    0.96
  -8  -1   7   37.50    0.90
   8  -1  -7   35.24    1.04
   8   1  -7   35.63    0.98
   8   1  -7   36.02    0.98
   7  -1  -7   64.65    1.44
   7  -1  -7   65.23    1.39
  -7  -1   7   65.36    1.30
   7  -1  -7   62.71    1.32
   7   1  -7   63.36    1.38
   7   1  -7   64.01    1.43
   6  -1  -7   57.97    1.24
  -6  -1   7   56.49    1.14
   6  -1  -7   58.35    1.18
   6  -1  -7   56.63    1.26
   6   1  -7   57.40    1.21
   6   1  -7   55.55    1.27
   5  -1  -7  119.64    2.23
   5  -1  -7  123.58    2.14
   5  -1  -7  118.06    2.24
  -5  -1   7  118.21    2.10
   5   1  -7  118.62    2.17
   5   1  -7  122.93    2.28
   4  -1  -7    1.35    0.17
  -4  -1   7    1.43    0.16
   4  -1  -7    1.43    0.19
   4   1  -7    1.30    0.14
   4   1  -7    1.79    0.21
   3  -1  -7   73.75    1.47
   3  -1  -7   72.84    1.39
  -3  -1   7   72.81    1.34
  -3   1   7   78.01    1.40
   3   1  -7   74.86    1.34
   3   1  -7   74.00    1.45
  -2  -1   7   41.82    0.82
   2  -1  -7   40.46    0.82
   2  -1  -7   38.22    0.87
   2   1  -7   40.60    0.75
  -2   1   7   39.74    0.82
  -1  -1   7    0.47    0.10
   1  -1  -7    0.33    0.11
   1  -1  -7    0.58    0.10
  -1   1   7    0.42    0.10
   1   1  -7    0.51    0.11
   1   1  -7    0.66    0.07
   0  -1  -7   25.13    0.58
   0  -1   7   25.71    0.52
   0  -1  -7   25.20    0.59
   0  -1   7   26.57    0.58
   0   1  -7   25.19    0.59
   0   1   7   26.15    0.58
   1  -1   7   93.71    1.63
  -1  -1  -7   91.91    1.67
   1  -1   7   92.63    1.62
   1   1   7   92.00    1.71
   1   1   7   91.65    1.64
  -1   1  -7   90.76    1.68
  -2  -1  -7   73.65    1.34
   2  -1   7   71.14    1.32
   2  -1   7   70.60    1.31
   2   1   7   72.99    1.30
  -2   1  -7   69.79    1.30
   2   1   7   68.94    1.38
   3  -1   7  234.69    3.94
  -3  -1  -7  239.31    4.03
   3  -1   7  230.48    4.03
   3   1   7  235.96    3.90
   3   1   7  236.69    4.07
  -3   1  -7  239.59    3.96
   4  -1   7   97.55    1.85
  -4  -1  -7   96.91    1.80
   4  -1   7   96.76    1.79
  -4   1  -7   97.05    1.71
   4   1   7   95.85    1.88
   4   1   7   99.04    1.74
   5  -1   7   14.82    0.54
  -5  -1  -7   15.12    0.47
   5  -1   7   15.00    0.50
  -5   1  -7   15.21    0.39
   5   1   7   14.38    0.55
   5   1   7   15.01    0.45
   6  -1   7    0.86    0.24
   6  -1   7    0.64    0.20
  -6  -1  -7    0.53    0.18
   6   1   7    1.35    0.28
   6   1   7    0.71    0.17
  -6   1  -7    0.74    0.14
   7  -1   7    3.65    0.41
  -7  -1  -7    4.06    0.32
   7  -1   7    3.97    0.35
   7   1   7    4.49    0.32
   7   1   7    3.22    0.38
   8  -1   7    1.15    0.28
   8  -1   7    1.15    0.35
   8   1   7    0.94    0.24
   8   1   7    1.10    0.34
   9  -1   7   28.98    1.10
   9  -1   7   29.04    0.91
   9   1   7   31.13    1.11
   9   1   7   30.04    0.85
  10  -1   7   10.67    0.65
  10  -1   7   10.71    0.78
  10   1   7   10.61    0.76
  10  -2  -7   -0.15    0.29
  10  -2  -7    0.32    0.36
  10   2  -7   -0.21    0.29
  10   2  -7    0.66    0.33
   9  -2  -7    4.18    0.48
   9  -2  -7    3.88    0.39
   9   2  -7    3.84    0.43
   9   2  -7    4.05    0.42
   8  -2  -7   67.03    1.48
   8  -2  -7   69.16    1.60
  -8  -2   7   67.23    1.35
   8  -2  -7   67.63    1.47
   8   2  -7   69.33    1.51
   8   2  -7   69.73    1.59
   7  -2  -7   22.98    0.71
   7  -2  -7   23.36    0.71
   7  -2  -7   24.29    0.79
  -7  -2   7   22.11    0.60
   7   2  -7   24.63    0.72
   7   2  -7   23.17    0.77
   6  -2  -7    5.27    0.36
   6  -2  -7    4.34    0.36
  -6  -2   7    4.85    0.28
   6  -2  -7    4.97    0.35
   6   2  -7    4.97    0.32
   6   2  -7    5.50    0.39
   5  -2  -7    2.11    0.24
   5  -2  -7    1.96    0.24
   5  -2  -7    2.09    0.23
  -5  -2   7    2.18    0.19
   5   2  -7    2.79    0.28
   5   2  -7    2.26    0.20
  -4  -2   7   35.23    0.73
   4  -2  -7   35.35    0.83
   4  -2  -7   35.25    0.79
   4  -2  -7   33.06    0.82
   4   2  -7   35.53    0.73
   4   2  -7   34.94    0.86
   3  -2  -7  132.02    2.42
   3  -2  -7  135.13    2.33
   3  -2  -7  138.06    2.41
  -3  -2   7  129.51    2.30
   3   2  -7  136.51    2.27
   3   2  -7  132.62    2.45
   2  -2  -7  318.63    5.47
   2  -2  -7  305.44    5.45
  -2  -2   7  306.60    5.19
   2   2  -7  315.48    5.73
  -2   2   7  303.29    5.09
   2   2  -7  311.41    5.21
   1  -2  -7  247.40    4.30
   1  -2  -7  232.26    4.10
  -1  -2   7  240.97    4.27
  -1   2   7  241.70    3.98
   0  -2  -7    4.15    0.23
   0  -2  -7    4.10    0.24
   0  -2   7    4.13    0.20
   0  -2   7    3.94    0.12
   0   2  -7    4.82    0.22
   0   2   7    3.92    0.21
   1  -2   7  734.05   12.10
  -1  -2  -7  738.12   12.59
   1   2   7  670.39   12.41
  -1   2  -7  738.48   12.58
   1   2   7  702.76   12.03
  -2  -2  -7   22.05    0.56
   2  -2   7   22.72    0.52
  -2   2  -7   22.81    0.53
   2   2   7   22.77    0.54
   2   2   7   21.56    0.61
   3  -2   7    3.49    0.23
  -3  -2  -7    3.64    0.25
   3  -2   7    3.36    0.24
  -3   2  -7    3.32    0.17
   3   2   7    3.12    0.20
   3   2   7    3.15    0.26
   4  -2   7   74.89    1.50
  -4  -2  -7   76.99    1.51
   4  -2   7   76.57    1.48
  -4   2  -7   75.92    1.33
   4   2   7   73.15    1.36
   4   2   7   76.45    1.55
  -5  -2  -7   29.19    0.75
   5  -2   7   27.34    0.78
   5  -2   7   28.86    0.77
  -5   2  -7   28.80    0.57
   5   2   7   29.12    0.65
   5   2   7   28.95    0.81
  -6  -2  -7    0.41    0.19
   6  -2   7    0.36    0.23
   6  -2   7    0.72    0.23
   6   2   7    0.89    0.17
   6   2   7    0.69    0.25
   7  -2   7  185.36    3.49
  -7  -2  -7  190.12    3.39
   7  -2   7  183.64    3.34
   7   2   7  183.80    3.48
   7   2   7  184.43    3.18
  -8  -2  -7    6.70    0.45
   8  -2   7    5.27    0.52
   8  -2   7    6.11    0.47
   8   2   7    6.22    0.52
   8   2   7    6.47    0.38
   9  -2   7   11.54    0.76
   9  -2   7   10.14    0.63
   9   2   7   12.51    0.76
  10  -2   7    0.93    0.48
  10  -2   7    0.90    0.37
  10   2   7    1.25    0.45
  10  -3  -7    3.59    0.45
  10  -3  -7    3.37    0.52
  10   3  -7    4.49    0.48
  10   3  -7    4.92    0.54
   9  -3  -7   19.55    0.90
   9  -3  -7   18.22    0.76
   9   3  -7   17.38    0.82
   9   3  -7   18.97    0.75
   8  -3  -7   52.87    1.27
   8  -3  -7   54.40    1.40
   8   3  -7   53.16    1.37
   8   3  -7   53.24    1.26
   7  -3  -7    0.06    0.16
   7  -3  -7    0.07    0.22
  -7  -3   7    0.13    0.14
   7  -3  -7    0.33    0.27
   7   3  -7   -0.03    0.18
   7   3  -7    0.09    0.24
   6  -3  -7   15.45    0.56
  -6  -3   7   15.16    0.44
   6  -3  -7   15.07    0.62
   6  -3  -7   14.10    0.48
   6   3  -7   15.28    0.49
   6   3  -7   15.74    0.64
   5  -3  -7   71.09    1.42
   5  -3  -7   72.73    1.51
  -5  -3   7   68.05    1.29
   5  -3  -7   69.50    1.38
   5   3  -7   70.44    1.34
   5   3  -7   70.01    1.52
   4  -3  -7   86.47    1.71
  -4  -3   7   84.02    1.51
   4  -3  -7   85.90    1.62
   4  -3  -7   87.70    1.64
   4   3  -7   86.02    1.54
   4   3  -7   84.72    1.73
   3  -3  -7   10.50    0.41
  -3  -3   7   10.59    0.31
   3  -3  -7   10.52    0.39
   3  -3  -7   10.92    0.37
   3   3  -7   10.43    0.27
   2  -3  -7   62.99    1.24
  -2  -3   7   63.76    1.15
   2  -3  -7   64.41    1.29
   2   3  -7   63.18    1.31
   1  -3  -7   30.11    0.70
   1  -3  -7   30.96    0.74
  -1  -3   7   30.00    0.64
   1   3  -7   31.40    0.73
  -1   3   7   30.29    0.69
   0  -3  -7   27.69    0.66
   0  -3   7   26.79    0.61
   0  -3  -7   27.80    0.70
   0   3   7   27.15    0.62
   0   3  -7   26.91    0.64
   1  -3   7  204.76    3.45
   1  -3   7  213.28    3.51
  -1  -3  -7  212.45    3.63
  -1   3  -7  211.22    3.74
   1   3   7  203.36    3.68
   1   3   7  204.59    3.47
  -2  -3  -7   20.09    0.57
   2  -3   7   20.34    0.55
   2  -3   7   20.28    0.50
  -2   3  -7   21.35    0.50
   2   3   7   20.76    0.52
   2   3   7   20.58    0.62
   3  -3   7    1.01    0.19
   3  -3   7    1.01    0.16
  -3  -3  -7    0.97    0.19
   3   3   7    1.05    0.15
   3   3   7    0.95    0.20
  -3   3  -7    1.01    0.12
   4  -3   7  298.07    4.96
  -4  -3  -7  295.44    5.09
   4  -3   7  290.86    5.02
   4   3   7  290.98    5.10
  -4   3  -7  292.11    4.84
   4   3   7  293.50    4.78
   5  -3   7    1.67    0.25
   5  -3   7    1.86    0.26
  -5  -3  -7    1.75    0.26
   5   3   7    2.09    0.18
   5   3   7    2.33    0.30
  -6  -3  -7    2.02    0.29
   6  -3   7    1.94    0.30
   6  -3   7    2.76    0.34
   6   3   7    2.31    0.20
   6   3   7    1.76    0.31
   7  -3   7   77.12    1.78
  -7  -3  -7   79.83    1.70
   7  -3   7   79.22    1.71
   7   3   7   79.00    1.47
   7   3   7   79.16    1.77
   8  -3   7   31.57    1.05
   8  -3   7   30.31    0.97
  -8  -3  -7   30.42    0.93
   8   3   7   30.43    1.02
   9  -3   7    0.52    0.33
   9  -3   7    0.34    0.40
   9   3   7    0.50    0.37
  10  -4  -7    0.60    0.43
  10  -4  -7    0.36    0.36
  10   4  -7    0.30    0.34
  10   4  -7    0.15    0.38
   9  -4  -7   21.46    0.86
   9  -4  -7   22.83    1.00
   9   4  -7   22.90    0.94
   9   4  -7   23.05    0.81
   8  -4  -7   24.52    0.94
   8  -4  -7   25.00    0.87
   8   4  -7   24.23    0.77
   8   4  -7   25.98    0.95
   7  -4  -7    0.24    0.25
   7  -4  -7    0.51    0.30
   7   4  -7    0.62    0.22
   7   4  -7    0.12    0.27
   6  -4  -7    3.88    0.36
   6  -4  -7    4.83    0.43
   6  -4  -7    3.95    0.26
   6   4  -7    4.10    0.30
   6   4  -7    3.57    0.39
   5  -4  -7   44.05    0.91
   5  -4  -7   41.47    1.02
   5  -4  -7   42.00    1.09
  -5  -4   7   43.32    0.77
   5   4  -7   43.41    0.90
   5   4  -7   42.69    1.11
  -4  -4   7   19.12    0.41
   4  -4  -7   18.10    0.58
   4  -4  -7   19.58    0.64
   4  -4  -7   18.52    0.52
   4   4  -7   19.69    0.46
   4   4  -7   18.63    0.65
  -3  -4   7  142.62    2.37
   3  -4  -7  142.64    2.54
   3  -4  -7  144.69    2.54
   3   4  -7  142.70    2.39
   3   4  -7  139.41    2.66
   2  -4  -7    6.70    0.32
   2  -4  -7    6.91    0.32
   2  -4  -7    6.30    0.36
  -2  -4   7    6.68    0.26
   2   4  -7    6.67    0.36
   1  -4  -7   41.62    0.96
   1  -4  -7   41.81    0.92
  -1  -4   7   40.30    0.83
  -1   4   7   40.61    0.89
   1   4  -7   41.03    0.94
   0  -4  -7    0.28    0.16
   0  -4  -7    0.23    0.14
   0  -4   7    0.48    0.07
   0  -4   7    0.24    0.12
   0   4   7    0.12    0.12
   0   4  -7    0.23    0.13
  -1  -4  -7   42.97    0.97
   1  -4   7   41.65    0.91
   1  -4   7   40.45    0.80
  -1   4  -7   41.72    0.90
   1   4   7   42.98    1.04
   1   4   7   43.47    0.87
  -2  -4  -7    0.67    0.18
   2  -4   7    1.12    0.15
   2  -4   7    0.85    0.18
   2   4   7    1.27    0.23
   2   4   7    0.91    0.15
  -2   4  -7    0.77    0.13
   3  -4   7   70.08    1.38
  -3  -4  -7   71.51    1.49
   3  -4   7   70.67    1.43
  -3   4  -7   69.88    1.30
   3   4   7   68.57    1.30
   3   4   7   70.45    1.51
  -4  -4  -7   36.45    0.95
   4  -4   7   36.05    0.93
   4  -4   7   36.43    0.90
  -4   4  -7   36.52    0.70
   4   4   7   36.47    0.74
   4   4   7   37.27    0.98
  -5  -4  -7    2.34    0.31
   5  -4   7    2.74    0.30
   5  -4   7    2.45    0.31
   5   4   7    2.11    0.17
   5   4   7    1.83    0.30
   6  -4   7    8.00    0.54
   6  -4   7    8.31    0.53
  -6  -4  -7    7.93    0.52
   6   4   7    8.66    0.31
   6   4   7    8.22    0.53
  -7  -4  -7    8.97    0.58
   7  -4   7    8.63    0.58
   7  -4   7    9.58    0.61
   7   4   7    9.05    0.62
   8  -4   7    4.19    0.48
  -8  -4  -7    4.24    0.45
   8  -4   7    4.67    0.52
   8   4   7    5.14    0.51
   9  -4   7   22.26    0.90
   9  -4   7   21.25    1.01
   9   4   7   19.80    0.94
   9  -5  -7    1.08    0.39
   9  -5  -7    1.57    0.46
   9   5  -7    1.89    0.35
   9   5  -7    2.09    0.46
   8  -5  -7   14.61    0.72
   8  -5  -7   14.93    0.85
   8   5  -7   16.44    0.84
   8   5  -7   15.69    0.62
   7  -5  -7   10.01    0.65
   7  -5  -7    9.12    0.58
   7   5  -7    8.24    0.45
   7   5  -7    8.73    0.61
   6  -5  -7    0.43    0.15
   6  -5  -7    0.39    0.29
   6  -5  -7    0.68    0.27
   6   5  -7    0.26    0.17
   6   5  -7    0.78    0.31
   5  -5  -7  146.02    2.84
   5  -5  -7  145.38    2.72
   5  -5  -7  143.23    2.60
   5   5  -7  148.08    2.89
   5   5  -7  150.12    2.57
   4  -5  -7  110.30    2.21
  -4  -5   7  110.85    1.85
   4  -5  -7  110.53    2.05
   4  -5  -7  109.76    2.12
   4   5  -7  114.24    1.94
   3  -5  -7   24.96    0.70
   3  -5  -7   23.77    0.65
   3  -5  -7   23.46    0.74
  -3  -5   7   25.04    0.53
   3   5  -7   24.72    0.50
   2  -5  -7    0.56    0.17
   2  -5  -7    0.50    0.17
  -2  -5   7    0.70    0.13
   2  -5  -7    0.74    0.21
   1  -5  -7    1.43    0.23
  -1  -5   7    1.20    0.16
   1  -5  -7    1.12    0.20
   1   5  -7    1.26    0.21
  -1   5   7    0.89    0.20
   0  -5   7   29.32    0.59
   0  -5  -7   30.14    0.79
   0  -5  -7   31.53    0.85
   0  -5   7   30.71    0.72
   0   5   7   29.93    0.73
   0   5  -7   30.75    0.77
  -1  -5  -7  156.09    2.85
   1  -5   7  157.51    2.73
   1  -5   7  152.66    2.64
   1   5   7  151.66    2.92
   1   5   7  154.19    2.66
  -1   5  -7  153.27    2.76
   2  -5   7   17.11    0.57
   2  -5   7   16.90    0.48
  -2  -5  -7   16.69    0.60
  -2   5  -7   17.05    0.49
   2   5   7   16.71    0.64
   2   5   7   17.20    0.48
   3  -5   7   14.14    0.55
  -3  -5  -7   15.39    0.60
   3  -5   7   15.29    0.50
  -3   5  -7   14.66    0.42
   3   5   7   15.63    0.45
   3   5   7   14.11    0.60
  -4  -5  -7    6.96    0.46
   4  -5   7    5.84    0.38
   4  -5   7    6.50    0.45
   4   5   7    6.67    0.27
  -4   5  -7    6.30    0.26
   4   5   7    6.88    0.46
   5  -5   7   11.54    0.55
   5  -5   7   11.81    0.59
  -5  -5  -7   11.66    0.60
   5   5   7   11.22    0.60
   5   5   7   12.38    0.34
   6  -5   7   29.39    0.95
  -6  -5  -7   29.31    0.97
   6  -5   7   30.94    0.95
   6   5   7   30.25    0.96
  -7  -5  -7    0.06    0.30
   7  -5   7    0.43    0.31
   7  -5   7    0.18    0.31
   7   5   7    0.10    0.31
  -8  -5  -7   42.39    1.25
   8  -5   7   43.20    1.28
   8  -5   7   43.37    1.33
   8   5   7   42.46    1.28
   9  -5   7    2.85    0.49
   9  -5   7    2.78    0.53
   9   5   7    2.58    0.48
   9  -6  -7    1.47    0.42
   9  -6  -7    1.42    0.50
   9   6  -7    0.79    0.31
   9   6  -7    0.78    0.46
   8  -6  -7   27.24    1.00
   8  -6  -7   25.67    1.07
   8   6  -7   26.47    0.80
   8   6  -7   25.53    1.08
   7  -6  -7    1.50    0.40
   7  -6  -7    1.26    0.35
   7   6  -7    0.52    0.36
   7   6  -7    1.36    0.25
   6  -6  -7   11.29    0.67
   6  -6  -7   10.30    0.60
   6   6  -7   11.47    0.44
   6   6  -7   10.58    0.68
   5  -6  -7    2.29    0.24
   5  -6  -7    1.73    0.34
   5  -6  -7    2.53    0.35
   5   6  -7    1.92    0.20
   4  -6  -7   33.71    0.82
  -4  -6   7   32.96    0.63
   4  -6  -7   33.06    0.98
   4  -6  -7   33.27    0.92
   4   6  -7   34.61    0.70
  -3  -6   7    2.83    0.19
   3  -6  -7    2.68    0.30
   3  -6  -7    3.18    0.28
   3  -6  -7    2.66    0.33
   3   6  -7    2.95    0.18
   2  -6  -7   92.45    1.94
   2  -6  -7   94.83    1.83
  -2  -6   7   95.08    1.70
   2  -6  -7   93.80    1.86
   2   6  -7   95.04    1.60
   1  -6  -7    4.44    0.39
   1  -6  -7    4.37    0.34
  -1  -6   7    4.25    0.29
   1   6  -7    4.80    0.18
   0  -6  -7   99.69    2.00
   0  -6   7  102.40    1.76
   0  -6   7   99.98    1.87
   0  -6  -7  100.63    2.06
   0   6   7   99.34    1.87
   0   6  -7   98.92    1.97
   1  -6   7   57.17    1.23
   1  -6   7   56.36    1.12
  -1  -6  -7   58.18    1.32
   1   6   7   56.05    1.15
  -1   6  -7   56.15    1.22
   1   6   7   56.54    1.38
   2  -6   7    4.96    0.31
  -2  -6  -7    3.80    0.37
   2  -6   7    5.25    0.39
   2   6   7    4.46    0.29
  -2   6  -7    4.52    0.31
   2   6   7    4.04    0.40
  -3  -6  -7   28.25    0.88
   3  -6   7   27.96    0.84
   3  -6   7   27.46    0.74
  -3   6  -7   27.75    0.67
   3   6   7   26.99    0.87
   3   6   7   27.34    0.67
  -4  -6  -7    6.05    0.50
   4  -6   7    5.72    0.46
   4  -6   7    5.54    0.41
  -4   6  -7    5.78    0.28
   4   6   7    5.31    0.27
   4   6   7    5.17    0.44
   5  -6   7    1.03    0.31
   5  -6   7    0.77    0.28
  -5  -6  -7    1.06    0.33
   5   6   7    1.42    0.32
  -6  -6  -7  102.07    2.26
   6  -6   7  102.45    2.21
   6  -6   7  105.22    2.21
   6   6   7  104.38    2.21
  -7  -6  -7    3.63    0.49
   7  -6   7    3.49    0.46
   7  -6   7    4.86    0.52
   7   6   7    4.30    0.49
   8  -6   7   15.93    0.85
   8  -6   7   17.20    0.91
   8   6   7   16.64    0.85
   8  -7  -7    2.48    0.52
   8  -7  -7    2.08    0.46
   8   7  -7    3.27    0.56
   7  -7  -7    0.78    0.41
   7  -7  -7    0.60    0.37
   7   7  -7    0.64    0.42
   6  -7  -7    7.99    0.64
   6  -7  -7    8.58    0.61
   6   7  -7    8.38    0.43
   5  -7  -7  106.63    2.03
   5  -7  -7  110.55    2.33
   5  -7  -7  102.18    2.18
   5   7  -7  106.71    1.92
   4  -7  -7   87.59    1.97
   4  -7  -7   88.64    1.77
   4  -7  -7   89.13    1.86
   4   7  -7   88.17    1.59
   3  -7  -7   13.95    0.67
   3  -7  -7   13.98    0.62
  -3  -7   7   13.36    0.41
   3  -7  -7   14.65    0.56
   3   7  -7   14.46    0.37
   2  -7  -7   39.64    1.11
   2  -7  -7   38.82    0.99
  -2  -7   7   40.94    0.88
   2  -7  -7   39.22    1.02
   2   7  -7   40.66    0.76
  -1  -7   7   31.83    0.78
   1  -7  -7   30.63    0.90
   1  -7  -7   32.09    0.98
   1   7  -7   32.71    0.65
   0  -7  -7   33.78    1.00
   0  -7  -7   33.72    0.96
   0  -7   7   35.79    0.88
   0   7   7   34.00    0.87
   0   7  -7   34.75    0.95
   1  -7   7  105.06    1.94
  -1  -7  -7  105.94    2.19
   1  -7   7  104.01    2.04
  -1   7  -7  106.40    2.08
   1   7   7  105.50    2.26
   1   7   7  105.56    1.97
  -2  -7  -7   53.90    1.38
   2  -7   7   56.53    1.30
   2  -7   7   55.47    1.20
  -2   7  -7   56.30    1.22
   2   7   7   56.77    1.16
   2   7   7   55.56    1.42
  -3  -7  -7    1.67    0.36
   3  -7   7    1.77    0.33
   3  -7   7    2.18    0.29
  -3   7  -7    1.99    0.24
   3   7   7    2.36    0.24
   3   7   7    1.66    0.35
   4  -7   7   51.82    1.27
  -4  -7  -7   51.87    1.40
   4  -7   7   52.93    1.33
   4   7   7   53.14    1.37
   5  -7   7   72.63    1.71
  -5  -7  -7   69.39    1.76
   5  -7   7   74.84    1.69
   5   7   7   74.06    1.72
   6  -7   7    1.00    0.39
   6  -7   7    1.11    0.36
  -6  -7  -7    0.90    0.40
   6   7   7    1.24    0.37
  -7  -7  -7    4.85    0.58
   7  -7   7    3.56    0.51
   7  -7   7    4.24    0.54
   7   7   7    4.14    0.51
   7  -8  -7    2.51    0.53
   7  -8  -7    2.04    0.43
   7   8  -7    2.07    0.53
   6  -8  -7    1.61    0.40
   6  -8  -7    2.30    0.48
   5  -8  -7    3.53    0.50
   5  -8  -7    2.76    0.42
   4  -8  -7    0.44    0.30
   4  -8  -7    1.12    0.37
   4  -8  -7    0.49    0.25
   3  -8  -7    0.91    0.35
   3  -8  -7    1.34    0.29
   3  -8  -7    1.30    0.31
   2  -8  -7    7.13    0.47
   2  -8  -7    6.80    0.56
   2  -8  -7    6.28    0.45
  -2  -8   7    5.63    0.36
   1  -8  -7    0.90    0.30
  -1  -8   7    1.01    0.23
   1  -8  -7    0.55    0.31
   0  -8  -7    0.45    0.29
   0  -8   7    0.75    0.24
   0   8  -7    0.33    0.26
   0   8  -7    1.01    0.20
   0   8   7    0.61    0.25
   1  -8   7   29.80    0.76
   1  -8   7   31.28    0.90
  -1  -8  -7   30.45    0.99
   1   8   7   30.50    0.81
  -1   8  -7   28.86    0.88
   1   8   7   30.44    1.05
   2  -8   7   40.21    1.09
  -2  -8  -7   39.62    1.18
   2  -8   7   40.28    0.99
  -2   8  -7   41.06    1.02
   2   8   7   40.74    1.20
   2   8   7   40.24    0.94
   3  -8   7    0.72    0.27
   3  -8   7    1.07    0.32
  -3  -8  -7    1.13    0.39
  -3   8  -7    1.20    0.24
   3   8   7    1.46    0.23
   3   8   7    1.08    0.34
   4  -8   7    7.65    0.52
   4  -8   7    7.28    0.56
  -4  -8  -7    8.02    0.63
   4   8   7    7.80    0.59
   5  -8   7   31.44    1.06
  -5  -8  -7   27.64    1.10
   5  -8   7   30.26    1.02
   5   8   7   30.43    1.04
   6  -8   7    2.56    0.47
  -6  -8  -7    3.38    0.54
   6  -8   7    4.04    0.51
   6   8   7    3.39    0.48
   6  -9  -7   13.51    0.89
   6  -9  -7   14.53    0.83
   5  -9  -7    2.38    0.45
   5  -9  -7    2.83    0.51
   4  -9  -7    6.89    0.48
   4  -9  -7    7.60    0.59
   4  -9  -7    7.73    0.65
   3  -9  -7   11.19    0.73
   3  -9  -7   11.49    0.63
   3  -9  -7   10.80    0.63
   2  -9  -7    3.52    0.51
   2  -9  -7    3.41    0.39
   2  -9  -7    3.52    0.42
   1  -9  -7   23.10    0.95
  -1  -9   7   22.45    0.71
   1  -9  -7   22.50    0.87
  -1   9   7   21.13    0.81
   0  -9  -7    2.89    0.44
   0  -9   7    3.37    0.36
   0   9  -7    3.30    0.42
   0   9   7    3.28    0.50
   0   9   7    3.21    0.37
  -1  -9  -7   29.53    1.05
   1  -9   7   29.05    0.91
   1   9   7   29.43    0.85
  -1   9  -7   28.40    0.93
   1   9   7   31.20    1.10
   2  -9   7    0.40    0.29
  -2  -9  -7    0.31    0.36
   2   9   7   -0.08    0.21
   2   9   7    0.03    0.33
  -2   9  -7    0.41    0.25
  -3  -9  -7   21.12    0.95
   3  -9   7   21.76    0.86
   3   9   7   20.24    0.89
  -3   9  -7   22.81    0.75
   4  -9   7    3.50    0.49
   4  -9   7    3.68    0.44
  -4  -9  -7    2.33    0.49
   4   9   7    3.48    0.48
  -5  -9  -7    0.04    0.42
   5  -9   7    0.07    0.37
   5  -9   7    0.37    0.36
   5   9   7    0.15    0.36
   4 -10  -7    7.32    0.61
   4 -10  -7    7.25    0.71
   3 -10  -7    3.39    0.55
   3 -10  -7    2.41    0.41
   3 -10  -7    3.19    0.45
   2 -10  -7  108.67    2.48
   2 -10  -7  108.72    2.34
  -1 -10   7    4.28    0.40
   1 -10  -7    3.72    0.49
   1 -10  -7    3.91    0.56
  -1  10   7    4.15    0.48
   0 -10   7    5.95    0.47
   0 -10  -7    7.02    0.62
   0  10  -7    6.71    0.58
   0  10   7    6.70    0.52
   0  10   7    6.08    0.64
   1 -10   7    5.11    0.48
  -1 -10  -7    5.42    0.58
   1  10   7    5.51    0.45
   1  10   7    5.04    0.59
  -1  10  -7    5.38    0.49
   2 -10   7   -0.06    0.33
  -2 -10  -7    0.59    0.43
   2  10   7   -0.01    0.37
  -2  10  -7    0.20    0.29
   3 -10   7    7.27    0.63
  -3 -10  -7    7.99    0.72
   3  10   7    8.85    0.69
  10   0  -8   33.83    1.10
 -10   0   8   33.11    0.99
   9   0  -8    0.29    0.30
  -9   0   8    0.28    0.26
   9   0  -8   -0.20    0.25
   8   0  -8  193.04    3.61
  -8   0   8  198.59    3.48
   8   0  -8  199.30    3.61
   7   0  -8    0.14    0.20
   7   0  -8    0.14    0.20
  -7   0   8    0.02    0.20
   6   0  -8   24.70    0.71
   6   0  -8   23.71    0.68
  -6   0   8   24.44    0.67
   5   0  -8    0.35    0.16
  -5   0   8    0.09    0.14
   5   0  -8   -0.02    0.14
   4   0  -8  325.55    5.78
   4   0  -8  319.43    5.53
  -4   0   8  324.82    5.32
  -3   0   8   -0.04    0.10
   3   0  -8    0.03    0.09
   3   0  -8    0.28    0.13
  -1   0   8    0.50    0.11
   1   0  -8   -0.02    0.10
   1   0  -8    0.22    0.07
   0   0   8    2.92    0.19
   0   0   8    2.89    0.20
   0   0  -8    2.88    0.20
  -1   0  -8    0.03    0.09
   1   0   8    0.09    0.09
   1   0   8   -0.02    0.08
  -2   0  -8   18.93    0.47
   2   0   8   18.55    0.51
   2   0   8   18.68    0.48
  -3   0  -8    0.01    0.09
   3   0   8    0.25    0.11
   3   0   8    0.15    0.13
  -4   0  -8   87.00    1.63
   4   0   8   89.47    1.74
   4   0   8   89.29    1.64
   5   0   8    0.00    0.18
   5   0   8   -0.06    0.15
  -5   0  -8    0.00    0.13
  -6   0  -8    0.39    0.16
   6   0   8    0.53    0.23
   6   0   8    0.41    0.18
  -7   0  -8    0.13    0.16
   7   0   8    0.01    0.19
   7   0   8   -0.14    0.25
   8   0   8   18.40    0.82
   8   0   8   16.98    0.64
   9   0   8    0.19    0.26
   9   0   8    0.03    0.34
  10   0   8    2.93    0.40
  10   0   8    3.00    0.55
  10  -1  -8    0.93    0.39
  10   1  -8    0.54    0.32
  10   1  -8    0.44    0.35
 -10   1   8    0.26    0.33
  -9  -1   8    3.90    0.36
   9  -1  -8    3.87    0.41
   9  -1  -8    3.16    0.42
   9   1  -8    3.81    0.42
   9   1  -8    3.32    0.39
  -8  -1   8    0.52    0.23
   8  -1  -8   -0.07    0.25
   8  -1  -8    0.49    0.25
   8   1  -8    0.29    0.24
   8   1  -8    0.14    0.24
  -7  -1   8   23.02    0.65
   7  -1  -8   23.74    0.73
   7  -1  -8   22.04    0.74
   7   1  -8   21.37    0.69
   7   1  -8   22.46    0.73
   6  -1  -8    7.30    0.42
  -6  -1   8    8.04    0.37
   6  -1  -8    7.22    0.43
   6   1  -8    7.08    0.38
   6   1  -8    7.39    0.42
   5  -1  -8  156.40    2.92
  -5  -1   8  160.96    2.76
   5  -1  -8  159.55    2.88
  -5   1   8  160.23    2.82
   5   1  -8  160.82    2.82
   5   1  -8  162.94    2.93
   4  -1  -8   27.96    0.73
   4  -1  -8   26.71    0.67
  -4  -1   8   27.53    0.64
   4   1  -8   26.64    0.70
  -4   1   8   26.70    0.67
   4   1  -8   26.82    0.62
   3  -1  -8   93.19    1.85
   3  -1  -8   96.71    1.76
  -3  -1   8   94.78    1.71
   3   1  -8   96.94    1.69
  -3   1   8   96.87    1.74
   3   1  -8   96.05    1.81
  -2  -1   8    7.14    0.29
   2  -1  -8    7.65    0.33
   2  -1  -8    7.67    0.28
   2   1  -8    7.07    0.22
   2   1  -8    6.58    0.30
  -2   1   8    7.17    0.29
   1  -1  -8    3.48    0.20
   1  -1  -8    3.59    0.23
  -1  -1   8    3.32    0.21
   1   1  -8    3.53    0.22
   1   1  -8    3.59    0.14
  -1   1   8    3.46    0.20
   0  -1   8   98.07    1.72
   0  -1  -8   99.60    1.79
   0  -1   8   99.05    1.76
   0  -1  -8   97.87    1.81
   0   1  -8   98.81    1.82
  -1  -1  -8  304.91    5.11
   1  -1   8  310.12    5.53
   1  -1   8  302.73    5.24
   1   1   8  288.12    5.11
   1   1   8  306.66    5.21
  -1   1  -8  304.06    5.12
  -2  -1  -8    0.11    0.10
   2  -1   8    0.14    0.10
   2  -1   8    0.03    0.10
  -2   1  -8    0.08    0.10
   2   1   8    0.00    0.10
   2   1   8    0.10    0.11
   3  -1   8   32.90    0.77
   3  -1   8   33.78    0.76
  -3  -1  -8   32.46    0.75
  -3   1  -8   32.96    0.69
   3   1   8   33.01    0.81
   3   1   8   34.08    0.73
   4  -1   8   15.82    0.53
   4  -1   8   16.14    0.50
  -4  -1  -8   16.74    0.49
  -4   1  -8   16.30    0.42
   4   1   8   16.27    0.55
   4   1   8   16.51    0.46
   5  -1   8  208.31    3.79
  -5  -1  -8  215.14    3.73
   5  -1   8  213.01    3.67
   5   1   8  214.97    3.61
  -5   1  -8  215.19    3.63
   5   1   8  214.56    3.83
   6  -1   8   27.52    0.77
   6  -1   8   26.29    0.84
  -6  -1  -8   28.62    0.73
  -6   1  -8   28.60    0.63
   6   1   8   27.84    0.71
   6   1   8   27.91    0.87
   7  -1   8   35.14    0.94
   7  -1   8   36.44    1.06
  -7  -1  -8   37.26    0.90
   7   1   8   34.91    1.05
   7   1   8   36.18    0.88
  -7   1  -8   36.36    0.78
   8  -1   8    0.45    0.32
  -8  -1  -8    0.93    0.25
   8  -1   8    0.44    0.26
   8   1   8    0.68    0.34
   8   1   8    0.36    0.23
   9  -1   8    4.90    0.46
   9  -1   8    6.24    0.60
   9   1   8    5.83    0.57
   9   1   8    5.90    0.43
  10  -1   8   29.17    1.19
  10  -1   8   30.76    1.00
  10   1   8   31.60    1.19
  10  -2  -8   15.14    0.83
  10  -2  -8   14.12    0.68
  10   2  -8   14.58    0.76
  10   2  -8   15.20    0.77
   9  -2  -8    3.41    0.45
   9  -2  -8    3.12    0.37
   9   2  -8    3.85    0.41
   9   2  -8    3.80    0.44
   8  -2  -8   38.82    1.01
   8  -2  -8   37.02    0.97
   8  -2  -8   33.60    1.05
  -8  -2   8   36.06    0.86
   8   2  -8   37.58    1.08
   8   2  -8   36.01    0.98
   7  -2  -8   60.49    1.36
  -7  -2   8   60.24    1.20
   7  -2  -8   60.54    1.31
   7  -2  -8   60.18    1.42
   7   2  -8   58.54    1.30
   7   2  -8   60.24    1.42
   6  -2  -8    5.96    0.41
   6  -2  -8    4.57    0.34
  -6  -2   8    5.21    0.30
   6  -2  -8    5.18    0.37
   6   2  -8    4.52    0.31
   6   2  -8    4.64    0.38
   5  -2  -8    9.39    0.40
   5  -2  -8    9.62    0.44
  -5  -2   8    8.81    0.34
   5  -2  -8    9.65    0.45
   5   2  -8    9.42    0.36
   5   2  -8    9.28    0.46
  -4  -2   8    1.75    0.18
   4  -2  -8    1.19    0.20
   4  -2  -8    1.77    0.21
   4   2  -8    1.76    0.16
   4   2  -8    1.89    0.23
  -3  -2   8   42.85    0.88
   3  -2  -8   42.02    0.93
   3  -2  -8   41.00    0.96
   3   2  -8   43.81    0.81
  -3   2   8   42.67    0.92
   2  -2  -8    1.83    0.20
   2  -2  -8    1.55    0.17
  -2  -2   8    1.99    0.18
   2   2  -8    1.58    0.18
   2   2  -8    2.10    0.11
  -2   2   8    2.32    0.20
  -1  -2   8   21.06    0.52
   1  -2  -8   21.03    0.55
   1  -2  -8   21.12    0.55
  -1   2   8   20.88    0.53
   1   2  -8   20.71    0.55
   0  -2  -8   13.75    0.43
   0  -2   8   13.74    0.29
   0  -2   8   13.30    0.39
   0  -2  -8   13.51    0.41
   0   2   8   13.00    0.39
   0   2  -8   14.13    0.41
  -1  -2  -8   95.12    1.81
   1  -2   8   98.90    1.70
   1  -2   8   98.04    1.76
   1   2   8   96.98    1.88
  -1   2  -8   98.95    1.79
   1   2   8  100.62    1.77
  -2  -2  -8   69.41    1.34
   2  -2   8   68.68    1.31
   2  -2   8   66.50    1.27
   2   2   8   66.94    1.28
   2   2   8   67.37    1.40
  -2   2  -8   68.33    1.29
   3  -2   8   14.62    0.48
   3  -2   8   15.55    0.46
  -3  -2  -8   15.52    0.49
   3   2   8   14.58    0.52
   3   2   8   15.27    0.43
  -3   2  -8   14.54    0.38
  -4  -2  -8  128.51    2.35
   4  -2   8  131.61    2.32
   4  -2   8  123.70    2.34
  -4   2  -8  129.39    2.19
   4   2   8  128.00    2.21
   4   2   8  120.98    2.39
  -5  -2  -8   15.48    0.52
   5  -2   8   13.20    0.51
   5  -2   8   13.22    0.55
  -5   2  -8   13.85    0.35
   5   2   8   13.67    0.42
   6  -2   8   42.89    1.05
   6  -2   8   43.61    1.11
  -6  -2  -8   42.95    1.04
  -6   2  -8   44.28    0.82
   6   2   8   42.80    0.92
   6   2   8   41.82    1.11
   7  -2   8    1.27    0.29
   7  -2   8    1.07    0.33
  -7  -2  -8    0.92    0.25
   7   2   8    1.19    0.32
   7   2   8    1.35    0.21
   8  -2   8   18.42    0.84
   8  -2   8   16.98    0.72
  -8  -2  -8   17.97    0.68
   8   2   8   20.01    0.84
   8   2   8   19.01    0.59
   9  -2   8    0.39    0.37
   9  -2   8    0.46    0.32
   9   2   8    0.42    0.40
  10  -2   8   78.85    1.85
  10  -2   8   80.33    2.05
  10   2   8   84.58    2.09
  10  -3  -8    1.11    0.34
  10  -3  -8    0.81    0.43
  10   3  -8    1.34    0.37
  10   3  -8    0.92    0.41
   9  -3  -8    6.56    0.59
   9  -3  -8    7.22    0.53
   9   3  -8    7.85    0.55
   9   3  -8    8.51    0.63
   8  -3  -8   79.78    1.69
   8  -3  -8   80.55    1.83
   8   3  -8   77.55    1.66
   8   3  -8   76.69    1.80
  -7  -3   8    3.62    0.26
   7  -3  -8    2.94    0.29
   7  -3  -8    2.74    0.33
   7  -3  -8    2.51    0.36
   7   3  -8    2.65    0.36
   7   3  -8    3.04    0.30
   6  -3  -8   11.02    0.49
  -6  -3   8   10.98    0.40
   6  -3  -8   10.53    0.54
   6  -3  -8   10.22    0.45
   6   3  -8   11.24    0.42
   6   3  -8    9.99    0.55
   5  -3  -8   32.75    0.82
  -5  -3   8   32.81    0.73
   5  -3  -8   32.71    0.88
   5  -3  -8   32.08    0.80
   5   3  -8   33.40    0.91
   5   3  -8   34.22    0.74
   4  -3  -8   86.98    1.71
  -4  -3   8   82.89    1.53
   4  -3  -8   84.56    1.64
   4   3  -8   84.31    1.73
   4   3  -8   85.95    1.52
   3  -3  -8   21.71    0.63
  -3  -3   8   21.88    0.53
   3  -3  -8   23.90    0.62
   3   3  -8   22.45    0.46
   3   3  -8   23.48    0.66
  -2  -3   8   21.12    0.51
   2  -3  -8   22.87    0.62
   2  -3  -8   21.97    0.59
   2   3  -8   20.82    0.61
  -2   3   8   22.67    0.59
   1  -3  -8    0.71    0.15
   1  -3  -8    0.66    0.15
  -1  -3   8    0.92    0.13
   1   3  -8    1.02    0.16
  -1   3   8    0.67    0.14
   0  -3  -8   12.39    0.44
   0  -3   8   12.05    0.38
   0  -3  -8   12.38    0.41
   0   3  -8   12.54    0.41
   0   3   8   11.84    0.39
   1  -3   8    3.87    0.17
   1  -3   8    3.86    0.25
  -1  -3  -8    3.46    0.25
  -1   3  -8    3.61    0.23
   1   3   8    4.59    0.32
   1   3   8    3.96    0.24
   2  -3   8  156.13    2.71
   2  -3   8  160.44    2.76
  -2  -3  -8  156.35    2.83
   2   3   8  158.07    2.71
  -2   3  -8  155.40    2.74
   2   3   8  156.48    2.89
   3  -3   8   52.83    1.09
   3  -3   8   53.30    1.13
  -3  -3  -8   52.97    1.16
   3   3   8   51.80    1.03
  -3   3  -8   52.20    1.02
   3   3   8   53.94    1.21
   4  -3   8   15.32    0.55
   4  -3   8   17.50    0.55
  -4  -3  -8   14.98    0.55
   4   3   8   15.34    0.43
   4   3   8   14.92    0.58
  -4   3  -8   15.35    0.37
   5  -3   8    7.75    0.45
   5  -3   8    8.30    0.46
  -5  -3  -8    8.48    0.46
   5   3   8    8.68    0.32
   5   3   8    8.03    0.48
   6  -3   8    0.33    0.24
   6  -3   8    0.25    0.23
  -6  -3  -8    0.15    0.22
   6   3   8    0.31    0.15
   6   3   8    0.12    0.27
  -7  -3  -8  121.63    2.38
   7  -3   8  119.63    2.37
   7  -3   8  119.19    2.46
   7   3   8  120.04    2.12
   7   3   8  117.76    2.46
   8  -3   8    0.27    0.30
   8  -3   8    0.62    0.36
  -8  -3  -8    0.52    0.28
   8   3   8    0.14    0.34
   9  -3   8   48.44    1.46
   9  -3   8   48.11    1.34
   9   3   8   49.35    1.44
  10  -4  -8    7.32    0.68
  10  -4  -8    7.68    0.61
  10   4  -8    7.91    0.67
  10   4  -8    9.40    0.61
   9  -4  -8   12.25    0.70
   9  -4  -8   14.57    0.85
   9   4  -8   12.18    0.76
   9   4  -8   13.09    0.64
   8  -4  -8   15.07    0.82
   8  -4  -8   17.74    0.75
   8   4  -8   16.96    0.64
   8   4  -8   15.19    0.78
   7  -4  -8   15.18    0.49
   7  -4  -8   14.87    0.67
   7  -4  -8   16.97    0.73
   7   4  -8   15.22    0.55
   7   4  -8   15.29    0.73
   6  -4  -8   54.60    1.28
   6  -4  -8   53.96    1.14
   6  -4  -8   57.59    1.37
   6   4  -8   56.46    1.15
   6   4  -8   54.92    1.38
  -5  -4   8   46.19    0.86
   5  -4  -8   44.99    1.09
   5  -4  -8   46.20    1.00
   5  -4  -8   48.19    1.18
   5   4  -8   45.94    1.17
   5   4  -8   46.86    0.95
  -4  -4   8   40.42    0.78
   4  -4  -8   41.19    1.02
   4  -4  -8   40.03    0.90
   4  -4  -8   39.85    0.95
   4   4  -8   40.92    0.79
   4   4  -8   38.98    1.04
  -3  -4   8  111.17    1.91
   3  -4  -8  112.88    2.05
   3  -4  -8  111.72    2.06
   3  -4  -8  108.28    2.13
   3   4  -8  112.60    1.87
   3   4  -8  109.97    2.17
   2  -4  -8  350.22    6.01
  -2  -4   8  357.63    5.89
   2  -4  -8  352.74    5.98
   2   4  -8  357.88    6.06
  -2   4   8  344.72    5.85
  -1  -4   8  104.53    1.83
   1  -4  -8  102.80    1.99
   1  -4  -8  103.86    1.96
   1   4  -8  102.86    1.97
  -1   4   8  101.06    1.89
   0  -4   8  295.71    4.93
   0  -4  -8  296.88    5.13
   0  -4  -8  297.68    5.15
   0   4   8  298.52    4.94
   0   4  -8  300.55    5.10
  -1  -4  -8  110.32    2.14
   1  -4   8  111.99    2.05
   1  -4   8  112.72    1.94
  -1   4  -8  113.16    2.07
   1   4   8  114.34    2.02
   1   4   8  114.74    2.24
  -2  -4  -8   59.70    1.26
   2  -4   8   55.84    1.11
   2  -4   8   56.87    1.20
   2   4   8   55.50    1.30
   2   4   8   58.59    1.15
  -2   4  -8   57.97    1.13
  -3  -4  -8   67.20    1.44
   3  -4   8   67.58    1.39
   3  -4   8   64.97    1.32
  -3   4  -8   65.35    1.26
   3   4   8   66.01    1.47
   3   4   8   66.36    1.26
   4  -4   8   15.87    0.59
   4  -4   8   14.97    0.53
  -4  -4  -8   14.36    0.58
   4   4   8   14.82    0.61
   4   4   8   15.08    0.42
  -4   4  -8   14.37    0.37
   5  -4   8   15.08    0.62
  -5  -4  -8   12.78    0.60
   5  -4   8   14.90    0.59
   5   4   8   15.24    0.42
   5   4   8   15.51    0.65
   6  -4   8   35.16    1.01
  -6  -4  -8   35.33    1.01
   6  -4   8   36.02    1.02
   6   4   8   35.46    0.74
   6   4   8   34.38    1.04
   7  -4   8  110.15    2.27
   7  -4   8  113.34    2.34
  -7  -4  -8  107.72    2.27
   7   4   8  108.08    2.31
   8  -4   8   47.71    1.40
   8  -4   8   49.83    1.34
  -8  -4  -8   48.99    1.32
   8   4   8   50.07    1.40
   9  -4   8    3.56    0.54
   9  -4   8    3.98    0.50
   9   4   8    3.26    0.51
   9  -5  -8   16.20    0.83
   9  -5  -8   19.59    0.99
   9   5  -8   14.94    0.87
   9   5  -8   17.37    0.70
   8  -5  -8    4.47    0.48
   8  -5  -8    5.76    0.58
   8   5  -8    5.26    0.40
   8   5  -8    4.74    0.53
   7  -5  -8   18.14    0.76
   7  -5  -8   17.34    0.83
   7   5  -8   16.89    0.82
   7   5  -8   18.70    0.60
   6  -5  -8    0.21    0.25
   6  -5  -8    0.26    0.28
   6  -5  -8    0.43    0.18
   6   5  -8    0.22    0.17
   6   5  -8   -0.08    0.28
   5  -5  -8  388.64    6.56
   5  -5  -8  388.18    6.76
   5  -5  -8  393.27    6.56
   5   5  -8  381.33    6.81
   5   5  -8  392.14    6.44
   4  -5  -8    0.43    0.21
  -4  -5   8    0.73    0.12
   4  -5  -8    0.70    0.18
   4  -5  -8    0.65    0.23
   4   5  -8    0.61    0.25
   4   5  -8    0.55    0.12
   3  -5  -8    1.12    0.20
  -3  -5   8    1.33    0.15
   3  -5  -8    1.15    0.26
   3  -5  -8    1.25    0.22
   3   5  -8    1.28    0.10
   3   5  -8    0.87    0.23
   2  -5  -8   45.85    1.11
   2  -5  -8   45.88    1.04
  -2  -5   8   45.61    0.92
   2   5  -8   46.06    1.11
   1  -5  -8   24.48    0.69
  -1  -5   8   23.60    0.60
   1  -5  -8   24.02    0.73
  -1   5   8   23.76    0.66
   1   5  -8   23.93    0.70
   0  -5  -8   22.57    0.68
   0  -5   8   22.25    0.61
   0  -5  -8   23.97    0.73
   0   5  -8   22.30    0.65
   0   5   8   22.42    0.62
   1  -5   8  338.01    5.57
   1  -5   8  317.72    5.51
  -1  -5  -8  340.18    5.80
   1   5   8  333.67    5.85
   1   5   8  335.90    5.51
  -1   5  -8  338.43    5.70
   2  -5   8    0.41    0.19
  -2  -5  -8    0.53    0.21
   2  -5   8    0.31    0.13
   2   5   8    0.40    0.15
  -2   5  -8    0.65    0.15
   2   5   8    0.43    0.23
   3  -5   8    2.56    0.25
   3  -5   8    2.43    0.29
  -3  -5  -8    2.36    0.32
   3   5   8    2.56    0.33
   3   5   8    2.96    0.24
  -3   5  -8    2.65    0.21
   4  -5   8  156.38    2.89
   4  -5   8  157.16    2.92
  -4  -5  -8  158.38    3.02
   4   5   8  160.03    3.03
   4   5   8  157.18    2.68
  -4   5  -8  155.65    2.72
   5  -5   8   20.21    0.74
  -5  -5  -8   17.55    0.74
   5  -5   8   18.36    0.68
   5   5   8   17.35    0.73
   5   5   8   17.50    0.45
  -6  -5  -8    4.00    0.44
   6  -5   8    3.77    0.41
   6  -5   8    4.58    0.46
   6   5   8    3.46    0.43
  -7  -5  -8    1.33    0.37
   7  -5   8    1.01    0.36
   7  -5   8    1.54    0.39
   7   5   8    1.25    0.36
  -8  -5  -8   15.26    0.78
   8  -5   8   13.99    0.84
   8  -5   8   14.78    0.79
   8   5   8   13.17    0.76
   8  -6  -8    0.57    0.42
   8  -6  -8    0.04    0.34
   8   6  -8    0.41    0.24
   8   6  -8    0.20    0.39
   7  -6  -8    2.58    0.45
   7  -6  -8    1.97    0.39
   7   6  -8    2.28    0.46
   7   6  -8    2.38    0.28
   6  -6  -8   21.70    0.88
   6  -6  -8   23.46    0.84
   6   6  -8   22.18    0.92
   6   6  -8   22.45    0.61
   5  -6  -8   27.82    0.89
   5  -6  -8   29.49    0.96
   5  -6  -8   29.25    0.76
   5   6  -8   29.15    0.67
   5   6  -8   30.69    1.01
   4  -6  -8    4.73    0.43
   4  -6  -8    4.28    0.39
  -4  -6   8    4.24    0.21
   4  -6  -8    3.72    0.30
   4   6  -8    4.14    0.22
   4   6  -8    3.43    0.41
   3  -6  -8   17.67    0.64
   3  -6  -8   18.03    0.59
  -3  -6   8   17.61    0.47
   3  -6  -8   17.03    0.68
   3   6  -8   17.72    0.38
   3   6  -8   17.03    0.70
   2  -6  -8   64.16    1.36
   2  -6  -8   64.31    1.50
  -2  -6   8   67.05    1.26
   2  -6  -8   65.65    1.41
   2   6  -8   65.86    1.49
   1  -6  -8   63.97    1.45
  -1  -6   8   62.44    1.26
   1  -6  -8   62.05    1.39
   1   6  -8   64.60    1.42
  -1   6   8   63.53    1.34
   0  -6  -8    7.24    0.44
   0  -6   8    7.52    0.24
   0  -6  -8    6.15    0.45
   0  -6   8    7.60    0.39
   0   6   8    6.67    0.37
   0   6  -8    7.05    0.42
   1  -6   8    0.88    0.22
   1  -6   8    0.70    0.14
  -1  -6  -8    0.86    0.25
   1   6   8    0.74    0.19
   1   6   8    0.32    0.25
  -1   6  -8    0.68    0.19
   2  -6   8   71.04    1.48
   2  -6   8   67.13    1.36
  -2  -6  -8   68.44    1.56
   2   6   8   70.17    1.36
  -2   6  -8   70.56    1.42
   2   6   8   68.10    1.61
  -3  -6  -8   41.71    1.15
   3  -6   8   42.92    1.10
   3  -6   8   41.76    0.98
   3   6   8   41.27    0.92
   3   6   8   41.89    1.15
  -3   6  -8   42.56    0.92
   4  -6   8   20.51    0.77
   4  -6   8   19.74    0.67
  -4  -6  -8   19.71    0.78
   4   6   8   19.87    0.52
  -4   6  -8   19.20    0.51
   4   6   8   18.90    0.77
   5  -6   8    2.71    0.35
   5  -6   8    2.49    0.38
  -5  -6  -8    2.45    0.41
   5   6   8    2.56    0.39
   6  -6   8    9.75    0.63
  -6  -6  -8    9.20    0.65
   6  -6   8    7.87    0.59
   6   6   8   10.25    0.67
  -7  -6  -8   11.97    0.76
   7  -6   8   12.50    0.75
   7  -6   8   10.62    0.72
   7   6   8   12.01    0.75
  -8  -6  -8   21.63    0.99
   8  -6   8   25.08    1.06
   8  -6   8   24.82    1.01
   8   6   8   24.34    1.01
   8  -7  -8   14.35    0.93
   8  -7  -8   14.42    0.85
   8   7  -8   13.93    0.95
   7  -7  -8    7.40    0.68
   7  -7  -8    6.90    0.59
   7   7  -8    7.70    0.70
   6  -7  -8   18.11    0.80
   6  -7  -8   17.59    0.88
   6   7  -8   18.07    0.90
   5  -7  -8   28.20    0.78
   5  -7  -8   27.52    1.02
   5  -7  -8   28.78    0.94
   5   7  -8   30.39    1.07
   4  -7  -8    5.83    0.51
   4  -7  -8    4.69    0.43
   4  -7  -8    5.45    0.39
   4   7  -8    5.70    0.53
  -3  -7   8   13.79    0.43
   3  -7  -8   14.08    0.62
   3  -7  -8   13.86    0.57
   3  -7  -8   14.51    0.68
   2  -7  -8   20.47    0.68
  -2  -7   8   18.66    0.56
   2  -7  -8   18.65    0.77
   2  -7  -8   20.20    0.69
   2   7  -8   20.46    0.78
  -1  -7   8   18.65    0.58
   1  -7  -8   17.19    0.68
   1  -7  -8   18.81    0.76
   1   7  -8   18.54    0.71
  -1   7   8   18.51    0.66
   0  -7  -8    2.74    0.35
   0  -7   8    2.78    0.29
   0  -7  -8    3.18    0.38
   0   7   8    2.79    0.30
   0   7  -8    2.30    0.31
   1  -7   8   70.53    1.40
  -1  -7  -8   73.20    1.66
   1  -7   8   74.25    1.55
  -1   7  -8   74.71    1.56
   1   7   8   75.38    1.76
   1   7   8   72.42    1.47
   2  -7   8    9.02    0.54
   2  -7   8    9.40    0.43
  -2  -7  -8    9.35    0.61
   2   7   8    8.63    0.61
  -2   7  -8    9.19    0.45
   2   7   8    8.80    0.42
   3  -7   8    0.78    0.30
   3  -7   8    0.99    0.24
  -3  -7  -8    0.88    0.32
   3   7   8    1.34    0.22
  -3   7  -8    1.16    0.21
   3   7   8    0.87    0.32
   4  -7   8   98.42    2.06
   4  -7   8   94.30    1.96
  -4  -7  -8   96.56    2.15
   4   7   8   93.82    2.09
   5  -7   8   60.74    1.47
   5  -7   8   58.50    1.52
  -5  -7  -8   59.99    1.57
   5   7   8   58.72    1.51
  -6  -7  -8    3.93    0.52
   6  -7   8    4.05    0.50
   6  -7   8    4.06    0.47
   6   7   8    4.50    0.50
   7  -7   8   47.78    1.45
  -7  -7  -8   49.96    1.49
   7  -7   8   51.74    1.48
   7   7   8   50.23    1.43
   7  -8  -8    3.83    0.58
   7  -8  -8    3.89    0.52
   7   8  -8    3.58    0.60
   6  -8  -8    1.16    0.45
   6  -8  -8    1.11    0.39
   6   8  -8    0.61    0.41
   5  -8  -8   27.18    1.03
   5  -8  -8   26.32    0.94
   5   8  -8   25.99    1.09
   4  -8  -8   29.28    0.85
   4  -8  -8   27.20    1.02
   4  -8  -8   29.21    0.94
   3  -8  -8   29.88    1.06
   3  -8  -8   31.03    0.92
   3  -8  -8   31.56    0.93
   2  -8  -8   10.22    0.57
   2  -8  -8    9.88    0.67
  -2  -8   8   11.03    0.46
   2   8  -8    9.53    0.65
  -1  -8   8   23.27    0.69
   1  -8  -8   21.60    0.86
   1  -8  -8   23.61    0.83
  -1   8   8   21.34    0.76
   1   8  -8   22.14    0.83
   0  -8   8    1.12    0.26
   0  -8  -8    0.47    0.30
   0   8  -8    0.53    0.27
   0   8   8    0.78    0.25
   0   8   8    0.26    0.34
  -1  -8  -8  116.20    2.45
   1  -8   8  119.82    2.31
   1   8   8  117.15    2.21
  -1   8  -8  117.22    2.34
   1   8   8  117.68    2.54
   2  -8   8   62.77    1.35
   2  -8   8   64.74    1.49
  -2  -8  -8   60.64    1.59
  -2   8  -8   63.46    1.40
   2   8   8   64.00    1.33
   2   8   8   63.04    1.62
   3  -8   8    0.55    0.26
  -3  -8  -8    0.76    0.37
   3  -8   8    0.45    0.31
   3   8   8    0.43    0.31
  -3   8  -8    0.57    0.22
   3   8   8    0.40    0.21
   4  -8   8    8.03    0.59
   4  -8   8    7.66    0.52
  -4  -8  -8    6.93    0.61
   4   8   8    7.18    0.58
  -5  -8  -8    4.36    0.55
   5  -8   8    3.58    0.50
   5  -8   8    3.62    0.46
   5   8   8    4.90    0.52
   6  -8   8   32.42    1.16
   6  -8   8   33.24    1.14
  -6  -8  -8   33.45    1.25
   6   8   8   32.54    1.14
   5  -9  -8   11.12    0.80
   5  -9  -8   10.57    0.71
   5   9  -8   12.86    0.91
   4  -9  -8   72.65    1.88
   4  -9  -8   73.54    1.72
   4  -9  -8   74.18    1.65
   4   9  -8   71.16    1.90
   3  -9  -8   44.66    1.22
   3  -9  -8   43.06    1.19
   3  -9  -8   45.80    1.38
   3   9  -8   45.42    1.38
   2  -9  -8    2.35    0.39
   2  -9  -8    2.15    0.44
   2   9  -8    1.76    0.40
   1  -9  -8    3.84    0.51
  -1  -9   8    4.60    0.38
   1  -9  -8    4.19    0.48
  -1   9   8    4.68    0.45
   1   9  -8    3.53    0.45
   0  -9  -8    2.50    0.43
   0  -9   8    3.40    0.37
   0   9   8    3.74    0.52
   0   9   8    2.76    0.37
   0   9  -8    3.32    0.41
   1  -9   8   14.06    0.67
  -1  -9  -8   15.95    0.83
   1   9   8   16.53    0.64
   1   9   8   14.10    0.82
  -1   9  -8   15.43    0.69
   2  -9   8   44.67    1.22
  -2  -9  -8   43.78    1.36
   2   9   8   45.85    1.07
  -2   9  -8   44.78    1.15
   2   9   8   44.21    1.35
  -3  -9  -8   28.95    1.09
   3  -9   8   28.55    1.02
   3   9   8   27.29    1.05
  -4  -9  -8   26.70    1.10
   4  -9   8   26.43    1.02
   4   9   8   27.23    1.04
   5  -9   8    0.34    0.40
  -5  -9  -8    0.02    0.44
   5   9   8    0.34    0.38
   4 -10  -8    1.26    0.40
   4 -10  -8    2.12    0.51
   4  10  -8    1.26    0.48
   3 -10  -8    4.47    0.48
   3 -10  -8    3.37    0.58
   3  10  -8    4.39    0.58
   2 -10  -8    4.27    0.51
   2 -10  -8    4.39    0.58
   2  10  -8    4.73    0.56
  -2  10   8    3.51    0.50
   1 -10  -8    5.47    0.55
  -1 -10   8    4.87    0.42
  -1  10   8    5.41    0.52
   1  10  -8    4.59    0.53
   0 -10   8    0.34    0.29
   0 -10  -8    0.69    0.39
   0  10  -8    0.35    0.33
   0  10   8    1.16    0.35
   0  10   8    0.47    0.44
   1 -10   8   60.36    1.48
  -1 -10  -8   59.42    1.64
   1  10   8   57.30    1.37
  -1  10  -8   58.21    1.49
   1  10   8   55.70    1.64
  -2 -10  -8   20.28    0.98
   2 -10   8   20.75    0.90
   2  10   8   19.50    0.97
  -2  10  -8   21.19    0.81
   3 -10   8    1.10    0.42
  -3 -10  -8    1.14    0.48
   3  10   8    1.01    0.42
 -10   0   9    0.16    0.29
  10   0  -9    0.24    0.35
   9   0  -9    3.91    0.42
  -9   0   9    3.06    0.37
   9   0  -9    2.98    0.41
  -8   0   9    0.07    0.23
   8   0  -9   -0.06    0.23
   8   0  -9    0.18    0.25
  -7   0   9    7.04    0.44
   7   0  -9    5.87    0.41
   7   0  -9    6.79    0.45
  -6   0   9    0.12    0.17
   6   0  -9    0.21    0.17
   6   0  -9    0.26    0.19
   5   0  -9   12.67    0.44
   5   0  -9   12.44    0.49
  -5   0   9   11.51    0.44
   4   0  -9    0.08    0.11
  -4   0   9    0.26    0.14
   4   0  -9    0.12    0.15
   3   0  -9    2.05    0.17
   3   0  -9    2.27    0.22
  -3   0   9    1.75    0.18
   2   0  -9    0.09    0.08
   2   0  -9   -0.01    0.11
  -2   0   9    0.65    0.13
   1   0  -9  118.74    2.03
  -1   0   9  114.68    2.06
   1   0  -9  115.24    2.16
   0   0   9    0.18    0.10
   0   0   9    0.29    0.11
   0   0  -9   -0.06    0.10
   1   0   9  557.09    9.64
   1   0   9  543.11    9.67
  -1   0  -9  547.44    9.41
   2   0   9    0.03    0.11
   2   0   9    0.05    0.11
  -2   0  -9    0.07    0.10
   3   0   9  154.86    2.68
   3   0   9  154.93    2.77
  -3   0  -9  153.59    2.71
   4   0   9    0.25    0.14
  -4   0  -9   -0.15    0.11
   4   0   9    0.18    0.17
  -5   0  -9    6.80    0.32
   5   0   9    7.82    0.44
   5   0   9    7.59    0.38
   6   0   9   -0.01    0.17
  -6   0  -9    0.12    0.15
   6   0   9   -0.20    0.21
   7   0   9   54.73    1.24
   7   0   9   56.43    1.40
  -7   0  -9   57.70    1.19
  -8   0  -9   -0.01    0.19
   8   0   9    0.24    0.33
   8   0   9    0.02    0.24
   9   0   9   19.00    0.72
   9   0   9   17.84    0.89
  10   0   9    0.12    0.43
  10   0   9    0.20    0.31
  10  -1  -9    4.96    0.54
  10   1  -9    4.40    0.50
 -10   1   9    5.51    0.51
  10   1  -9    4.83    0.49
   9  -1  -9    3.68    0.45
  -9  -1   9    3.31    0.36
   9  -1  -9    3.26    0.41
  -9   1   9    3.52    0.41
   9   1  -9    3.99    0.41
   9   1  -9    3.24    0.40
  -8  -1   9   99.85    1.91
   8  -1  -9   99.43    2.04
   8  -1  -9   97.34    2.06
  -8   1   9   97.03    1.97
   8   1  -9   96.80    2.01
   8   1  -9   98.98    2.04
   7  -1  -9    0.95    0.25
  -7  -1   9    1.16    0.22
   7  -1  -9    0.95    0.26
   7   1  -9    1.23    0.27
   7   1  -9    1.11    0.25
  -7   1   9    1.03    0.25
   6  -1  -9    0.96    0.23
   6  -1  -9    1.08    0.23
  -6  -1   9    1.40    0.21
   6   1  -9    1.15    0.21
  -6   1   9    1.01    0.23
   6   1  -9    1.18    0.24
   5  -1  -9  211.43    3.82
  -5  -1   9  210.17    3.61
   5  -1  -9  212.17    3.75
   5   1  -9  216.56    3.81
  -5   1   9  217.90    3.68
   5   1  -9  212.57    3.68
  -4  -1   9   39.87    0.86
   4  -1  -9   41.31    0.90
   4  -1  -9   38.27    0.96
   4   1  -9   39.63    0.95
   4   1  -9   40.63    0.84
  -4   1   9   40.53    0.90
   3  -1  -9    0.71    0.17
   3  -1  -9    0.33    0.12
  -3  -1   9    0.63    0.13
  -3   1   9    0.29    0.13
   3   1  -9    0.46    0.15
  -2  -1   9   66.60    1.27
   2  -1  -9   64.71    1.25
   2  -1  -9   63.22    1.34
   2   1  -9   65.26    1.18
   2   1  -9   67.64    1.33
  -2   1   9   64.73    1.26
   1  -1  -9    7.03    0.28
  -1  -1   9    7.04    0.30
   1  -1  -9    5.52    0.30
   1   1  -9    7.20    0.31
   1   1  -9    6.61    0.22
   0  -1   9   59.96    1.13
   0  -1   9   60.72    1.19
   0  -1  -9   61.20    1.22
   0   1   9   60.92    1.24
   0   1   9   61.82    1.19
   0   1  -9   60.33    1.22
   1  -1   9  332.06    5.55
   1  -1   9  328.66    5.73
  -1  -1  -9  327.69    5.69
   1   1   9  313.37    5.33
  -1   1  -9  320.07    5.48
   1   1   9  318.41    5.48
   2  -1   9   42.18    0.87
  -2  -1  -9   41.49    0.90
  -2   1  -9   40.91    0.87
   2   1   9   42.32    0.95
   2   1   9   41.05    0.88
  -3  -1  -9    9.26    0.36
   3  -1   9    9.54    0.38
   3  -1   9    9.21    0.37
  -3   1  -9    9.03    0.32
   3   1   9    9.37    0.41
   3   1   9    9.09    0.35
   4  -1   9   66.05    1.35
   4  -1   9   67.77    1.41
  -4  -1  -9   69.22    1.36
   4   1   9   67.96    1.31
   4   1   9   67.18    1.44
  -4   1  -9   68.28    1.28
   5  -1   9    9.94    0.44
   5  -1   9   10.42    0.48
  -5  -1  -9    9.94    0.42
   5   1   9    9.99    0.40
   5   1   9   10.45    0.51
  -5   1  -9   10.44    0.35
   6  -1   9   58.81    1.29
   6  -1   9   58.10    1.38
  -6  -1  -9   60.21    1.26
  -6   1  -9   60.28    1.15
   6   1   9   58.93    1.22
   6   1   9   58.58    1.39
  -7  -1  -9  121.99    2.32
   7  -1   9  122.69    2.35
   7  -1   9  121.43    2.48
   7   1   9  120.42    2.26
   7   1   9  122.71    2.49
  -7   1  -9  125.80    2.20
   8  -1   9   12.51    0.74
  -8  -1  -9   12.30    0.54
   8  -1   9   11.19    0.59
   8   1   9   11.03    0.71
   8   1   9   11.24    0.52
   9  -1   9   17.60    0.94
   9  -1   9   18.39    0.76
   9   1   9   19.22    0.94
   9   1   9   18.51    0.68
  10  -1   9    5.68    0.66
  10  -1   9    6.34    0.54
  10   1   9    6.79    0.67
  10  -2  -9   45.20    1.36
  10   2  -9   39.55    1.23
  10   2  -9   41.30    1.21
 -10   2   9   43.81    1.26
   9  -2  -9   42.59    1.25
   9   2  -9   40.77    1.13
   9   2  -9   41.58    1.20
   8  -2  -9    4.49    0.41
  -8  -2   9    3.78    0.32
   8  -2  -9    3.88    0.43
   8  -2  -9    3.50    0.35
   8   2  -9    4.11    0.42
   8   2  -9    3.46    0.36
  -7  -2   9    6.75    0.37
   7  -2  -9    6.75    0.41
   7  -2  -9    6.21    0.44
   7  -2  -9    6.14    0.46
   7   2  -9    6.06    0.47
   7   2  -9    7.13    0.41
   6  -2  -9   34.25    0.94
  -6  -2   9   35.58    0.81
   6  -2  -9   35.65    0.95
   6   2  -9   35.85    0.84
   6   2  -9   34.37    0.98
   5  -2  -9  314.04    5.48
   5  -2  -9  309.63    5.40
  -5  -2   9  313.40    5.19
   5   2  -9  320.83    5.52
  -5   2   9  312.18    5.30
   5   2  -9  316.42    5.28
   4  -2  -9   83.92    1.67
  -4  -2   9   85.24    1.58
   4  -2  -9   83.43    1.71
   4   2  -9   85.56    1.54
   4   2  -9   87.52    1.74
  -4   2   9   84.16    1.64
   3  -2  -9  268.84    4.61
  -3  -2   9  260.36    4.48
   3  -2  -9  261.19    4.68
  -3   2   9  277.61    4.53
   3   2  -9  272.01    4.58
   3   2  -9  275.23    4.70
   2  -2  -9   14.51    0.49
   2  -2  -9   14.16    0.45
  -2  -2   9   13.20    0.43
   2   2  -9   14.42    0.32
   2   2  -9   14.53    0.47
  -2   2   9   15.36    0.46
   1  -2  -9  257.20    4.45
  -1  -2   9  259.27    4.30
   1  -2  -9  262.95    4.41
  -1  -2   9  260.30    4.23
   1   2  -9  252.11    4.44
  -1   2   9  257.74    4.30
   0  -2  -9    3.49    0.24
   0  -2   9    3.88    0.15
   0  -2   9    3.78    0.24
   0  -2  -9    3.23    0.24
   0   2   9    3.29    0.23
   0   2  -9    3.68    0.24
   1  -2   9    5.89    0.22
  -1  -2  -9    5.78    0.29
  -1   2  -9    5.78    0.28
   1   2   9    6.11    0.30
   2  -2   9   14.54    0.41
  -2  -2  -9   14.81    0.47
   2   2   9   15.84    0.53
  -2   2  -9   14.70    0.43
   2   2   9   14.78    0.45
   3  -2   9   84.44    1.61
   3  -2   9   82.58    1.59
  -3  -2  -9   82.80    1.63
   3   2   9   83.24    1.69
   3   2   9   84.10    1.54
  -3   2  -9   83.22    1.53
   4  -2   9    2.47    0.26
  -4  -2  -9    2.71    0.26
   4  -2   9    2.55    0.26
   4   2   9    2.47    0.29
   4   2   9    2.64    0.22
  -4   2  -9    2.68    0.18
   5  -2   9   16.75    0.59
  -5  -2  -9   15.61    0.56
   5  -2   9   16.84    0.59
   5   2   9   15.96    0.63
   5   2   9   16.69    0.49
  -5   2  -9   15.92    0.41
   6  -2   9    3.95    0.36
  -6  -2  -9    4.49    0.35
   6  -2   9    3.90    0.38
  -6   2  -9    4.40    0.23
   6   2   9    4.59    0.30
   6   2   9    4.65    0.43
   7  -2   9    6.34    0.53
  -7  -2  -9    5.82    0.42
   7  -2   9    4.62    0.42
   7   2   9    4.97    0.47
   7   2   9    5.83    0.36
   8  -2   9    0.36    0.30
   8  -2   9   -0.16    0.34
  -8  -2  -9   -0.19    0.23
   8   2   9    0.37    0.21
   8   2   9   -0.01    0.32
   9  -2   9   19.14    0.93
   9  -2   9   20.46    0.83
   9   2   9   20.32    0.94
  10  -3  -9    0.98    0.45
  10  -3  -9    1.14    0.35
  10   3  -9    1.76    0.43
  10   3  -9    1.52    0.38
   9  -3  -9    2.13    0.45
   9  -3  -9    2.49    0.38
   9   3  -9    2.91    0.37
   9   3  -9    3.24    0.46
   8  -3  -9   86.56    1.82
   8  -3  -9   87.93    1.97
   8   3  -9   88.42    1.80
   8   3  -9   88.33    1.99
   7  -3  -9    3.75    0.34
  -7  -3   9    3.72    0.29
   7  -3  -9    3.39    0.34
   7  -3  -9    4.03    0.42
   7   3  -9    3.36    0.40
   7   3  -9    4.55    0.34
   6  -3  -9  143.98    2.74
   6  -3  -9  147.37    2.82
  -6  -3   9  144.78    2.58
   6  -3  -9  147.97    2.70
   6   3  -9  153.80    2.65
   6   3  -9  148.60    2.85
   5  -3  -9    3.33    0.30
  -5  -3   9    3.77    0.27
   5  -3  -9    3.09    0.29
   5  -3  -9    3.34    0.33
   5   3  -9    4.13    0.26
   5   3  -9    3.43    0.34
   4  -3  -9   59.02    1.25
   4  -3  -9   56.87    1.26
  -4  -3   9   54.44    1.13
   4   3  -9   58.83    1.08
   4   3  -9   58.28    1.30
   3  -3  -9    1.42    0.21
  -3  -3   9    1.33    0.17
   3  -3  -9    1.40    0.20
   3   3  -9    1.19    0.21
  -3   3   9    1.00    0.19
   3   3  -9    1.38    0.11
  -2  -3   9    2.25    0.19
   2  -3  -9    2.15    0.22
   2  -3  -9    2.33    0.23
  -2   3   9    2.26    0.22
   2   3  -9    1.89    0.22
   1  -3  -9   41.35    0.95
   1  -3  -9   41.27    0.94
  -1  -3   9   41.18    0.87
  -1   3   9   42.48    0.91
   0  -3   9  150.66    2.59
   0  -3  -9  149.65    2.70
   0  -3  -9  150.59    2.72
   0   3   9  147.38    2.59
   0   3  -9  147.22    2.66
   1  -3   9    0.20    0.08
   1  -3   9    0.82    0.17
  -1  -3  -9    0.02    0.13
  -1   3  -9    0.09    0.11
   1   3   9    0.21    0.17
   1   3   9    0.06    0.12
   2  -3   9  144.43    2.49
  -2  -3  -9  143.92    2.63
   2  -3   9  141.86    2.55
   2   3   9  146.11    2.52
  -2   3  -9  143.88    2.54
   2   3   9  138.90    2.67
  -3  -3  -9    0.80    0.20
   3  -3   9    0.61    0.16
   3  -3   9    0.79    0.19
   3   3   9    0.53    0.21
   3   3   9    0.67    0.15
  -3   3  -9    1.03    0.15
  -4  -3  -9  147.13    2.75
   4  -3   9  147.08    2.70
   4  -3   9  151.28    2.71
  -4   3  -9  143.86    2.53
   4   3   9  147.71    2.81
   4   3   9  149.47    2.55
   5  -3   9   75.47    1.60
   5  -3   9   78.03    1.63
  -5  -3  -9   75.14    1.62
  -5   3  -9   77.28    1.35
   5   3   9   75.60    1.67
   5   3   9   77.13    1.43
   6  -3   9   60.50    1.40
  -6  -3  -9   60.63    1.40
   6  -3   9   59.71    1.43
   6   3   9   63.72    1.48
   6   3   9   60.65    1.19
   7  -3   9   34.35    1.02
  -7  -3  -9   34.45    1.00
   7  -3   9   35.59    1.09
   7   3   9   34.17    0.81
   7   3   9   35.24    1.10
   8  -3   9   18.96    0.89
   8  -3   9   19.24    0.79
  -8  -3  -9   18.87    0.76
   8   3   9   18.67    0.85
   9  -3   9   30.14    1.14
   9  -3   9   29.84    1.06
   9   3   9   32.19    1.18
   9  -4  -9   22.09    0.84
   9  -4  -9   20.11    0.95
   9   4  -9   19.93    0.92
   9   4  -9   19.59    0.74
   8  -4  -9   18.67    0.75
   8  -4  -9   18.78    0.84
   8   4  -9   18.86    0.67
   8   4  -9   17.84    0.83
   7  -4  -9    0.23    0.25
   7  -4  -9    0.18    0.18
   7  -4  -9   -0.08    0.28
   7   4  -9    0.24    0.29
   7   4  -9    0.14    0.19
   6  -4  -9    0.35    0.19
  -6  -4   9    0.70    0.14
   6  -4  -9    0.58    0.24
   6  -4  -9    0.61    0.27
   6   4  -9    0.63    0.28
   6   4  -9    0.65    0.19
   5  -4  -9   60.38    1.38
  -5  -4   9   58.59    1.11
   5  -4  -9   59.61    1.31
   5  -4  -9   58.13    1.25
   5   4  -9   60.99    1.16
   5   4  -9   59.58    1.41
   4  -4  -9    3.96    0.31
  -4  -4   9    4.40    0.25
   4  -4  -9    5.17    0.34
   4   4  -9    4.97    0.22
   4   4  -9    3.94    0.36
   3  -4  -9   83.58    1.69
  -3  -4   9   80.64    1.47
   3  -4  -9   81.60    1.61
   3   4  -9   82.74    1.38
   3   4  -9   80.32    1.69
  -3   4   9   79.34    1.63
  -2  -4   9    1.88    0.18
   2  -4  -9    1.45    0.22
   2  -4  -9    2.01    0.23
  -2   4   9    1.78    0.24
   2   4  -9    1.51    0.22
   1  -4  -9   45.13    1.06
  -1  -4   9   44.63    0.94
   1  -4  -9   45.27    1.02
   1   4  -9   45.02    1.03
  -1   4   9   45.47    0.99
   0  -4  -9    9.97    0.43
   0  -4   9   10.96    0.41
   0  -4  -9   10.40    0.46
   0   4   9   10.46    0.40
   0   4  -9   10.90    0.43
   1  -4   9  108.68    1.92
   1  -4   9  112.46    2.06
  -1  -4  -9  113.78    2.16
  -1   4  -9  113.32    2.07
   1   4   9  112.88    2.02
   1   4   9  111.20    2.23
   2  -4   9    4.95    0.34
   2  -4   9    5.18    0.26
  -2  -4  -9    6.03    0.37
   2   4   9    4.44    0.37
  -2   4  -9    5.48    0.28
   2   4   9    5.06    0.30
   3  -4   9  159.02    2.87
   3  -4   9  162.54    2.92
  -3  -4  -9  164.33    3.02
   3   4   9  161.79    2.80
  -3   4  -9  162.77    2.84
  -4  -4  -9   49.53    1.21
   4  -4   9   50.37    1.14
   4  -4   9   52.42    1.20
   4   4   9   52.36    1.27
   4   4   9   50.90    1.02
  -4   4  -9   49.22    0.97
   5  -4   9    2.09    0.33
   5  -4   9    0.99    0.25
  -5  -4  -9    1.37    0.28
   5   4   9    1.52    0.18
   5   4   9    1.02    0.29
   6  -4   9   15.59    0.69
  -6  -4  -9   13.91    0.66
   6  -4   9   16.08    0.68
   6   4   9   14.27    0.69
   6   4   9   14.61    0.44
   7  -4   9   22.91    0.89
  -7  -4  -9   23.36    0.85
   7  -4   9   23.41    0.90
   7   4   9   22.14    0.89
   8  -4   9    1.00    0.38
  -8  -4  -9    1.17    0.35
   8  -4   9    0.88    0.38
   8   4   9    1.31    0.40
   9  -4   9   15.64    0.92
   9  -4   9   13.00    0.81
   9   4   9   13.80    0.84
   9  -5  -9    6.66    0.66
   9  -5  -9    6.27    0.56
   9   5  -9    6.72    0.50
   9   5  -9    7.83    0.67
   8  -5  -9    3.80    0.46
   8  -5  -9    4.01    0.51
   8   5  -9    4.92    0.39
   8   5  -9    3.92    0.51
   7  -5  -9   68.55    1.56
   7  -5  -9   66.11    1.67
   7   5  -9   67.50    1.39
   7   5  -9   66.97    1.68
   6  -5  -9    0.53    0.26
   6  -5  -9    0.72    0.31
   6  -5  -9    0.36    0.18
   6   5  -9    0.20    0.28
   6   5  -9    0.31    0.16
   5  -5  -9   38.32    1.02
   5  -5  -9   38.50    1.11
   5  -5  -9   38.95    0.92
  -5  -5   9   39.68    0.75
   5   5  -9   39.50    1.12
   5   5  -9   41.01    0.82
   4  -5  -9   13.88    0.52
  -4  -5   9   15.49    0.40
   4  -5  -9   13.83    0.61
   4   5  -9   15.30    0.37
   4   5  -9   15.54    0.65
   3  -5  -9    0.50    0.22
   3  -5  -9    0.49    0.20
  -3  -5   9    0.73    0.15
   3  -5  -9    0.64    0.19
   3   5  -9    0.53    0.24
  -2  -5   9   14.15    0.44
   2  -5  -9   14.62    0.58
   2  -5  -9   15.12    0.54
   2   5  -9   13.97    0.57
  -2   5   9   14.11    0.54
   1  -5  -9   75.66    1.64
   1  -5  -9   77.32    1.60
  -1  -5   9   79.36    1.48
   1   5  -9   77.28    1.60
  -1   5   9   77.96    1.54
   0  -5  -9    4.09    0.34
   0  -5   9    3.85    0.29
   0  -5  -9    3.63    0.35
   0   5   9    3.56    0.28
   0   5  -9    3.90    0.30
   1  -5   9   26.62    0.72
   1  -5   9   26.27    0.57
  -1  -5  -9   25.17    0.77
   1   5   9   26.83    0.86
  -1   5  -9   25.81    0.71
   1   5   9   27.12    0.68
  -2  -5  -9   98.78    2.01
   2  -5   9   96.89    1.79
   2  -5   9   97.32    1.91
   2   5   9   97.00    2.06
   2   5   9   99.03    1.82
  -2   5  -9  101.05    1.85
  -3  -5  -9    6.85    0.48
   3  -5   9    6.81    0.45
   3  -5   9    6.83    0.36
   3   5   9    5.77    0.46
   3   5   9    6.46    0.34
  -3   5  -9    6.51    0.31
  -4  -5  -9   29.86    0.92
   4  -5   9   28.30    0.81
   4  -5   9   29.36    0.88
  -4   5  -9   29.45    0.67
   4   5   9   29.02    0.69
   4   5   9   29.40    0.94
   5  -5   9    0.54    0.29
  -5  -5  -9    0.64    0.29
   5  -5   9    0.43    0.24
   5   5   9    1.14    0.17
   5   5   9    0.90    0.31
   6  -5   9   32.42    1.01
  -6  -5  -9   29.98    1.01
   6  -5   9   30.79    0.98
   6   5   9   30.86    1.02
  -7  -5  -9    4.09    0.48
   7  -5   9    3.53    0.46
   7  -5   9    3.74    0.47
   7   5   9    3.62    0.48
   8  -5   9   -0.06    0.36
   8  -5   9   -0.11    0.36
  -8  -5  -9    0.21    0.35
   8   5   9   -0.04    0.34
   8  -6  -9   33.50    1.24
   8  -6  -9   35.07    1.11
   8   6  -9   32.88    1.20
   7  -6  -9   12.93    0.80
   7  -6  -9   12.72    0.71
   7   6  -9   11.86    0.76
   7   6  -9   12.13    0.49
   6  -6  -9    0.76    0.34
   6  -6  -9    0.82    0.21
   6  -6  -9    0.56    0.31
   6   6  -9    1.00    0.19
   6   6  -9    1.09    0.38
   5  -6  -9    9.03    0.44
   5  -6  -9    8.81    0.60
   5  -6  -9    9.66    0.56
   5   6  -9   10.26    0.66
   5   6  -9    9.30    0.34
   4  -6  -9    0.61    0.25
   4  -6  -9    0.28    0.27
  -4  -6   9    0.74    0.14
   4  -6  -9    0.55    0.20
   4   6  -9    0.52    0.11
   4   6  -9    0.34    0.28
   3  -6  -9   12.32    0.53
   3  -6  -9   12.76    0.54
  -3  -6   9   12.82    0.41
   3  -6  -9   12.03    0.61
   3   6  -9   12.51    0.63
   2  -6  -9  351.03    6.13
  -2  -6   9  355.56    5.78
   2  -6  -9  353.23    6.07
  -2   6   9  351.61    5.94
   2   6  -9  343.35    6.14
   1  -6  -9    2.57    0.31
   1  -6  -9    2.54    0.34
  -1  -6   9    2.88    0.26
   1   6  -9    2.78    0.32
  -1   6   9    2.38    0.28
   0  -6  -9   16.70    0.63
   0  -6   9   17.22    0.57
   0  -6  -9   17.50    0.69
   0   6  -9   16.85    0.60
   0   6   9   16.21    0.56
   1  -6   9    0.70    0.14
   1  -6   9    0.47    0.20
  -1  -6  -9    0.83    0.27
   1   6   9    0.63    0.19
   1   6   9    0.50    0.27
  -1   6  -9    0.81    0.20
   2  -6   9   95.89    1.92
   2  -6   9   93.28    1.78
  -2  -6  -9   96.71    2.03
  -2   6  -9   94.81    1.85
   2   6   9   96.03    1.80
   2   6   9   97.37    2.08
   3  -6   9    0.26    0.23
   3  -6   9    0.61    0.21
  -3  -6  -9    0.73    0.28
   3   6   9    0.30    0.18
  -3   6  -9    0.51    0.17
   3   6   9   -0.04    0.25
   4  -6   9  161.86    3.01
  -4  -6  -9  164.28    3.19
   4  -6   9  163.42    3.07
   4   6   9  162.73    3.18
   4   6   9  160.49    2.79
  -4   6  -9  163.51    2.85
  -5  -6  -9    1.82    0.40
   5  -6   9    1.54    0.32
   5  -6   9    1.37    0.36
   5   6   9    1.85    0.37
   6  -6   9   13.54    0.70
   6  -6   9   13.33    0.77
  -6  -6  -9   13.17    0.74
   6   6   9   13.74    0.73
   7  -6   9    1.07    0.41
  -7  -6  -9    1.26    0.40
   7  -6   9    1.20    0.40
   7   6   9    1.13    0.41
  -8  -6  -9   57.21    1.60
   8  -6   9   54.76    1.61
   8  -6   9   56.44    1.58
   8   6   9   57.78    1.59
   8  -7  -9   80.78    1.95
   8  -7  -9   85.60    2.14
   8   7  -9   83.42    2.15
   7  -7  -9   21.70    1.00
   7  -7  -9   23.22    0.93
   7   7  -9   21.65    1.01
   6  -7  -9    4.31    0.53
   6  -7  -9    4.29    0.48
   6   7  -9    4.57    0.55
   5  -7  -9   23.22    0.93
   5  -7  -9   21.96    0.83
   5  -7  -9   24.45    0.73
   5   7  -9   22.55    0.96
   4  -7  -9    6.92    0.45
   4  -7  -9    6.55    0.55
   4  -7  -9    7.54    0.52
   4   7  -9    7.20    0.58
   3  -7  -9    8.94    0.50
   3  -7  -9    9.31    0.52
  -3  -7   9    9.29    0.37
   3  -7  -9    9.99    0.60
   3   7  -9    9.57    0.61
   2  -7  -9   30.93    1.01
  -2  -7   9   31.35    0.77
   2  -7  -9   32.73    0.93
  -2   7   9   32.83    0.95
   2   7  -9   33.31    1.01
   1  -7  -9    0.07    0.24
   1  -7  -9    0.10    0.26
  -1  -7   9    0.11    0.18
   1   7  -9   -0.05    0.24
  -1   7   9    0.18    0.22
   0  -7  -9   -0.18    0.24
   0  -7   9    0.47    0.20
   0   7  -9    0.34    0.22
   0   7   9    0.41    0.22
   1  -7   9   44.83    0.92
  -1  -7  -9   42.57    1.20
   1  -7   9   45.45    1.10
  -1   7  -9   45.66    1.10
   1   7   9   43.34    1.28
   1   7   9   44.60    1.04
   2  -7   9    2.98    0.27
  -2  -7  -9    2.40    0.38
   2  -7   9    3.34    0.38
   2   7   9    3.01    0.29
  -2   7  -9    2.93    0.30
   2   7   9    2.65    0.41
   3  -7   9    0.10    0.19
   3  -7   9    0.51    0.30
  -3  -7  -9    0.20    0.30
   3   7   9    0.43    0.20
   3   7   9    0.12    0.31
  -3   7  -9    0.12    0.18
   4  -7   9    2.06    0.32
  -4  -7  -9    1.93    0.42
   4  -7   9    1.76    0.38
   4   7   9    1.28    0.35
   5  -7   9   52.12    1.40
  -5  -7  -9   51.34    1.46
   5  -7   9   51.87    1.34
   5   7   9   52.20    1.40
  -6  -7  -9    3.10    0.49
   6  -7   9    2.50    0.45
   6  -7   9    2.36    0.41
   6   7   9    3.22    0.47
   7  -7   9   21.68    0.98
  -7  -7  -9   20.86    1.03
   7  -7   9   22.62    1.00
   7   7   9   21.62    0.98
   7  -8  -9    6.32    0.68
   7  -8  -9    6.19    0.61
   7   8  -9    5.51    0.67
   6  -8  -9   11.34    0.80
   6  -8  -9   11.26    0.75
   6   8  -9   12.55    0.85
   5  -8  -9    1.13    0.35
   5  -8  -9    0.88    0.42
   5   8  -9    0.03    0.37
   4  -8  -9   11.38    0.64
   4  -8  -9   12.85    0.61
   4  -8  -9   11.60    0.75
   4   8  -9   10.92    0.76
   3  -8  -9   50.92    1.45
   3  -8  -9   54.67    1.33
   3  -8  -9   56.78    1.35
   3   8  -9   56.95    1.48
   2  -8  -9   10.47    0.59
   2  -8  -9   10.40    0.66
  -2  -8   9    9.60    0.45
   2   8  -9   10.67    0.64
  -2   8   9    9.29    0.59
  -1  -8   9   64.07    1.36
   1  -8  -9   63.39    1.61
   1  -8  -9   63.13    1.53
   1   8  -9   64.37    1.54
  -1   8   9   62.42    1.45
   0  -8  -9    2.60    0.40
   0  -8   9    2.93    0.33
   0   8   9    3.44    0.50
   0   8  -9    2.82    0.37
   0   8   9    3.84    0.38
  -1  -8  -9   19.16    0.84
   1  -8   9   19.81    0.74
  -1   8  -9   19.37    0.71
   1   8   9   19.81    0.88
   1   8   9   20.65    0.69
  -2  -8  -9   10.46    0.67
   2  -8   9   11.43    0.64
   2   8   9   11.30    0.70
  -2   8  -9   10.92    0.54
   2   8   9   11.50    0.50
   3  -8   9   20.07    0.70
  -3  -8  -9   19.98    0.92
   3  -8   9   19.65    0.81
  -3   8  -9   19.79    0.65
   3   8   9   20.21    0.89
   3   8   9   19.57    0.63
   4  -8   9   14.47    0.76
   4  -8   9   13.86    0.66
  -4  -8  -9   13.16    0.82
   4   8   9   13.92    0.79
   5  -8   9   20.46    0.84
  -5  -8  -9   20.37    0.98
   5  -8   9   20.37    0.92
   5   8   9   21.21    0.93
   6  -8   9   10.89    0.76
   6  -8   9   11.69    0.80
  -6  -8  -9   10.55    0.78
   6   8   9   10.45    0.73
   5  -9  -9    2.47    0.44
   5  -9  -9    2.24    0.50
   5   9  -9    2.03    0.51
   4  -9  -9    9.10    0.74
   4  -9  -9    7.61    0.60
   4  -9  -9    8.53    0.56
   4   9  -9    8.45    0.70
   3  -9  -9   16.39    0.87
   3  -9  -9   17.13    0.75
   3   9  -9   16.68    0.88
   2  -9  -9    0.48    0.37
   2  -9  -9    0.50    0.32
  -2   9   9    0.11    0.33
   2   9  -9    0.37    0.36
  -1  -9   9   -0.03    0.22
   1  -9  -9    0.25    0.36
   1  -9  -9    0.10    0.33
  -1   9   9    0.13    0.29
   1   9  -9   -0.14    0.30
   0  -9   9   27.33    0.88
   0  -9  -9   26.76    1.02
   0   9  -9   27.89    0.96
   0   9   9   29.73    1.15
   0   9   9   28.91    0.89
   1  -9   9   28.47    0.94
  -1  -9  -9   27.35    1.07
   1   9   9   28.57    0.86
   1   9   9   28.51    1.11
  -1   9  -9   29.20    0.93
   2  -9   9    9.78    0.64
  -2  -9  -9    8.80    0.69
   2   9   9   10.46    0.75
  -2   9  -9   10.64    0.58
   2   9   9   12.02    0.56
   3  -9   9    2.43    0.44
  -3  -9  -9    2.57    0.50
   3   9   9    2.62    0.47
  -4  -9  -9   -0.46    0.39
   4  -9   9    0.56    0.38
   4   9   9    0.48    0.38
  -5  -9  -9    9.66    0.78
   5  -9   9   11.29    0.78
   5   9   9   10.96    0.76
   3 -10  -9   17.52    0.98
   3 -10  -9   15.82    0.82
   3  10  -9   16.57    0.94
  -3  10   9   16.98    0.92
   2 -10  -9   16.62    0.96
   2 -10  -9   15.97    0.84
  -2  10   9   15.25    0.83
   2  10  -9   13.99    0.86
  -1 -10   9   11.19    0.59
   1 -10  -9   11.05    0.74
  -1  10   9   11.03    0.70
   1  10  -9    9.71    0.70
   0 -10  -9   14.33    0.86
   0 -10   9   13.79    0.67
   0  10   9   14.02    0.94
   0  10  -9   11.50    0.72
   0  10   9   13.44    0.71
   1 -10   9    0.85    0.36
  -1 -10  -9    0.51    0.44
   1  10   9    1.04    0.45
   1  10   9    1.27    0.34
  -1  10  -9    0.96    0.35
  -2 -10  -9   17.61    0.97
   2 -10   9   17.01    0.85
   2  10   9   16.20    0.93
  -2  10  -9   16.87    0.75
   3 -10   9   20.50    0.96
  -3 -10  -9   22.08    1.08
   3  10   9   19.59    0.99
  10   0 -10   46.65    1.35
 -10   0  10   48.48    1.24
  -9   0  10    0.28    0.27
   9   0 -10   -0.23    0.28
   9   0 -10   -0.10    0.29
   8   0 -10    4.26    0.41
   8   0 -10    4.08    0.40
  -8   0  10    4.03    0.38
   7   0 -10    0.12    0.22
  -7   0  10    0.31    0.22
   7   0 -10    0.40    0.22
   6   0 -10   39.89    1.00
   6   0 -10   38.05    0.95
  -6   0  10   38.34    0.93
  -5   0  10    0.09    0.16
   5   0 -10    0.01    0.17
   5   0 -10    0.43    0.16
   4   0 -10   88.84    1.77
  -4   0  10   89.14    1.67
   4   0 -10   87.92    1.66
   3   0 -10    0.19    0.10
   3   0 -10    0.09    0.14
  -3   0  10    0.19    0.13
  -2   0  10   51.22    1.06
   2   0 -10   51.68    1.14
   2   0 -10   51.99    1.01
   1   0 -10    0.14    0.12
   1   0 -10    0.01    0.09
  -1   0  10    0.23    0.12
   0   0 -10    5.14    0.30
   0   0  10    5.82    0.29
   0   0  10    5.56    0.28
   1   0  10    0.01    0.11
   1   0  10   -0.03    0.11
  -1   0 -10    0.06    0.11
  -2   0 -10   29.96    0.70
   2   0  10   28.55    0.72
   2   0  10   30.10    0.71
  -3   0 -10    0.16    0.12
   3   0  10    0.06    0.14
   3   0  10    0.20    0.14
   4   0  10    1.52    0.23
   4   0  10    1.26    0.19
  -4   0 -10    1.39    0.18
   5   0  10    0.11    0.16
  -5   0 -10    0.40    0.16
   5   0  10    0.16    0.21
  -6   0 -10   30.93    0.76
   6   0  10   31.21    0.92
   6   0  10   30.19    0.82
  -7   0 -10   -0.18    0.17
   7   0  10    0.18    0.22
   7   0  10   -0.06    0.27
  -8   0 -10   89.65    1.75
   8   0  10   89.04    1.83
   8   0  10   88.72    2.05
   9   0  10    0.10    0.27
   9   0  10   -0.02    0.37
  10  -1 -10    8.33    0.66
  10   1 -10    9.19    0.63
  10   1 -10    8.86    0.62
 -10   1  10    8.87    0.60
  -9  -1  10   24.80    0.81
   9  -1 -10   26.27    0.91
   9  -1 -10   28.10    0.98
   9   1 -10   25.33    0.89
   9   1 -10   26.01    0.90
  -9   1  10   26.66    0.89
   8  -1 -10   65.74    1.53
   8  -1 -10   63.89    1.50
  -8  -1  10   63.61    1.37
  -8   1  10   62.75    1.44
   8   1 -10   65.22    1.50
   8   1 -10   63.00    1.45
   7  -1 -10   65.63    1.47
   7  -1 -10   65.86    1.49
  -7  -1  10   66.48    1.37
   7   1 -10   67.18    1.42
   7   1 -10   63.30    1.47
  -7   1  10   64.28    1.42
   6  -1 -10  167.68    3.11
   6  -1 -10  163.05    3.03
  -6  -1  10  166.15    2.91
  -6   1  10  165.54    2.97
   6   1 -10  165.32    3.09
   6   1 -10  166.48    2.98
  -5  -1  10  156.93    2.76
   5  -1 -10  161.03    2.86
   5  -1 -10  157.07    2.94
  -5   1  10  153.13    2.79
   5   1 -10  158.05    2.92
   5   1 -10  157.04    2.78
  -4  -1  10   26.36    0.67
   4  -1 -10   26.31    0.76
   4  -1 -10   26.77    0.68
   4   1 -10   27.38    0.63
  -4   1  10   26.93    0.71
   4   1 -10   26.68    0.74
  -3  -1  10   32.68    0.75
   3  -1 -10   32.48    0.75
   3  -1 -10   32.44    0.86
   3   1 -10   32.80    0.82
  -3   1  10   32.25    0.77
   3   1 -10   31.82    0.68
   2  -1 -10  138.16    2.43
   2  -1 -10  136.12    2.55
  -2  -1  10  138.25    2.44
  -2   1  10  135.70    2.42
   2   1 -10  137.06    2.35
   2   1 -10  137.71    2.52
  -1  -1  10   11.38    0.41
   1  -1 -10   11.77    0.38
   1  -1 -10   11.53    0.43
  -1   1  10   10.89    0.39
   1   1 -10   11.65    0.31
   0  -1 -10  375.84    6.26
   0  -1  10  348.82    6.31
   0  -1  10  357.73    6.59
   0   1 -10  382.50    6.27
   0   1  10  366.78    6.08
   0   1  10  379.29    6.48
  -1  -1 -10  119.82    2.21
   1  -1  10  120.13    2.13
   1  -1  10  122.35    2.15
   1   1  10  119.52    2.16
  -1   1 -10  118.58    2.20
   1   1  10  120.61    2.23
   2  -1  10    5.50    0.28
  -2  -1 -10    5.91    0.30
   2  -1  10    5.73    0.30
  -2   1 -10    5.89    0.29
   2   1  10    5.72    0.30
   2   1  10    6.01    0.34
   3  -1  10   21.87    0.61
   3  -1  10   22.20    0.61
  -3  -1 -10   21.47    0.59
   3   1  10   22.46    0.67
  -3   1 -10   21.76    0.55
   3   1  10   21.50    0.59
   4  -1  10   63.41    1.36
  -4  -1 -10   65.24    1.31
   4  -1  10   61.98    1.31
  -4   1 -10   63.94    1.23
   4   1  10   63.01    1.39
   4   1  10   64.48    1.27
   5  -1  10  129.22    2.38
   5  -1  10  127.59    2.47
  -5  -1 -10  129.77    2.39
   5   1  10  128.59    2.32
  -5   1 -10  127.60    2.29
   5   1  10  130.73    2.50
   6  -1  10  164.76    3.18
   6  -1  10  169.21    3.06
  -6  -1 -10  170.29    3.07
   6   1  10  172.26    3.22
  -6   1 -10  170.35    2.96
   6   1  10  169.45    2.98
  -7  -1 -10    1.06    0.25
   7  -1  10    0.94    0.28
   7  -1  10    1.01    0.33
   7   1  10    1.20    0.24
   7   1  10    0.92    0.31
  -7   1 -10    1.40    0.20
   8  -1  10    0.99    0.31
   8  -1  10    0.74    0.36
  -8  -1 -10    0.69    0.25
   8   1  10    1.06    0.37
   8   1  10    1.17    0.26
   9  -1  10    0.68    0.41
   9  -1  10    0.88    0.34
   9   1  10    0.70    0.28
   9   1  10    0.89    0.44
  10  -2 -10    3.94    0.53
  10   2 -10    4.10    0.48
  10   2 -10    3.63    0.46
 -10   2  10    3.74    0.49
   9  -2 -10    3.96    0.48
  -9   2  10    3.32    0.44
   9   2 -10    3.76    0.44
   9   2 -10    3.81    0.41
   8  -2 -10    0.78    0.32
   8  -2 -10    0.61    0.29
  -8  -2  10    0.13    0.21
  -8   2  10    0.53    0.31
   8   2 -10    0.48    0.29
   8   2 -10    0.58    0.26
   7  -2 -10    7.74    0.53
   7  -2 -10    7.34    0.50
  -7  -2  10    7.36    0.40
   7   2 -10    7.64    0.52
   7   2 -10    8.31    0.44
  -7   2  10    7.99    0.53
   6  -2 -10   44.80    1.13
  -6  -2  10   46.92    1.02
   6  -2 -10   46.82    1.16
  -6   2  10   46.76    1.13
   6   2 -10   46.64    1.17
   6   2 -10   47.74    1.03
   5  -2 -10    5.91    0.41
  -5  -2  10    5.45    0.33
   5  -2 -10    4.49    0.35
  -5   2  10    5.64    0.39
   5   2 -10    5.22    0.29
   5   2 -10    5.34    0.39
  -4  -2  10  126.59    2.26
   4  -2 -10  123.70    2.32
   4  -2 -10  126.56    2.40
   4   2 -10  128.80    2.39
   4   2 -10  122.56    2.18
  -4   2  10  123.58    2.30
   3  -2 -10    1.75    0.21
   3  -2 -10    1.31    0.22
  -3  -2  10    1.26    0.18
   3   2 -10    1.23    0.20
  -3   2  10    1.50    0.21
   3   2 -10    1.45    0.13
   2  -2 -10   55.48    1.15
   2  -2 -10   54.16    1.20
  -2  -2  10   53.19    1.13
   2   2 -10   56.54    1.19
   2   2 -10   56.54    0.99
  -2   2  10   55.40    1.14
  -1  -2  10  136.41    2.46
   1  -2 -10  139.83    2.56
   1  -2 -10  140.34    2.52
  -1  -2  10  137.36    2.35
   1   2 -10  142.63    2.55
  -1   2  10  142.32    2.47
   0  -2  10    9.68    0.37
   0  -2 -10    8.50    0.37
   0  -2  10    8.84    0.26
   0  -2 -10    8.46    0.37
   0   2  10    9.49    0.36
   0   2 -10    8.80    0.37
  -1  -2 -10    2.45    0.23
   1  -2  10    2.64    0.18
   1  -2  10    2.56    0.23
   1   2  10    2.68    0.23
  -1   2 -10    3.10    0.24
   1   2  10    2.76    0.26
   2  -2  10   47.76    1.03
  -2  -2 -10   49.10    1.06
   2  -2  10   48.38    0.98
  -2   2 -10   48.85    1.02
   2   2  10   48.18    1.12
   2   2  10   47.40    1.01
  -3  -2 -10   10.20    0.42
   3  -2  10   10.10    0.42
   3  -2  10    9.61    0.38
  -3   2 -10    9.54    0.35
   3   2  10   10.34    0.39
   4  -2  10   77.25    1.57
  -4  -2 -10   76.54    1.57
   4  -2  10   76.46    1.57
   4   2  10   78.17    1.65
   4   2  10   77.65    1.47
  -4   2 -10   79.80    1.44
  -5  -2 -10   21.90    0.68
   5  -2  10   20.92    0.68
   5  -2  10   20.66    0.70
   5   2  10   21.84    0.60
  -5   2 -10   21.36    0.52
   5   2  10   23.57    0.77
   6  -2  10    1.77    0.32
  -6  -2 -10    1.37    0.26
   6  -2  10    1.79    0.29
   6   2  10    1.60    0.32
   6   2  10    1.51    0.22
  -6   2 -10    1.80    0.17
   7  -2  10    1.23    0.30
   7  -2  10    1.32    0.35
  -7  -2 -10    0.70    0.26
   7   2  10    0.72    0.22
   7   2  10    1.02    0.34
   8  -2  10   21.95    0.84
  -8  -2 -10   22.56    0.79
   8  -2  10   22.99    0.93
   8   2  10   23.46    0.93
   8   2  10   23.13    0.70
  -9  -2 -10    3.34    0.39
   9  -2  10    3.42    0.55
   9  -2  10    3.04    0.44
   9   2  10    2.99    0.49
  10  -3 -10   15.81    0.88
  10   3 -10   14.75    0.83
 -10   3  10   15.99    0.87
  10   3 -10   15.05    0.75
   9  -3 -10   19.50    0.88
   9   3 -10   17.94    0.73
   9   3 -10   16.33    0.83
   8  -3 -10   87.03    1.95
   8   3 -10   83.76    1.74
   8   3 -10   82.13    1.93
   7  -3 -10   43.11    1.17
  -7  -3  10   43.75    0.98
   7  -3 -10   42.19    1.08
   7   3 -10   42.85    1.20
   7   3 -10   44.27    1.02
   6  -3 -10   12.77    0.55
   6  -3 -10   13.25    0.61
  -6  -3  10   14.05    0.49
   6   3 -10   14.24    0.47
   6   3 -10   13.10    0.64
   5  -3 -10    4.53    0.38
  -5  -3  10    4.45    0.30
   5  -3 -10    4.84    0.36
   5   3 -10    5.44    0.43
   5   3 -10    5.19    0.28
  -5   3  10    4.57    0.37
   4  -3 -10   14.84    0.55
  -4  -3  10   14.07    0.47
   4  -3 -10   14.53    0.55
  -4   3  10   14.91    0.55
   4   3 -10   14.43    0.58
   4   3 -10   14.96    0.39
   3  -3 -10   70.68    1.48
  -3  -3  10   70.75    1.39
   3  -3 -10   73.56    1.50
  -3   3  10   73.99    1.46
   3   3 -10   69.90    1.52
   3   3 -10   73.73    1.26
   2  -3 -10   16.04    0.53
   2  -3 -10   14.77    0.52
  -2  -3  10   15.74    0.47
   2   3 -10   15.97    0.54
  -2   3  10   14.76    0.50
  -1  -3  10   28.97    0.70
   1  -3 -10   30.19    0.77
   1  -3 -10   28.27    0.76
   1   3 -10   29.27    0.75
  -1   3  10   29.79    0.73
   0  -3  10   83.44    1.57
   0  -3 -10   83.13    1.64
   0  -3  10   80.91    1.40
   0  -3 -10   82.33    1.66
   0   3  10   82.68    1.57
   0   3 -10   84.68    1.62
   1  -3  10   61.04    1.15
  -1  -3 -10   62.01    1.32
   1  -3  10   64.75    1.29
   1   3  10   63.53    1.40
   1   3  10   64.90    1.27
  -1   3 -10   63.53    1.28
  -2  -3 -10    2.26    0.24
   2  -3  10    2.33    0.19
   2  -3  10    2.86    0.27
   2   3  10    2.82    0.25
  -2   3 -10    2.76    0.23
   2   3  10    2.18    0.27
   3  -3  10   22.20    0.61
  -3  -3 -10   22.10    0.68
   3  -3  10   22.40    0.67
   3   3  10   21.83    0.59
   3   3  10   22.13    0.73
  -3   3 -10   22.67    0.57
  -4  -3 -10    0.13    0.19
   4  -3  10    0.41    0.20
   4  -3  10    0.34    0.18
  -4   3 -10    0.15    0.11
   4   3  10    0.11    0.15
   4   3  10    0.58    0.23
  -5  -3 -10   36.70    0.99
   5  -3  10   38.03    0.99
   5  -3  10   37.70    1.00
   5   3  10   36.36    1.04
   5   3  10   38.04    0.84
  -5   3 -10   38.39    0.75
   6  -3  10   70.34    1.57
  -6  -3 -10   70.60    1.57
   6  -3  10   71.57    1.61
   6   3  10   68.96    1.37
   6   3  10   72.07    1.65
   7  -3  10  139.11    2.73
   7  -3  10  141.48    2.83
  -7  -3 -10  142.82    2.75
   7   3  10  138.76    2.48
   7   3  10  138.22    2.84
   8  -3  10   31.56    1.03
  -8  -3 -10   29.70    0.96
   8  -3  10   30.49    1.08
   8   3  10   29.77    1.10
  -9  -3 -10    8.31    0.58
   9  -3  10    7.32    0.60
   9  -3  10    7.32    0.69
   9   3  10    7.09    0.65
   9  -4 -10    1.62    0.44
   9  -4 -10    1.11    0.35
   9   4 -10    1.53    0.44
   9   4 -10    1.83    0.34
   8  -4 -10   11.81    0.73
   8  -4 -10   13.32    0.67
   8   4 -10   11.84    0.73
   8   4 -10   11.42    0.54
   7  -4 -10   -0.09    0.19
   7  -4 -10    0.01    0.25
   7  -4 -10    0.21    0.30
   7   4 -10    0.14    0.30
   7   4 -10   -0.04    0.18
   6  -4 -10   73.78    1.55
   6  -4 -10   74.90    1.60
  -6  -4  10   74.87    1.40
   6  -4 -10   78.80    1.73
   6   4 -10   75.81    1.46
   6   4 -10   74.22    1.72
   5  -4 -10   98.60    1.96
   5  -4 -10  103.42    1.97
   5  -4 -10   98.36    2.07
  -5  -4  10   99.94    1.80
   5   4 -10  103.09    1.81
   5   4 -10  100.67    2.10
  -4  -4  10   21.70    0.56
   4  -4 -10   21.70    0.66
   4   4 -10   21.62    0.48
  -4   4  10   23.35    0.72
   4   4 -10   22.36    0.74
   3  -4 -10   58.14    1.32
  -3  -4  10   58.28    1.15
   3  -4 -10   59.21    1.27
   3   4 -10   57.61    1.33
  -3   4  10   58.66    1.27
  -2  -4  10  176.72    3.02
   2  -4 -10  177.80    3.19
   2  -4 -10  172.73    3.21
  -2   4  10  177.58    3.12
   2   4 -10  178.14    3.24
  -1  -4  10   50.96    1.05
   1  -4 -10   51.35    1.17
   1  -4 -10   50.37    1.14
  -1   4  10   49.99    1.09
   1   4 -10   50.75    1.15
   0  -4 -10   17.18    0.58
   0  -4  10   17.05    0.52
   0  -4 -10   16.72    0.59
   0   4  10   16.13    0.52
   0   4 -10   18.01    0.55
   1  -4  10    3.03    0.18
  -1  -4 -10    3.67    0.32
   1  -4  10    3.26    0.27
  -1   4 -10    3.26    0.26
   1   4  10    4.14    0.38
   1   4  10    3.52    0.27
   2  -4  10   20.33    0.64
   2  -4  10   20.12    0.53
  -2  -4 -10   21.81    0.69
  -2   4 -10   21.73    0.58
   2   4  10   21.08    0.74
   2   4  10   21.86    0.62
  -3  -4 -10   47.39    1.15
   3  -4  10   45.77    1.03
   3  -4  10   47.90    1.12
   3   4  10   49.13    1.02
   3   4  10   47.41    1.20
  -3   4 -10   48.19    1.01
   4  -4  10   14.33    0.54
  -4  -4 -10   14.22    0.60
   4  -4  10   14.26    0.59
   4   4  10   13.69    0.45
  -4   4 -10   13.44    0.41
   4   4  10   14.60    0.66
  -5  -4 -10    5.61    0.44
   5  -4  10    6.39    0.45
   5  -4  10    6.10    0.47
   5   4  10    6.46    0.49
   5   4  10    6.77    0.33
  -6  -4 -10    4.19    0.43
   6  -4  10    4.24    0.44
   6  -4  10    3.50    0.40
   6   4  10    4.30    0.30
   6   4  10    3.76    0.44
  -7  -4 -10    5.27    0.49
   7  -4  10    7.26    0.57
   7  -4  10    5.57    0.51
   7   4  10    5.80    0.55
   8  -4  10   12.71    0.73
  -8  -4 -10   13.87    0.75
   8  -4  10   13.77    0.82
   8   4  10   13.03    0.82
   9  -4  10   27.13    1.15
  -9  -4 -10   24.57    0.97
   9  -4  10   27.44    1.07
   9   4  10   26.19    1.11
   9  -5 -10   24.34    0.93
   9  -5 -10   23.24    1.05
   9   5 -10   23.10    0.78
   9   5 -10   22.15    1.03
   8  -5 -10    2.99    0.44
   8  -5 -10    3.06    0.51
   8   5 -10    3.02    0.33
   8   5 -10    2.50    0.47
   7  -5 -10   23.24    0.83
   7  -5 -10   23.85    0.93
   7   5 -10   23.88    0.94
   7   5 -10   24.51    0.68
   6  -5 -10    0.31    0.30
   6  -5 -10    0.11    0.25
   6  -5 -10    0.07    0.19
   6   5 -10    0.05    0.29
   6   5 -10    0.49    0.17
   5  -5 -10   38.82    1.03
   5  -5 -10   38.69    1.11
  -5  -5  10   40.04    0.79
   5  -5 -10   39.88    0.97
   5   5 -10   42.28    1.17
   5   5 -10   41.88    0.83
   4  -5 -10  155.71    2.85
  -4  -5  10  153.83    2.63
   4  -5 -10  157.03    2.97
   4   5 -10  154.23    2.60
   4   5 -10  155.62    3.00
   3  -5 -10    4.91    0.35
   3  -5 -10    4.60    0.39
  -3  -5  10    5.06    0.29
   3   5 -10    4.82    0.40
  -3   5  10    4.58    0.38
   2  -5 -10    4.60    0.39
  -2  -5  10    4.69    0.30
   2  -5 -10    4.56    0.35
   2   5 -10    4.95    0.38
  -2   5  10    4.56    0.36
   1  -5 -10    2.34    0.29
  -1  -5  10    1.50    0.21
   1  -5 -10    2.07    0.27
   1   5 -10    1.72    0.26
  -1   5  10    1.30    0.24
   0  -5 -10    3.43    0.33
   0  -5  10    3.20    0.28
   0  -5 -10    2.95    0.33
   0   5 -10    3.05    0.29
   0   5  10    3.00    0.28
   1  -5  10   57.71    1.24
   1  -5  10   55.11    1.05
  -1  -5 -10   56.16    1.31
   1   5  10   58.40    1.41
   1   5  10   56.25    1.19
  -1   5 -10   58.24    1.22
   2  -5  10  232.53    4.00
   2  -5  10  236.36    4.10
  -2  -5 -10  234.86    4.26
  -2   5 -10  239.80    4.10
   2   5  10  233.02    4.31
   2   5  10  236.96    4.01
  -3  -5 -10    3.74    0.38
   3  -5  10    5.00    0.41
   3  -5  10    4.97    0.33
   3   5  10    4.89    0.45
  -3   5 -10    4.06    0.29
   3   5  10    3.87    0.29
  -4  -5 -10   54.73    1.37
   4  -5  10   56.94    1.34
   4  -5  10   52.97    1.23
   4   5  10   55.94    1.40
   4   5  10   54.11    1.12
  -4   5 -10   57.52    1.11
   5  -5  10   95.67    1.98
   5  -5  10   95.34    2.03
  -5  -5 -10   96.14    2.08
   5   5  10   94.90    1.73
   5   5  10   97.46    2.10
  -6  -5 -10    0.94    0.35
   6  -5  10    0.43    0.30
   6  -5  10    0.54    0.34
   6   5  10   -0.06    0.31
   7  -5  10    3.27    0.46
   7  -5  10    2.70    0.44
  -7  -5 -10    2.80    0.44
   7   5  10    2.91    0.47
   8  -5  10    6.15    0.61
   8  -5  10    7.33    0.63
  -8  -5 -10    6.12    0.59
   8   5  10    7.63    0.65
   8  -6 -10    1.96    0.49
   8  -6 -10    1.54    0.41
   8   6 -10    1.95    0.47
   7  -6 -10   16.97    0.86
   7  -6 -10   17.26    0.77
   7   6 -10   16.00    0.87
   6  -6 -10   -0.24    0.20
   6  -6 -10   -0.10    0.28
   6  -6 -10    0.50    0.32
   6   6 -10   -0.06    0.31
   5  -6 -10   28.49    0.91
   5  -6 -10   28.75    0.79
   5  -6 -10   27.47    0.97
   5   6 -10   29.30    1.00
   4  -6 -10   35.26    1.06
   4  -6 -10   35.43    0.97
   4  -6 -10   35.36    0.93
  -4  -6  10   35.94    0.76
   4   6 -10   37.18    1.10
  -3  -6  10   79.41    1.48
   3  -6 -10   78.26    1.66
   3  -6 -10   80.50    1.78
   3   6 -10   77.67    1.78
  -3   6  10   80.03    1.70
   2  -6 -10   24.09    0.84
  -2  -6  10   24.10    0.64
   2  -6 -10   25.18    0.77
  -2   6  10   24.04    0.76
   2   6 -10   23.70    0.81
   1  -6 -10    5.14    0.45
  -1  -6  10    6.16    0.37
   1  -6 -10    5.51    0.42
   1   6 -10    6.29    0.43
  -1   6  10    5.79    0.39
   0  -6 -10    0.77    0.26
   0  -6  10    0.90    0.22
   0  -6 -10    1.48    0.30
   0   6  10    0.69    0.21
   0   6 -10    0.61    0.21
   1  -6  10  203.83    3.50
  -1  -6 -10  209.49    3.85
   1  -6  10  207.34    3.66
   1   6  10  209.82    3.93
   1   6  10  206.10    3.60
  -1   6 -10  210.92    3.74
  -2  -6 -10   57.35    1.39
   2  -6  10   56.68    1.30
   2  -6  10   55.04    1.13
   2   6  10   54.99    1.18
  -2   6 -10   55.78    1.20
   2   6  10   54.87    1.44
   3  -6  10   39.43    0.94
  -3  -6 -10   39.97    1.12
   3  -6  10   39.39    1.06
   3   6  10   38.54    0.91
   3   6  10   39.95    1.16
  -3   6 -10   37.52    0.89
   4  -6  10    4.97    0.45
  -4  -6 -10    5.01    0.48
   4  -6  10    4.87    0.39
   4   6  10    4.81    0.49
   4   6  10    5.21    0.34
  -4   6 -10    5.48    0.33
  -5  -6 -10    0.49    0.34
   5  -6  10    0.67    0.33
   5  -6  10    0.33    0.26
   5   6  10    0.25    0.32
   6  -6  10    1.64    0.36
  -6  -6 -10    1.74    0.42
   6  -6  10    1.95    0.42
   6   6  10    2.26    0.43
   7  -6  10   40.61    1.27
   7  -6  10   38.45    1.24
  -7  -6 -10   41.08    1.29
   7   6  10   38.66    1.25
   8  -6  10   16.14    0.93
   8  -6  10   15.92    0.90
  -8  -6 -10   16.78    0.92
   8   6  10   15.06    0.88
   7  -7 -10    6.96    0.58
   7  -7 -10    7.23    0.66
   7   7 -10    7.55    0.69
   6  -7 -10    7.99    0.66
   6  -7 -10    7.67    0.58
   6   7 -10    6.94    0.62
   5  -7 -10    8.77    0.59
   5  -7 -10    9.99    0.69
   5  -7 -10    9.00    0.50
   5   7 -10    8.60    0.65
   4  -7 -10    1.78    0.39
   4  -7 -10    2.38    0.31
   4  -7 -10    2.05    0.35
   4   7 -10    1.40    0.38
  -3  -7  10    0.35    0.17
   3  -7 -10    0.79    0.26
   3  -7 -10    0.42    0.31
  -3   7  10    0.51    0.29
   3   7 -10    0.42    0.32
   2  -7 -10    5.45    0.44
  -2  -7  10    5.24    0.36
   2  -7 -10    6.30    0.52
  -2   7  10    5.31    0.44
   2   7 -10    5.57    0.48
  -1  -7  10    3.96    0.33
   1  -7 -10    4.03    0.44
   1  -7 -10    3.79    0.40
   1   7 -10    4.18    0.40
  -1   7  10    3.86    0.36
   0  -7 -10    4.49    0.43
   0  -7  10    4.35    0.36
   0   7  10    4.39    0.37
   0   7 -10    4.29    0.38
   1  -7  10    2.88    0.34
  -1  -7 -10    2.99    0.39
   1   7  10    2.38    0.28
  -1   7 -10    2.53    0.30
   1   7  10    3.93    0.47
   2  -7  10   13.64    0.49
   2  -7  10   14.43    0.66
  -2  -7 -10   15.54    0.74
   2   7  10   14.32    0.74
   2   7  10   13.32    0.53
  -2   7 -10   13.45    0.54
   3  -7  10    6.72    0.52
  -3  -7 -10    6.59    0.56
   3  -7  10    5.89    0.41
   3   7  10    6.04    0.40
  -3   7 -10    7.00    0.39
   3   7  10    7.15    0.58
   4  -7  10    1.32    0.30
   4  -7  10    1.24    0.36
  -4  -7 -10    1.70    0.40
   4   7  10    1.80    0.40
   4   7  10    1.21    0.22
   5  -7  10    3.29    0.42
   5  -7  10    1.77    0.42
  -5  -7 -10    2.37    0.47
   5   7  10    2.02    0.42
   6  -7  10    0.81    0.36
   6  -7  10    0.65    0.39
  -6  -7 -10    0.75    0.40
   6   7  10    1.02    0.40
   7  -7  10   12.01    0.80
   7  -7  10   13.80    0.89
  -7  -7 -10   12.53    0.87
   7   7  10   13.36    0.85
   6  -8 -10   13.54    0.76
   6  -8 -10   14.54    0.89
   6   8 -10   15.28    0.96
   5  -8 -10   71.15    1.81
   5  -8 -10   69.23    1.56
   5  -8 -10   70.85    1.68
   5   8 -10   70.62    1.85
   4  -8 -10    5.37    0.56
   4  -8 -10    5.84    0.45
   4   8 -10    5.30    0.57
   3  -8 -10   31.20    0.95
   3  -8 -10   29.11    1.05
  -3   8  10   30.81    1.02
   3   8 -10   31.21    1.09
   2  -8 -10   16.80    0.73
   2  -8 -10   18.53    0.83
  -2  -8  10   18.16    0.60
   2   8 -10   16.01    0.79
  -2   8  10   16.10    0.74
   1  -8 -10   20.50    0.88
   1  -8 -10   19.95    0.82
  -1  -8  10   20.18    0.69
  -1   8  10   19.89    0.73
   1   8 -10   20.33    0.82
   0  -8 -10   38.26    1.17
   0  -8  10   39.89    1.04
   0   8 -10   40.40    1.12
   0   8  10   40.41    1.04
   0   8  10   40.97    1.32
   1  -8  10    0.18    0.27
  -1  -8 -10    0.10    0.33
   1   8  10    0.01    0.22
  -1   8 -10    0.89    0.27
   1   8  10    0.18    0.35
  -2  -8 -10    1.09    0.38
   2  -8  10    0.56    0.32
  -2   8 -10    1.20    0.28
   2   8  10    0.67    0.37
   2   8  10    0.69    0.24
  -3  -8 -10   28.60    1.07
   3  -8  10   30.10    0.99
  -3   8 -10   29.15    0.81
   3   8  10   29.64    0.81
   3   8  10   27.99    1.05
   4  -8  10   52.76    1.45
   4  -8  10   53.81    1.33
  -4  -8 -10   51.08    1.52
   4   8  10   52.07    1.48
  -5  -8 -10    0.55    0.41
   5  -8  10    0.29    0.38
   5  -8  10   -0.10    0.30
   5   8  10   -0.04    0.36
   6  -8  10   12.79    0.85
  -6  -8 -10   11.18    0.81
   6  -8  10   12.66    0.80
   6   8  10   13.04    0.84
   5  -9 -10    2.23    0.44
   5  -9 -10    1.49    0.48
   5   9 -10    2.61    0.53
   4  -9 -10   17.44    0.76
   4  -9 -10   16.07    0.90
   4   9 -10   16.75    0.91
  -4   9  10   15.63    0.87
   3  -9 -10    0.19    0.30
   3  -9 -10    0.37    0.41
   3   9 -10   -0.12    0.36
  -3   9  10    0.12    0.35
   2  -9 -10    9.36    0.67
   2  -9 -10   10.41    0.76
  -2   9  10    9.85    0.65
   2   9 -10    8.96    0.67
   1  -9 -10   -0.05    0.37
  -1  -9  10    0.46    0.26
   1  -9 -10    0.34    0.35
  -1   9  10    0.10    0.30
   1   9 -10   -0.53    0.29
   0  -9  10    2.22    0.36
   0  -9 -10    2.20    0.45
   0   9  10    2.61    0.51
   0   9  10    2.63    0.38
   0   9 -10    2.75    0.41
  -1  -9 -10    3.63    0.51
   1  -9  10    3.28    0.42
   1   9  10    4.30    0.57
   1   9  10    3.47    0.39
  -1   9 -10    3.96    0.44
  -2  -9 -10   25.89    1.06
   2  -9  10   27.45    0.99
  -2   9 -10   28.76    0.91
   2   9  10   29.50    0.85
   2   9  10   27.59    1.11
  -3  -9 -10    2.48    0.50
   3  -9  10    1.94    0.44
   3   9  10    2.31    0.49
   4  -9  10   51.17    1.49
  -4  -9 -10   53.03    1.60
   4   9  10   50.88    1.51
   3 -10 -10    1.34    0.42
   3 -10 -10    1.40    0.50
   3  10 -10    1.31    0.46
  -3  10  10    1.36    0.46
   2 -10 -10    7.54    0.63
   2 -10 -10    7.41    0.72
   2  10 -10    6.54    0.64
  -2  10  10    8.08    0.64
  -1 -10  10  166.66    3.21
   1 -10 -10  165.35    3.41
   1  10 -10  171.23    3.41
  -1  10  10  170.61    3.25
   0 -10 -10    5.37    0.59
   0 -10  10    5.64    0.50
   0  10 -10    5.66    0.54
   0  10  10    4.52    0.48
   0  10  10    3.29    0.60
   1 -10  10   20.58    0.86
  -1 -10 -10   20.22    0.99
  -1  10 -10   18.85    0.83
   1  10  10   20.73    0.79
   1  10  10   22.82    1.08
   2 -10  10    5.16    0.55
  -2 -10 -10    5.18    0.64
   2  10  10    5.29    0.64
  -2  10 -10    4.98    0.49
 -10   0  11    0.08    0.31
  10   0 -11    0.12    0.33
   9   0 -11    3.48    0.43
  -9   0  11    2.16    0.36
   9   0 -11    2.21    0.38
  -8   0  11   -0.11    0.24
   8   0 -11    0.42    0.28
   8   0 -11   -0.04    0.25
  -7   0  11    2.39    0.30
   7   0 -11    2.17    0.32
   7   0 -11    2.18    0.30
  -6   0  11    0.34    0.20
   6   0 -11    0.44    0.19
   6   0 -11    0.05    0.21
   5   0 -11   51.43    1.21
   5   0 -11   50.26    1.11
  -5   0  11   52.59    1.13
  -4   0  11    0.12    0.15
   4   0 -11    0.10    0.17
   4   0 -11    0.32    0.14
  -3   0  11  166.83    2.92
   3   0 -11  168.86    2.92
   3   0 -11  166.80    3.07
  -2   0  11    0.07    0.13
   2   0 -11    0.16    0.10
   2   0 -11    0.04    0.14
   1   0 -11  283.14    4.90
   1   0 -11  284.00    4.72
  -1   0  11  276.58    4.72
   0   0  11    0.36    0.14
   0   0  11    0.06    0.12
   0   0 -11    0.14    0.14
  -1   0 -11  187.10    3.32
   1   0  11  187.18    3.25
   1   0  11  187.88    3.29
   2   0  11   -0.01    0.13
   2   0  11    0.27    0.14
  -2   0 -11    0.02    0.12
  -3   0 -11  312.17    5.24
   3   0  11  300.98    5.27
   3   0  11  307.60    5.13
  -4   0 -11    0.18    0.14
   4   0  11   -0.09    0.15
   4   0  11    0.15    0.18
   5   0  11   70.92    1.46
   5   0  11   72.29    1.57
  -5   0 -11   71.00    1.43
   6   0  11   -0.23    0.24
   6   0  11    0.04    0.21
  -6   0 -11    0.20    0.18
  -7   0 -11    5.86    0.39
   7   0  11    7.14    0.58
   7   0  11    5.24    0.40
   8   0  11    0.05    0.34
   8   0  11    0.11    0.25
  -8   0 -11    0.19    0.22
   9   0  11   27.54    0.92
   9   0  11   32.05    1.17
  10  -1 -11   42.10    1.28
 -10   1  11   44.50    1.21
  10   1 -11   42.17    1.25
  10   1 -11   41.32    1.23
   9  -1 -11  170.34    3.19
   9  -1 -11  156.50    3.15
  -9  -1  11  159.81    2.96
   9   1 -11  159.94    3.10
  -9   1  11  157.19    3.03
   9   1 -11  165.37    3.18
  -8  -1  11   10.84    0.53
   8  -1 -11   12.36    0.64
   8  -1 -11   10.53    0.60
   8   1 -11   11.10    0.57
   8   1 -11   10.88    0.62
  -8   1  11    9.81    0.58
   7  -1 -11    5.32    0.44
  -7  -1  11    5.10    0.38
   7  -1 -11    4.83    0.41
   7   1 -11    4.68    0.42
  -7   1  11    4.71    0.40
   7   1 -11    5.04    0.38
  -6  -1  11    0.63    0.20
   6  -1 -11    0.82    0.25
   6  -1 -11    1.00    0.23
   6   1 -11    0.39    0.23
   6   1 -11    0.52    0.19
  -6   1  11    0.79    0.24
   5  -1 -11    3.68    0.35
  -5  -1  11    4.03    0.29
   5  -1 -11    3.90    0.30
   5   1 -11    3.32    0.32
  -5   1  11    4.46    0.33
   5   1 -11    4.35    0.29
  -4  -1  11    1.90    0.22
   4  -1 -11    1.31    0.24
   4  -1 -11    1.62    0.21
  -4   1  11    1.38    0.22
   4   1 -11    1.67    0.18
   4   1 -11    1.69    0.24
  -3  -1  11  288.58    4.99
   3  -1 -11  300.33    5.07
   3  -1 -11  304.71    5.24
   3   1 -11  297.49    5.19
  -3   1  11  299.84    5.00
   3   1 -11  301.36    5.14
  -2  -1  11   89.98    1.70
   2  -1 -11   88.08    1.79
   2  -1 -11   90.89    1.68
   2   1 -11   87.45    1.76
  -2   1  11   89.53    1.69
   2   1 -11   89.89    1.59
  -1  -1  11   31.70    0.78
   1  -1 -11   32.22    0.83
   1  -1 -11   32.04    0.75
   1   1 -11   33.18    0.81
  -1   1  11   32.87    0.77
   1   1 -11   31.92    0.67
   0  -1  11    0.44    0.11
   0  -1  11    0.27    0.13
   0  -1 -11    0.08    0.13
   0   1  11    0.18    0.14
   0   1  11    0.19    0.14
   0   1 -11    0.25    0.14
  -1  -1 -11   47.98    1.05
   1  -1  11   48.15    1.03
   1  -1  11   47.24    0.98
   1   1  11   46.93    1.07
   1   1  11   48.98    1.03
  -1   1 -11   48.59    1.05
   2  -1  11  111.34    2.04
   2  -1  11  109.98    2.03
  -2  -1 -11  110.36    2.07
   2   1  11  111.45    2.12
  -2   1 -11  109.96    2.05
   2   1  11  109.16    2.03
   3  -1  11  140.95    2.56
   3  -1  11  139.85    2.52
  -3  -1 -11  140.06    2.55
   3   1  11  139.79    2.50
   3   1  11  138.88    2.62
  -3   1 -11  141.42    2.51
   4  -1  11  273.67    4.72
  -4  -1 -11  280.19    4.82
   4  -1  11  273.41    4.84
  -4   1 -11  282.29    4.75
   4   1  11  278.82    4.89
   4   1  11  282.07    4.69
  -5  -1 -11   20.33    0.62
   5  -1  11   19.81    0.68
   5  -1  11   19.38    0.66
   5   1  11   18.96    0.60
   5   1  11   19.32    0.71
  -5   1 -11   19.49    0.54
  -6  -1 -11    9.69    0.47
   6  -1  11   11.16    0.58
   6  -1  11    9.95    0.50
   6   1  11   10.48    0.47
   6   1  11   10.48    0.59
  -6   1 -11   10.24    0.40
   7  -1  11    0.39    0.31
  -7  -1 -11   -0.16    0.19
   7  -1  11    0.05    0.24
  -7   1 -11    0.18    0.16
   7   1  11    0.34    0.21
   7   1  11   -0.06    0.30
  -8  -1 -11   21.92    0.72
   8  -1  11   20.83    0.79
   8  -1  11   20.18    0.93
   8   1  11   21.27    0.72
   8   1  11   19.64    0.89
   9  -1  11    5.85    0.60
   9  -1  11    5.74    0.50
   9   1  11    6.04    0.47
   9   1  11    5.28    0.61
  10  -2 -11    0.97    0.41
  10   2 -11    0.49    0.35
 -10   2  11    0.89    0.39
  10   2 -11    1.39    0.40
   9  -2 -11    3.04    0.44
  -9   2  11    3.65    0.47
   9   2 -11    3.74    0.41
   9   2 -11    3.42    0.44
  -8  -2  11    1.15    0.26
   8  -2 -11    2.14    0.35
   8  -2 -11    0.93    0.32
   8   2 -11    1.19    0.29
  -8   2  11    1.48    0.33
   8   2 -11    0.94    0.33
   7  -2 -11    9.76    0.57
  -7  -2  11   11.30    0.48
   7  -2 -11   11.41    0.60
   7   2 -11    9.72    0.47
   7   2 -11    9.75    0.57
  -7   2  11    9.92    0.57
   6  -2 -11    0.39    0.23
  -6  -2  11    0.26    0.18
   6  -2 -11    0.34    0.23
   6   2 -11    0.25    0.24
  -6   2  11    0.35    0.24
   6   2 -11    0.24    0.16
   5  -2 -11  172.39    3.12
  -5  -2  11  171.54    2.99
   5  -2 -11  169.57    3.19
  -5   2  11  168.92    3.06
   5   2 -11  169.64    2.97
   5   2 -11  170.63    3.17
  -4  -2  11    0.95    0.20
   4  -2 -11    0.55    0.18
   4  -2 -11    0.67    0.21
  -4   2  11    0.81    0.22
   4   2 -11    1.00    0.14
   4   2 -11    1.19    0.23
   3  -2 -11   11.78    0.46
   3  -2 -11   12.22    0.52
  -3  -2  11   12.72    0.46
   3   2 -11   12.97    0.51
  -3   2  11   13.01    0.48
   3   2 -11   12.47    0.34
  -2  -2  11   68.44    1.38
   2  -2 -11   69.72    1.39
   2  -2 -11   68.17    1.47
   2   2 -11   68.38    1.43
   2   2 -11   69.66    1.22
  -2   2  11   70.35    1.39
   1  -2 -11  132.90    2.49
   1  -2 -11  138.46    2.57
  -1  -2  11  137.29    2.34
  -1  -2  11  134.83    2.45
  -1   2  11  137.98    2.45
   1   2 -11  144.29    2.55
   0  -2  11    6.56    0.23
   0  -2 -11    6.23    0.35
   0  -2  11    6.59    0.33
   0   2 -11    6.24    0.33
   0   2  11    5.55    0.32
   1  -2  11   43.58    0.97
   1  -2  11   43.38    0.87
  -1  -2 -11   42.98    0.99
  -1   2 -11   43.51    0.97
   1   2  11   43.01    1.03
   1   2  11   42.14    0.96
   2  -2  11  119.34    2.16
  -2  -2 -11  122.52    2.27
   2  -2  11  120.42    2.21
   2   2  11  121.91    2.18
  -2   2 -11  120.62    2.22
   2   2  11  118.44    2.32
   3  -2  11  148.33    2.72
  -3  -2 -11  153.71    2.79
   3  -2  11  153.28    2.74
  -3   2 -11  148.36    2.69
   3   2  11  155.44    2.86
   3   2  11  152.07    2.68
   4  -2  11    6.78    0.42
  -4  -2 -11    7.73    0.42
   4  -2  11    7.46    0.41
  -4   2 -11    7.75    0.32
   4   2  11    7.70    0.47
   4   2  11    8.16    0.38
  -5  -2 -11    0.73    0.22
   5  -2  11    0.79    0.25
   5  -2  11    0.87    0.25
   5   2  11    0.65    0.27
   5   2  11    0.92    0.20
  -5   2 -11    0.72    0.15
   6  -2  11    1.05    0.30
   6  -2  11    0.67    0.27
  -6  -2 -11    1.05    0.26
  -6   2 -11    0.93    0.16
   6   2  11    0.62    0.19
   6   2  11    0.97    0.31
  -7  -2 -11    6.67    0.46
   7  -2  11    6.35    0.54
   7  -2  11    6.83    0.51
   7   2  11    6.25    0.53
   7   2  11    5.96    0.41
  -8  -2 -11   88.98    1.88
   8  -2  11   90.69    2.09
   8  -2  11   86.68    1.92
   8   2  11   86.71    1.75
   8   2  11   88.19    2.05
  -9  -2 -11   85.83    1.85
   9  -2  11   85.58    1.92
   9  -2  11   86.59    2.10
   9   2  11   79.68    2.05
  10  -3 -11    2.98    0.53
 -10   3  11    2.70    0.50
  10   3 -11    2.41    0.46
  10   3 -11    2.54    0.42
   9  -3 -11   20.63    0.91
  -9   3  11   20.40    0.87
   9   3 -11   22.27    0.92
   9   3 -11   21.08    0.78
   8  -3 -11  193.95    3.75
   8  -3 -11  205.74    3.89
   8   3 -11  211.30    3.94
   8   3 -11  207.78    3.69
  -8   3  11  205.42    3.78
  -7  -3  11   83.31    1.62
   7  -3 -11   83.69    1.84
   7  -3 -11   77.23    1.74
   7   3 -11   81.55    1.87
   7   3 -11   81.28    1.63
  -7   3  11   82.91    1.79
   6  -3 -11    0.59    0.25
  -6  -3  11    0.45    0.19
   6  -3 -11   -0.10    0.23
   6   3 -11    0.40    0.17
  -6   3  11    0.11    0.24
   6   3 -11    0.10    0.26
   5  -3 -11   23.93    0.78
  -5  -3  11   25.29    0.69
   5  -3 -11   26.18    0.79
   5   3 -11   22.52    0.80
  -5   3  11   25.91    0.78
   5   3 -11   26.24    0.61
  -4  -3  11  132.91    2.42
   4  -3 -11  134.55    2.57
   4  -3 -11  137.87    2.56
  -4   3  11  134.63    2.50
   4   3 -11  134.87    2.62
   4   3 -11  134.95    2.32
  -3  -3  11   30.95    0.78
   3  -3 -11   31.70    0.85
   3  -3 -11   33.69    0.85
   3   3 -11   31.86    0.61
  -3   3  11   30.94    0.82
   3   3 -11   31.12    0.86
  -2  -3  11   61.85    1.26
   2  -3 -11   61.87    1.35
   2  -3 -11   61.96    1.33
  -2   3  11   62.12    1.30
   2   3 -11   64.20    1.36
   1  -3 -11   59.79    1.31
   1  -3 -11   59.76    1.30
  -1  -3  11   61.78    1.24
   1   3 -11   60.90    1.29
  -1   3  11   61.01    1.25
   0  -3 -11    2.20    0.25
   0  -3  11    2.42    0.24
   0  -3  11    2.32    0.12
   0  -3 -11    2.37    0.25
   0   3  11    2.33    0.23
   0   3 -11    2.42    0.24
   1  -3  11   23.58    0.66
  -1  -3 -11   23.33    0.68
   1  -3  11   23.65    0.53
   1   3  11   23.21    0.74
  -1   3 -11   25.91    0.65
   1   3  11   23.00    0.64
   2  -3  11  249.53    4.25
   2  -3  11  244.81    4.20
  -2  -3 -11  244.81    4.38
  -2   3 -11  248.98    4.31
   2   3  11  253.83    4.22
   2   3  11  249.53    4.44
   3  -3  11    0.28    0.18
   3  -3  11    0.52    0.16
  -3  -3 -11    0.48    0.20
   3   3  11    0.44    0.16
   3   3  11    0.27    0.21
  -3   3 -11    0.50    0.15
  -4  -3 -11   11.15    0.51
   4  -3  11   10.61    0.51
   4  -3  11   10.71    0.47
   4   3  11   11.37    0.42
  -4   3 -11   10.27    0.36
   4   3  11   10.19    0.55
   5  -3  11    4.42    0.38
   5  -3  11    3.16    0.35
  -5  -3 -11    4.94    0.40
  -5   3 -11    4.04    0.24
   5   3  11    3.81    0.29
   5   3  11    4.80    0.44
   6  -3  11   49.78    1.29
   6  -3  11   49.74    1.26
  -6  -3 -11   51.72    1.27
   6   3  11   50.68    1.08
   6   3  11   51.64    1.36
  -7  -3 -11    5.38    0.47
   7  -3  11    6.04    0.51
   7  -3  11    6.80    0.55
   7   3  11    5.62    0.38
   7   3  11    5.45    0.54
  -8  -3 -11    3.28    0.41
   8  -3  11    4.07    0.52
   8  -3  11    3.95    0.46
   8   3  11    2.94    0.48
   9  -3  11    1.97    0.44
  -9  -3 -11    2.23    0.42
   9  -3  11    2.77    0.53
   9   3  11    2.79    0.53
   9  -4 -11    0.15    0.39
   9   4 -11    0.16    0.39
  -9   4  11    0.24    0.39
   9   4 -11    0.22    0.26
   8  -4 -11    1.76    0.43
   8   4 -11    1.28    0.41
   8   4 -11    1.69    0.29
   7  -4 -11   11.66    0.53
   7  -4 -11   12.96    0.69
   7   4 -11   10.87    0.68
   7   4 -11   11.06    0.47
   6  -4 -11   33.48    0.90
  -6  -4  11   32.41    0.78
   6  -4 -11   34.49    1.02
   6   4 -11   33.06    1.04
   6   4 -11   34.78    0.79
  -6   4  11   34.93    1.02
  -5  -4  11   22.64    0.61
   5  -4 -11   23.26    0.79
   5  -4 -11   23.95    0.73
   5   4 -11   23.68    0.56
  -5   4  11   24.68    0.80
   5   4 -11   22.28    0.81
   4  -4 -11   54.38    1.23
  -4  -4  11   53.74    1.10
   4  -4 -11   51.42    1.25
   4   4 -11   54.42    1.30
  -4   4  11   53.02    1.25
   4   4 -11   53.83    0.98
  -3  -4  11    0.38    0.16
   3  -4 -11    0.52    0.21
   3  -4 -11    0.25    0.19
  -3   4  11    0.16    0.20
   3   4 -11    0.29    0.21
   2  -4 -11   13.23    0.52
   2  -4 -11   12.76    0.54
  -2  -4  11   13.43    0.46
  -2   4  11   13.47    0.51
   2   4 -11   12.73    0.54
   1  -4 -11   83.36    1.73
  -1  -4  11   83.77    1.61
   1  -4 -11   87.51    1.74
   1   4 -11   83.32    1.71
  -1   4  11   83.38    1.65
   0  -4 -11   25.91    0.76
   0  -4 -11   24.56    0.74
   0  -4  11   25.77    0.69
   0   4 -11   24.92    0.69
   0   4  11   24.09    0.67
   1  -4  11  323.83    5.42
   1  -4  11  330.33    5.52
  -1  -4 -11  334.41    5.73
   1   4  11  326.13    5.48
   1   4  11  338.11    5.80
  -1   4 -11  322.43    5.63
   2  -4  11   19.34    0.64
  -2  -4 -11   19.42    0.66
   2  -4  11   18.81    0.51
  -2   4 -11   20.15    0.57
   2   4  11   19.22    0.60
   3  -4  11    0.71    0.18
  -3  -4 -11    0.47    0.24
   3  -4  11    0.64    0.24
   3   4  11    0.58    0.26
  -3   4 -11    0.85    0.18
  -4  -4 -11    0.32    0.24
   4  -4  11    0.24    0.24
   4  -4  11    0.58    0.20
  -4   4 -11    0.43    0.15
   4   4  11    0.30    0.17
   4   4  11    0.42    0.27
   5  -4  11   19.07    0.70
  -5  -4 -11   18.47    0.74
   5  -4  11   19.10    0.76
   5   4  11   17.92    0.76
   5   4  11   20.38    0.57
  -5   4 -11   19.09    0.47
  -6  -4 -11    8.09    0.57
   6  -4  11    8.69    0.58
   6  -4  11    6.73    0.53
   6   4  11    8.78    0.38
   6   4  11    8.96    0.62
  -7  -4 -11   95.22    2.11
   7  -4  11   98.19    2.16
   7  -4  11   98.51    2.13
   7   4  11   95.54    2.18
   8  -4  11    2.66    0.49
  -8  -4 -11    3.95    0.48
   8  -4  11    2.85    0.47
   8   4  11    3.67    0.52
   9  -5 -11    1.42    0.48
   9   5 -11    0.58    0.44
   9   5 -11    0.80    0.30
   8  -5 -11    1.02    0.42
   8   5 -11    1.21    0.27
   8   5 -11    0.45    0.40
   7  -5 -11    1.49    0.33
   7  -5 -11    1.13    0.38
   7   5 -11    2.13    0.43
   7   5 -11    1.77    0.25
   6  -5 -11    0.18    0.21
   6  -5 -11    0.33    0.29
   6   5 -11    0.26    0.31
   6   5 -11    0.34    0.16
   5  -5 -11    3.68    0.34
   5  -5 -11    3.89    0.42
  -5  -5  11    3.92    0.24
  -5   5  11    4.59    0.46
   5   5 -11    3.87    0.24
   5   5 -11    3.92    0.42
   4  -5 -11    0.47    0.23
  -4  -5  11    0.82    0.17
   4  -5 -11    0.24    0.26
  -4   5  11    0.41    0.27
   4   5 -11    0.43    0.26
   4   5 -11    0.70    0.10
   3  -5 -11    0.07    0.23
   3  -5 -11    0.32    0.20
  -3  -5  11    0.04    0.14
  -3   5  11    0.06    0.22
   3   5 -11    0.33    0.24
   2  -5 -11   24.56    0.76
  -2  -5  11   24.23    0.65
   2  -5 -11   25.55    0.81
   2   5 -11   25.57    0.80
  -2   5  11   25.50    0.75
  -1  -5  11   21.91    0.62
   1  -5 -11   21.40    0.74
   1  -5 -11   22.10    0.72
  -1   5  11   21.26    0.67
   1   5 -11   20.21    0.68
   0  -5  11   91.51    1.77
   0  -5 -11   92.33    1.93
   0  -5 -11   92.79    1.90
   0   5 -11   91.74    1.84
   0   5  11   88.91    1.76
   1  -5  11    8.51    0.46
  -1  -5 -11    8.37    0.49
   1  -5  11    8.16    0.27
  -1   5 -11    8.48    0.41
   1   5  11    8.31    0.55
   1   5  11    7.90    0.41
  -2  -5 -11    2.56    0.33
   2  -5  11    3.10    0.23
   2  -5  11    3.09    0.33
   2   5  11    2.80    0.27
   2   5  11    2.84    0.38
  -2   5 -11    3.10    0.27
   3  -5  11    0.03    0.16
   3  -5  11   -0.16    0.23
  -3  -5 -11   -0.12    0.23
   3   5  11    0.21    0.27
   3   5  11    0.22    0.17
  -3   5 -11    0.39    0.17
   4  -5  11   53.76    1.32
   4  -5  11   52.84    1.24
  -4  -5 -11   55.35    1.38
   4   5  11   54.26    1.40
   4   5  11   53.77    1.13
  -4   5 -11   55.49    1.11
   5  -5  11   84.92    1.83
   5  -5  11   85.21    1.90
  -5  -5 -11   89.64    1.96
   5   5  11   87.27    1.96
   5   5  11   84.85    1.61
  -6  -5 -11   42.98    1.28
   6  -5  11   45.34    1.28
   6  -5  11   45.98    1.25
   6   5  11   47.14    1.34
   7  -5  11   16.96    0.84
   7  -5  11   16.81    0.82
  -7  -5 -11   16.39    0.83
   7   5  11   17.04    0.89
   8  -5  11    7.07    0.64
   8  -5  11    7.47    0.67
  -8  -5 -11    7.31    0.63
   8   5  11    7.05    0.65
   8  -6 -11    0.29    0.42
   8  -6 -11    0.04    0.34
   8   6 -11    0.32    0.40
   7  -6 -11   18.11    0.89
   7  -6 -11   18.83    0.82
   7   6 -11   17.59    0.92
   6  -6 -11   57.10    1.30
   6  -6 -11   58.62    1.56
   6  -6 -11   60.67    1.44
   6   6 -11   58.47    1.56
   5  -6 -11   11.28    0.52
   5  -6 -11   10.46    0.66
   5   6 -11   12.45    0.69
   4  -6 -11   48.40    1.17
  -4  -6  11   50.21    0.99
   4  -6 -11   48.31    1.30
  -4   6  11   48.46    1.28
   4   6 -11   47.70    1.31
   3  -6 -11    0.52    0.27
  -3  -6  11    0.53    0.17
   3  -6 -11    0.36    0.24
   3   6 -11   -0.15    0.25
  -3   6  11    0.48    0.26
   2  -6 -11   68.48    1.52
   2  -6 -11   69.47    1.60
  -2  -6  11   68.37    1.37
   2   6 -11   66.78    1.55
  -2   6  11   66.59    1.48
   1  -6 -11    2.75    0.35
  -1  -6  11    3.53    0.31
   1  -6 -11    2.83    0.37
   1   6 -11    3.01    0.34
  -1   6  11    2.97    0.32
   0  -6  11  131.28    2.44
   0  -6 -11  131.75    2.60
   0   6  11  129.04    2.43
   0   6 -11  133.41    2.54
  -1  -6 -11   31.93    0.96
   1  -6  11   30.45    0.64
   1  -6  11   30.76    0.88
  -1   6 -11   31.01    0.83
   1   6  11   30.15    1.03
   1   6  11   30.31    0.81
   2  -6  11   53.75    1.26
  -2  -6 -11   52.23    1.33
   2  -6  11   51.22    1.07
   2   6  11   52.76    1.15
  -2   6 -11   53.41    1.17
   2   6  11   50.63    1.40
   3  -6  11    1.48    0.23
  -3  -6 -11    1.37    0.34
   3  -6  11    1.60    0.33
   3   6  11    1.37    0.24
   3   6  11    1.56    0.36
  -3   6 -11    1.66    0.23
   4  -6  11    1.73    0.35
  -4  -6 -11    1.62    0.38
   4  -6  11    2.13    0.30
   4   6  11    2.18    0.25
  -4   6 -11    2.37    0.25
   4   6  11    1.77    0.39
   5  -6  11   10.39    0.71
  -5  -6 -11    9.92    0.67
   5  -6  11   10.03    0.59
   5   6  11   11.45    0.69
  -6  -6 -11   55.08    1.50
   6  -6  11   53.99    1.43
   6  -6  11   54.74    1.48
   6   6  11   53.31    1.48
   7  -6  11    5.49    0.58
   7  -6  11    5.00    0.55
  -7  -6 -11    4.75    0.57
   7   6  11    5.50    0.59
   7  -7 -11   26.82    0.98
   7  -7 -11   26.45    1.13
   7   7 -11   25.04    1.11
   6  -7 -11   23.67    1.02
   6  -7 -11   25.45    0.92
   6   7 -11   25.47    1.06
   5  -7 -11   69.11    1.76
   5  -7 -11   70.22    1.53
   5   7 -11   69.78    1.78
   4  -7 -11    1.05    0.36
   4  -7 -11    1.27    0.29
   4   7 -11    1.73    0.38
  -4   7  11    1.58    0.39
   3  -7 -11    0.03    0.24
   3  -7 -11    0.27    0.32
  -3  -7  11    0.09    0.18
   3   7 -11    0.21    0.30
  -3   7  11    0.13    0.29
  -2  -7  11    0.75    0.21
   2  -7 -11    0.62    0.28
   2  -7 -11   -0.10    0.28
  -2   7  11    0.60    0.28
   2   7 -11    0.38    0.28
  -1  -7  11    4.72    0.37
   1  -7 -11    4.72    0.47
   1  -7 -11    4.32    0.43
   1   7 -11    5.07    0.45
  -1   7  11    6.18    0.44
   0  -7 -11   25.56    0.91
   0  -7  11   26.26    0.80
   0   7  11   28.05    1.03
   0   7 -11   27.04    0.85
   0   7  11   26.87    0.80
  -1  -7 -11  113.91    2.41
   1  -7  11  116.56    2.27
   1   7  11  112.68    2.49
   1   7  11  115.87    2.19
  -1   7 -11  114.98    2.28
   2  -7  11   18.47    0.73
  -2  -7 -11   18.47    0.80
   2   7  11   18.17    0.63
  -2   7 -11   18.18    0.62
   2   7  11   18.81    0.85
   3  -7  11    2.56    0.39
   3  -7  11    3.14    0.32
  -3  -7 -11    2.40    0.42
  -3   7 -11    3.05    0.30
   3   7  11    2.80    0.45
   3   7  11    2.78    0.31
   4  -7  11   12.99    0.60
   4  -7  11   12.06    0.74
  -4  -7 -11   12.17    0.77
   4   7  11   12.17    0.73
   4   7  11   11.68    0.47
  -5  -7 -11   88.10    2.09
   5  -7  11   86.18    1.90
   5  -7  11   83.18    1.97
   5   7  11   83.74    2.01
   6  -7  11   72.96    1.84
   6  -7  11   71.06    1.74
  -6  -7 -11   72.21    1.87
   6   7  11   69.87    1.82
  -7  -7 -11    0.58    0.42
   7  -7  11   -0.23    0.39
   7  -7  11    0.15    0.39
   7   7  11    0.17    0.43
   6  -8 -11   14.98    0.90
   6   8 -11   17.15    0.98
   5  -8 -11   49.04    1.26
   5  -8 -11   52.09    1.51
  -5   8  11   52.52    1.48
   5   8 -11   48.32    1.50
   4  -8 -11   41.86    1.13
   4  -8 -11   39.23    1.27
  -4   8  11   40.00    1.23
   4   8 -11   38.35    1.27
   3  -8 -11    0.99    0.38
   3  -8 -11    0.71    0.31
   3   8 -11    0.48    0.36
  -3   8  11    0.49    0.35
   2  -8 -11   80.60    1.86
   2  -8 -11   83.05    1.97
  -2  -8  11   81.67    1.65
   2   8 -11   85.16    1.93
  -2   8  11   82.80    1.83
  -1  -8  11   52.07    1.23
   1  -8 -11   52.49    1.47
   1  -8 -11   54.61    1.41
  -1   8  11   52.34    1.31
   1   8 -11   55.12    1.40
   0  -8 -11   19.51    0.86
   0  -8  11   22.04    0.76
   0   8  11   20.35    0.95
   0   8  11   20.25    0.73
   0   8 -11   20.81    0.79
  -1  -8 -11    4.10    0.50
   1  -8  11    3.57    0.41
  -1   8 -11    3.59    0.40
   1   8  11    3.94    0.52
   1   8  11    3.42    0.37
  -2  -8 -11    5.21    0.55
   2  -8  11    5.61    0.50
  -2   8 -11    4.26    0.39
   2   8  11    5.16    0.56
   2   8  11    4.97    0.39
  -3  -8 -11    1.61    0.42
   3  -8  11    1.49    0.39
  -3   8 -11    1.73    0.27
   3   8  11    2.15    0.31
   3   8  11    1.41    0.43
  -4  -8 -11    0.24    0.41
   4  -8  11    0.07    0.35
   4   8  11   -0.52    0.34
   5  -8  11   10.64    0.75
  -5  -8 -11   11.73    0.83
   5   8  11   11.13    0.76
   5  -9 -11    4.98    0.63
  -5   9  11    3.61    0.56
   5   9 -11    5.20    0.64
   4  -9 -11   -0.12    0.40
   4  -9 -11    0.05    0.31
  -4   9  11    0.20    0.40
   4   9 -11    0.61    0.43
   3  -9 -11    4.30    0.47
   3  -9 -11    4.63    0.58
  -3   9  11    4.59    0.53
   3   9 -11    4.20    0.55
   2  -9 -11   35.30    1.13
   2  -9 -11   36.08    1.26
  -2   9  11   35.56    1.12
   2   9 -11   35.02    1.18
  -1  -9  11   14.86    0.66
   1  -9 -11   14.74    0.80
   1  -9 -11   16.68    0.90
   1   9 -11   14.32    0.77
  -1   9  11   13.69    0.72
   0  -9 -11    1.82    0.45
   0  -9  11    2.66    0.38
   0   9 -11    2.51    0.41
   0   9  11    3.36    0.56
   0   9  11    2.69    0.38
  -1  -9 -11    1.19    0.43
   1  -9  11    0.81    0.34
   1   9  11    1.34    0.45
  -1   9 -11    0.77    0.32
   1   9  11    0.87    0.30
   2  -9  11    0.02    0.34
  -2  -9 -11    0.49    0.41
  -2   9 -11   -0.02    0.27
   2   9  11    0.45    0.41
   2   9  11    0.22    0.26
  -3  -9 -11    2.26    0.51
   3  -9  11    2.08    0.43
   3   9  11    1.51    0.46
   4  -9  11   19.49    0.98
  -4  -9 -11   19.51    1.01
   4   9  11   19.42    0.97
   2 -10 -11   10.94    0.76
   2 -10 -11    9.68    0.80
  -2  10  11   11.09    0.76
   2  10 -11   10.45    0.77
  -1 -10  11    5.63    0.49
   1 -10 -11    4.89    0.59
  -1  10  11    5.43    0.70
  -1  10  11    5.17    0.54
   1  10 -11    4.60    0.55
   0 -10 -11    1.36    0.47
   0 -10  11    1.80    0.37
   0  10  11    0.83    0.37
   0  10 -11    1.38    0.40
   0  10  11    2.14    0.57
   1 -10  11   11.74    0.74
  -1 -10 -11   11.14    0.81
   1  10  11   10.85    0.83
   1  10  11   11.11    0.64
  -1  10 -11   10.76    0.71
  -2 -10 -11   54.57    1.66
   2 -10  11   54.32    1.49
  -2  10 -11   52.03    1.38
   2  10  11   53.37    1.65
  10   0 -12    0.29    0.36
  10   0 -12    0.52    0.36
 -10   0  12    0.08    0.33
   9   0 -12   -0.08    0.29
  -9   0  12    0.36    0.29
   9   0 -12    0.01    0.30
  -8   0  12    0.51    0.27
   8   0 -12    0.68    0.29
   8   0 -12    0.56    0.30
   7   0 -12   -0.23    0.24
  -7   0  12    0.50    0.24
   7   0 -12    0.26    0.22
   6   0 -12  120.04    2.40
  -6   0  12  120.68    2.27
   6   0 -12  119.55    2.28
   5   0 -12    0.23    0.22
   5   0 -12    0.03    0.15
  -5   0  12    0.09    0.17
  -4   0  12    3.66    0.29
   4   0 -12    3.26    0.25
   4   0 -12    3.51    0.33
  -3   0  12    0.16    0.15
   3   0 -12    0.10    0.12
   3   0 -12    0.24    0.18
   2   0 -12  224.29    4.07
   2   0 -12  230.51    3.89
  -2   0  12  229.41    3.91
   1   0 -12   -0.07    0.10
   1   0 -12    0.04    0.14
  -1   0  12    0.05    0.14
   0   0  12  413.97    7.41
   0   0  12  422.43    7.41
   0   0 -12  413.32    7.08
  -1   0 -12    0.26    0.15
   1   0  12    0.19    0.14
   1   0  12    0.10    0.14
   2   0  12  367.69    6.04
   2   0  12  357.28    6.15
  -2   0 -12  364.07    6.18
  -3   0 -12   -0.04    0.14
   3   0  12    0.14    0.16
   3   0  12   -0.13    0.16
  -4   0 -12   92.54    1.79
   4   0  12   94.76    1.89
   4   0  12   91.71    1.80
   5   0  12    0.10    0.24
   5   0  12    0.10    0.20
  -5   0 -12    0.26    0.17
  -6   0 -12  137.33    2.53
   6   0  12  135.55    2.55
   6   0  12  138.04    2.73
   7   0  12   -0.11    0.29
   7   0  12    0.22    0.24
  -7   0 -12    0.04    0.19
   8   0  12  240.46    4.51
   8   0  12  234.03    4.20
   9   0  12   -0.19    0.28
   9   0  12    0.03    0.41
  10  -1 -12    3.51    0.51
 -10   1  12    3.77    0.48
  10   1 -12    3.58    0.49
  10   1 -12    4.26    0.50
   9  -1 -12    2.79    0.43
  -9  -1  12    4.14    0.42
   9  -1 -12    4.17    0.46
   9   1 -12    2.90    0.43
   9   1 -12    4.51    0.45
  -9   1  12    4.35    0.45
   8  -1 -12    3.77    0.43
   8  -1 -12    3.61    0.41
  -8  -1  12    3.44    0.36
  -8   1  12    3.79    0.41
   8   1 -12    3.54    0.38
   8   1 -12    3.17    0.40
   7  -1 -12  111.16    2.32
  -7  -1  12  115.33    2.16
   7  -1 -12  113.57    2.26
   7   1 -12  108.69    2.17
  -7   1  12  114.14    2.21
   7   1 -12  113.07    2.31
  -6  -1  12   45.57    1.07
   6  -1 -12   46.23    1.12
   6  -1 -12   47.31    1.21
  -6   1  12   47.38    1.12
   6   1 -12   46.75    1.06
   6   1 -12   46.96    1.19
   5  -1 -12    2.43    0.27
  -5  -1  12    2.20    0.26
   5  -1 -12    2.02    0.30
   5   1 -12    2.91    0.33
  -5   1  12    2.35    0.29
   5   1 -12    2.53    0.24
   4  -1 -12    5.57    0.43
  -4  -1  12    5.35    0.35
   4  -1 -12    4.82    0.33
   4   1 -12    5.14    0.39
   4   1 -12    4.75    0.27
  -4   1  12    5.21    0.36
   3  -1 -12   28.62    0.83
   3  -1 -12   28.52    0.72
  -3  -1  12   28.39    0.75
   3   1 -12   29.65    0.81
   3   1 -12   28.74    0.65
  -3   1  12   29.32    0.76
   2  -1 -12    9.44    0.45
   2  -1 -12   10.08    0.39
  -2  -1  12   10.47    0.42
  -2   1  12    9.83    0.42
   2   1 -12   10.13    0.32
   2   1 -12   10.36    0.46
  -1  -1  12   32.38    0.72
   1  -1 -12   30.97    0.75
  -1  -1  12   32.50    0.80
   1  -1 -12   32.90    0.85
  -1   1  12   30.14    0.78
   1   1 -12   32.04    0.83
   0  -1  12   15.57    0.45
   0  -1  12   14.58    0.51
   0  -1 -12   15.15    0.53
   0   1  12   15.99    0.54
   0   1 -12   16.27    0.55
   0   1  12   15.82    0.52
   1  -1  12   35.27    0.81
   1  -1  12   36.65    0.87
  -1  -1 -12   36.74    0.89
   1   1  12   35.70    0.87
  -1   1 -12   36.35    0.88
   1   1  12   37.75    0.92
  -2  -1 -12    0.10    0.15
   2  -1  12    0.03    0.14
   2  -1  12    0.13    0.14
   2   1  12    0.34    0.17
  -2   1 -12    0.17    0.15
   2   1  12    0.42    0.16
  -3  -1 -12   46.85    1.04
   3  -1  12   44.64    1.03
   3  -1  12   46.01    1.04
  -3   1 -12   44.37    0.98
   3   1  12   44.43    1.08
   3   1  12   44.26    1.01
   4  -1  12    1.87    0.26
  -4  -1 -12    1.84    0.25
   4  -1  12    1.48    0.25
  -4   1 -12    2.32    0.22
   4   1  12    1.51    0.27
   4   1  12    2.04    0.25
  -5  -1 -12   76.09    1.57
   5  -1  12   76.76    1.65
   5  -1  12   75.17    1.59
   5   1  12   76.67    1.54
   5   1  12   74.77    1.68
  -5   1 -12   77.85    1.49
   6  -1  12    2.29    0.32
  -6  -1 -12    2.08    0.27
   6  -1  12    1.88    0.34
   6   1  12    2.07    0.36
   6   1  12    1.71    0.27
  -6   1 -12    1.96    0.23
   7  -1  12   11.57    0.68
  -7  -1 -12   12.41    0.55
   7  -1  12   12.70    0.61
   7   1  12   11.78    0.54
   7   1  12   11.66    0.71
  -7   1 -12   12.02    0.46
  -8  -1 -12    1.64    0.30
   8  -1  12    1.91    0.36
   8  -1  12    1.38    0.43
   8   1  12    1.56    0.42
   8   1  12    0.76    0.27
   9  -1  12    0.94    0.46
   9  -1  12    1.77    0.38
   9   1  12    2.07    0.36
   9   1  12    0.79    0.44
  10  -2 -12   12.91    0.84
 -10   2  12   13.19    0.79
  10   2 -12   12.90    0.79
  10   2 -12   13.00    0.73
   9  -2 -12    5.51    0.55
  -9   2  12    4.74    0.50
   9   2 -12    5.27    0.52
   9   2 -12    5.61    0.47
  -8  -2  12    6.93    0.45
   8  -2 -12    8.27    0.59
   8  -2 -12    7.82    0.56
   8   2 -12    7.29    0.55
   8   2 -12    7.82    0.50
  -8   2  12    6.11    0.51
   7  -2 -12   30.16    0.94
  -7  -2  12   29.73    0.81
   7  -2 -12   29.01    0.94
  -7   2  12   30.04    0.93
   7   2 -12   29.66    0.81
   7   2 -12   29.97    0.95
  -6  -2  12   50.47    1.16
   6  -2 -12   53.10    1.32
   6  -2 -12   52.52    1.26
   6   2 -12   53.40    1.14
  -6   2  12   55.94    1.26
   6   2 -12   54.97    1.32
  -5  -2  12    2.22    0.26
   5  -2 -12    2.08    0.28
   5  -2 -12    2.18    0.32
   5   2 -12    1.95    0.20
  -5   2  12    2.09    0.29
   5   2 -12    2.05    0.30
   4  -2 -12  177.33    3.18
  -4  -2  12  173.35    3.10
   4  -2 -12  174.87    3.27
   4   2 -12  178.11    3.02
  -4   2  12  173.34    3.13
   4   2 -12  178.05    3.26
  -3  -2  12   48.46    1.08
   3  -2 -12   46.75    1.16
   3  -2 -12   46.08    1.08
  -3   2  12   50.11    1.10
   3   2 -12   48.78    1.14
   3   2 -12   49.43    0.93
  -2  -2  12  201.80    3.53
   2  -2 -12  197.83    3.68
   2  -2 -12  205.61    3.59
   2   2 -12  204.10    3.65
   2   2 -12  203.27    3.39
  -2   2  12  207.94    3.54
   1  -2 -12   29.13    0.76
  -1  -2  12   28.06    0.75
   1  -2 -12   29.48    0.82
  -1  -2  12   29.10    0.62
  -1   2  12   30.33    0.76
   1   2 -12   28.99    0.78
   0  -2  12   84.33    1.64
   0  -2 -12   83.25    1.70
   0  -2  12   83.49    1.51
   0   2 -12   86.31    1.69
   0   2  12   86.24    1.65
   0   2  12   81.47    1.73
  -1  -2 -12    3.84    0.31
   1  -2  12    4.10    0.24
   1   2  12    4.36    0.35
  -1   2 -12    3.97    0.30
   1   2  12    3.30    0.28
   2  -2  12    3.14    0.28
  -2  -2 -12    3.09    0.28
   2  -2  12    3.38    0.25
  -2   2 -12    3.11    0.26
   2   2  12    3.46    0.28
   2   2  12    3.78    0.34
   3  -2  12  103.62    1.97
  -3  -2 -12  103.53    2.02
   3  -2  12  104.13    2.00
   3   2  12  100.77    1.93
   3   2  12  105.80    2.10
  -3   2 -12  102.92    1.94
   4  -2  12    2.36    0.29
  -4  -2 -12    2.24    0.28
   4  -2  12    2.88    0.30
  -4   2 -12    2.36    0.22
   4   2  12    1.81    0.30
   4   2  12    2.21    0.25
   5  -2  12   31.89    0.93
  -5  -2 -12   32.95    0.89
   5  -2  12   32.54    0.91
   5   2  12   32.70    0.82
  -5   2 -12   32.36    0.74
   6  -2  12    3.85    0.41
  -6  -2 -12    3.93    0.38
   6  -2  12    3.61    0.39
   6   2  12    3.86    0.32
   6   2  12    3.32    0.43
  -6   2 -12    4.04    0.26
  -7  -2 -12    0.91    0.29
   7  -2  12    0.91    0.35
   7  -2  12    1.04    0.33
   7   2  12    0.76    0.25
   7   2  12    0.97    0.36
   8  -2  12    0.52    0.32
  -8  -2 -12    0.22    0.28
   8  -2  12    0.29    0.38
   8   2  12    0.68    0.25
   8   2  12    0.28    0.36
   9  -2  12   23.43    1.09
  -9  -2 -12   23.11    0.85
   9  -2  12   22.45    0.90
   9   2  12   25.87    1.08
   9  -3 -12   22.05    0.98
  -9   3  12   20.80    0.89
   9   3 -12   21.30    0.92
   9   3 -12   22.98    0.80
   8  -3 -12    2.41    0.36
   8  -3 -12    3.48    0.45
  -8   3  12    2.77    0.42
   8   3 -12    2.61    0.34
   8   3 -12    2.25    0.41
   7  -3 -12    5.61    0.46
   7  -3 -12    6.84    0.52
  -7  -3  12    7.00    0.43
   7   3 -12    5.98    0.51
   7   3 -12    6.65    0.41
  -7   3  12    6.00    0.49
   6  -3 -12    1.30    0.30
   6  -3 -12    1.08    0.29
  -6  -3  12    1.02    0.23
   6   3 -12    1.21    0.20
   6   3 -12    0.69    0.29
  -6   3  12    0.97    0.30
   5  -3 -12  128.09    2.53
  -5  -3  12  131.89    2.39
   5  -3 -12  126.38    2.57
   5   3 -12  134.14    2.60
   5   3 -12  132.72    2.31
  -5   3  12  131.58    2.50
  -4  -3  12   45.75    1.04
   4  -3 -12   46.48    1.14
   4  -3 -12   44.21    1.09
  -4   3  12   45.65    1.10
   4   3 -12   46.35    0.89
   4   3 -12   44.62    1.14
   3  -3 -12   79.40    1.63
  -3  -3  12   77.20    1.56
   3  -3 -12   78.79    1.67
   3   3 -12   78.96    1.37
   3   3 -12   77.95    1.66
  -3   3  12   78.58    1.60
   2  -3 -12    6.38    0.40
   2  -3 -12    5.89    0.37
  -2  -3  12    5.57    0.35
   2   3 -12    5.76    0.39
  -2   3  12    5.90    0.37
  -1  -3  12    0.65    0.18
   1  -3 -12    0.53    0.19
   1  -3 -12    0.58    0.20
  -1   3  12    0.80    0.19
   0  -3  12    9.60    0.26
   0  -3  12   10.56    0.45
   0   3  12    9.81    0.42
   0   3 -12   10.61    0.44
  -1  -3 -12  128.19    2.48
   1  -3  12  131.80    2.40
   1  -3  12  129.39    2.26
  -1   3 -12  129.62    2.43
   1   3  12  131.45    2.39
   1   3  12  134.78    2.56
   2  -3  12   86.54    1.71
  -2  -3 -12   85.23    1.76
   2  -3  12   84.33    1.60
   2   3  12   81.52    1.80
  -2   3 -12   86.99    1.69
   2   3  12   87.76    1.67
  -3  -3 -12    7.13    0.43
   3  -3  12    7.92    0.38
   3  -3  12    7.87    0.45
  -3   3 -12    7.42    0.35
   3   3  12    7.90    0.39
   3   3  12    7.69    0.50
   4  -3  12   18.89    0.63
  -4  -3 -12   17.83    0.67
   4  -3  12   18.65    0.67
  -4   3 -12   18.28    0.51
   4   3  12   18.18    0.72
   4   3  12   18.01    0.56
   5  -3  12   60.13    1.39
   5  -3  12   59.11    1.39
  -5  -3 -12   60.99    1.40
   5   3  12   57.63    1.46
  -5   3 -12   60.36    1.16
   5   3  12   60.34    1.25
   6  -3  12   43.95    1.18
   6  -3  12   44.56    1.19
  -6  -3 -12   42.87    1.16
   6   3  12   44.01    1.26
   6   3  12   41.54    0.98
  -7  -3 -12    0.81    0.31
   7  -3  12    0.84    0.36
   7  -3  12    0.92    0.33
   7   3  12    1.20    0.24
   7   3  12    1.50    0.40
   8  -3  12    9.05    0.70
   8  -3  12   11.13    0.72
  -8  -3 -12    9.98    0.65
   8   3  12    7.99    0.66
  -9  -3 -12    2.07    0.41
   9  -3  12    1.19    0.41
   9  -3  12    0.83    0.48
   9   3  12    0.78    0.46
   9  -4 -12    4.41    0.56
  -9   4  12    5.14    0.58
   9   4 -12    4.10    0.41
   9   4 -12    4.88    0.57
   8  -4 -12   48.13    1.37
   8   4 -12   46.42    1.10
  -8   4  12   45.11    1.32
   8   4 -12   44.88    1.36
   7  -4 -12   29.91    1.00
   7  -4 -12   28.69    0.87
   7   4 -12   27.96    1.04
  -7   4  12   30.21    1.00
   7   4 -12   29.93    0.77
   6  -4 -12    4.40    0.39
  -6  -4  12    4.15    0.32
   6  -4 -12    4.97    0.47
   6   4 -12    4.15    0.46
  -6   4  12    3.80    0.42
   6   4 -12    4.44    0.29
   5  -4 -12   83.99    1.75
   5  -4 -12   80.86    1.80
  -5  -4  12   81.79    1.59
  -5   4  12   82.29    1.76
   5   4 -12   82.52    1.50
   5   4 -12   82.73    1.85
   4  -4 -12   21.80    0.74
   4  -4 -12   22.78    0.76
  -4  -4  12   21.83    0.63
   4   4 -12   22.47    0.48
   4   4 -12   21.97    0.78
  -4   4  12   22.27    0.75
  -3  -4  12    0.46    0.18
   3  -4 -12    0.71    0.24
   3  -4 -12    0.05    0.21
   3   4 -12    0.48    0.22
  -3   4  12    0.18    0.20
   2  -4 -12    1.29    0.26
  -2  -4  12    1.12    0.21
   2  -4 -12    0.82    0.22
  -2   4  12    1.09    0.23
   2   4 -12    1.04    0.24
  -1  -4  12  228.27    3.93
   1  -4 -12  230.59    4.12
   1  -4 -12  229.13    4.11
   1   4 -12  228.64    4.08
  -1   4  12  230.33    3.96
   0  -4 -12   33.85    0.93
   0  -4  12   35.25    0.88
   0   4  12   35.93    0.87
   0   4 -12   34.76    0.88
  -1  -4 -12   12.25    0.55
   1  -4  12   11.86    0.50
   1  -4  12   11.74    0.34
  -1   4 -12   12.49    0.48
   1   4  12   12.99    0.63
   1   4  12   13.57    0.50
   2  -4  12   61.86    1.35
   2  -4  12   57.92    1.19
  -2  -4 -12   62.02    1.40
  -2   4 -12   61.93    1.29
   2   4  12   61.43    1.29
   3  -4  12   34.72    0.95
   3  -4  12   34.21    0.84
  -3  -4 -12   36.44    0.99
   3   4  12   33.69    1.03
   3   4  12   34.21    0.85
  -3   4 -12   36.47    0.86
  -4  -4 -12   25.93    0.86
   4  -4  12   27.24    0.85
   4  -4  12   26.11    0.77
   4   4  12   26.38    0.71
  -4   4 -12   26.08    0.65
   4   4  12   26.36    0.91
   5  -4  12   59.80    1.42
  -5  -4 -12   55.33    1.42
   5  -4  12   59.80    1.39
  -5   4 -12   60.13    1.13
   5   4  12   56.11    1.47
   5   4  12   59.08    1.21
   6  -4  12   13.15    0.70
  -6  -4 -12   12.22    0.66
   6  -4  12   12.26    0.66
   6   4  12   13.37    0.73
   6   4  12   12.22    0.47
  -7  -4 -12    4.07    0.47
   7  -4  12    4.15    0.49
   7  -4  12    4.11    0.49
   7   4  12    3.53    0.50
   8  -4  12   34.96    1.22
  -8  -4 -12   34.38    1.12
   8  -4  12   33.49    1.15
   8   4  12   34.96    1.22
   9  -5 -12   48.13    1.51
  -9   5  12   45.06    1.41
   9   5 -12   45.14    1.49
   8  -5 -12   50.81    1.50
   8   5 -12   49.92    1.49
  -8   5  12   49.44    1.45
   7  -5 -12    3.67    0.38
   7  -5 -12    4.17    0.50
   7   5 -12    3.91    0.50
  -7   5  12    3.69    0.50
   7   5 -12    4.18    0.32
   6  -5 -12    3.33    0.36
   6  -5 -12    3.00    0.42
  -6   5  12    4.09    0.46
   6   5 -12    3.25    0.44
   6   5 -12    3.57    0.26
   5  -5 -12    7.02    0.46
  -5  -5  12    6.69    0.34
   5  -5 -12    7.14    0.54
   5   5 -12    7.06    0.54
   5   5 -12    6.75    0.27
  -5   5  12    7.32    0.55
  -4  -5  12    7.50    0.37
   4  -5 -12    6.99    0.47
   4  -5 -12    7.72    0.52
   4   5 -12    8.09    0.54
  -4   5  12    7.51    0.51
   3  -5 -12  131.93    2.64
  -3  -5  12  134.39    2.40
   3  -5 -12  136.91    2.61
   3   5 -12  136.73    2.67
  -3   5  12  135.29    2.57
   2  -5 -12   21.62    0.73
  -2  -5  12   20.30    0.62
   2  -5 -12   21.83    0.75
   2   5 -12   20.80    0.73
  -2   5  12   20.81    0.69
  -1  -5  12    8.07    0.42
   1  -5 -12    9.67    0.50
   1  -5 -12    8.63    0.51
  -1   5  12    8.44    0.47
   1   5 -12    8.04    0.47
   0  -5 -12   26.12    0.82
   0  -5  12   27.11    0.76
   0   5  12   26.72    0.76
   0   5 -12   27.26    0.77
   1  -5  12   55.65    1.06
   1  -5  12   57.43    1.29
  -1  -5 -12   59.18    1.38
   1   5  12   57.64    1.24
  -1   5 -12   59.02    1.27
   1   5  12   57.55    1.45
  -2  -5 -12   36.35    1.04
   2  -5  12   38.26    1.00
   2  -5  12   38.44    0.83
   2   5  12   37.62    0.94
   2   5  12   37.86    1.12
  -2   5 -12   38.38    0.92
   3  -5  12  168.46    3.11
   3  -5  12  164.19    2.99
  -3  -5 -12  167.21    3.22
   3   5  12  168.95    2.97
  -3   5 -12  169.35    3.02
   3   5  12  165.29    3.26
  -4  -5 -12    6.69    0.52
   4  -5  12    5.90    0.41
   4  -5  12    6.85    0.50
   4   5  12    6.11    0.52
   4   5  12    7.30    0.39
  -4   5 -12    6.76    0.35
   5  -5  12  141.66    2.81
   5  -5  12  143.46    2.86
  -5  -5 -12  148.02    2.94
   5   5  12  149.06    2.97
   5   5  12  146.63    2.58
   6  -5  12    5.45    0.49
   6  -5  12    6.38    0.56
  -6  -5 -12    6.14    0.54
   6   5  12    5.56    0.55
   7  -5  12    2.46    0.45
   7  -5  12    1.60    0.42
  -7  -5 -12    1.78    0.42
   7   5  12    1.77    0.47
  -8  -5 -12    6.53    0.63
   8  -5  12    7.40    0.65
   8  -5  12    6.69    0.66
   8   5  12    6.76    0.66
   8  -6 -12    8.22    0.71
   8   6 -12    6.93    0.69
  -8   6  12    8.86    0.70
   7  -6 -12   17.53    0.90
  -7   6  12   17.10    0.88
   7   6 -12   16.18    0.90
   6  -6 -12    0.50    0.25
   6  -6 -12    0.56    0.37
  -6   6  12    0.39    0.37
   6   6 -12    0.36    0.35
   5  -6 -12   -0.14    0.31
   5  -6 -12    0.44    0.25
  -5   6  12   -0.19    0.30
   5   6 -12    0.34    0.32
  -4  -6  12   61.61    1.21
   4  -6 -12   60.29    1.50
   4  -6 -12   61.78    1.41
   4   6 -12   59.93    1.53
  -4   6  12   58.91    1.46
   3  -6 -12    6.07    0.49
   3  -6 -12    6.18    0.45
  -3  -6  12    5.61    0.35
  -3   6  12    4.58    0.44
   3   6 -12    5.96    0.49
   2  -6 -12  109.35    2.29
   2  -6 -12  109.74    2.23
  -2  -6  12  110.09    2.05
   2   6 -12  108.50    2.26
  -2   6  12  109.61    2.17
   1  -6 -12   17.36    0.71
  -1  -6  12   17.23    0.59
   1  -6 -12   17.90    0.76
   1   6 -12   17.70    0.69
  -1   6  12   18.09    0.65
   0  -6  12    2.60    0.30
   0  -6 -12    2.26    0.35
   0   6  12    1.80    0.28
   0   6 -12    2.13    0.30
   0   6  12    1.98    0.39
  -1  -6 -12   92.18    1.99
   1  -6  12   89.92    1.63
   1  -6  12   93.24    1.87
   1   6  12   90.34    2.08
  -1   6 -12   90.99    1.84
   1   6  12   92.09    1.81
  -2  -6 -12    3.11    0.40
   2  -6  12    3.69    0.39
   2  -6  12    2.90    0.24
   2   6  12    2.82    0.42
   2   6  12    2.93    0.31
  -2   6 -12    2.68    0.29
   3  -6  12   -0.01    0.26
   3  -6  12    0.49    0.20
  -3  -6 -12    0.17    0.29
  -3   6 -12    0.27    0.19
   3   6  12    0.01    0.19
   3   6  12    0.46    0.33
  -4  -6 -12   25.15    0.94
   4  -6  12   26.98    0.92
   4  -6  12   23.37    0.77
   4   6  12   25.98    0.71
   4   6  12   24.55    0.96
  -4   6 -12   24.58    0.69
   5  -6  12    6.30    0.50
   5  -6  12    6.30    0.54
  -5  -6 -12    6.15    0.58
   5   6  12    6.22    0.59
   5   6  12    6.54    0.38
   6  -6  12    0.81    0.35
  -6  -6 -12    0.89    0.40
   6  -6  12    1.70    0.43
   6   6  12    1.40    0.44
   7  -6  12   14.08    0.82
   7  -6  12   12.78    0.82
  -7  -6 -12   12.54    0.84
   7   6  12   13.60    0.87
   7  -7 -12   32.34    1.25
   7   7 -12   30.15    1.22
  -7   7  12   28.07    1.18
   6  -7 -12    7.79    0.68
  -6   7  12    7.55    0.66
   6   7 -12    7.08    0.65
   5  -7 -12    4.55    0.53
   5  -7 -12    3.86    0.39
   5   7 -12    3.68    0.49
  -5   7  12    2.70    0.45
   4  -7 -12   -0.30    0.24
   4  -7 -12    0.56    0.34
  -4   7  12   -0.07    0.34
   4   7 -12   -0.07    0.32
   3  -7 -12   89.48    2.05
  -3  -7  12   91.18    1.74
   3  -7 -12   91.76    1.96
   3   7 -12   91.65    2.05
  -3   7  12   91.31    1.96
   2  -7 -12    0.43    0.28
  -2  -7  12    0.57    0.22
   2  -7 -12    0.32    0.32
   2   7 -12   -0.09    0.27
  -2   7  12    0.29    0.28
  -1  -7  12   30.83    0.86
   1  -7 -12   29.51    1.03
   1  -7 -12   29.38    0.97
   1   7 -12   31.93    0.96
  -1   7  12   30.94    0.91
   0  -7  12   11.40    0.56
   0  -7 -12   12.12    0.65
   0   7 -12   11.98    0.61
   0   7  12   12.14    0.57
   0   7  12   12.15    0.76
  -1  -7 -12    2.62    0.42
   1  -7  12    3.07    0.38
   1   7  12    2.91    0.33
  -1   7 -12    2.64    0.33
   1   7  12    3.44    0.48
  -2  -7 -12    0.91    0.35
   2  -7  12    1.20    0.32
   2   7  12    1.32    0.27
  -2   7 -12    0.25    0.22
   2   7  12    1.38    0.39
   3  -7  12   34.38    0.96
  -3  -7 -12   34.89    1.14
   3  -7  12   32.87    1.05
   3   7  12   33.52    1.14
   3   7  12   33.92    0.89
  -3   7 -12   34.25    0.89
   4  -7  12   16.93    0.82
   4  -7  12   16.99    0.68
  -4  -7 -12   17.28    0.89
   4   7  12   18.13    0.60
   4   7  12   16.19    0.86
   5  -7  12   10.37    0.71
   5  -7  12    9.17    0.62
  -5  -7 -12    9.52    0.72
   5   7  12   11.12    0.75
  -6  -7 -12    1.91    0.49
   6  -7  12    1.93    0.46
   6  -7  12    1.78    0.42
   6   7  12    2.15    0.48
   6  -8 -12    1.02    0.48
   6   8 -12    0.85    0.44
  -6   8  12    0.37    0.44
   5  -8 -12   17.39    0.95
   5  -8 -12   19.68    0.77
  -5   8  12   20.86    0.94
   5   8 -12   17.99    0.96
   4  -8 -12   16.76    0.91
   4  -8 -12   17.01    0.74
  -4   8  12   17.38    0.84
   4   8 -12   17.98    0.88
   3  -8 -12    3.74    0.43
   3  -8 -12    3.84    0.52
   3   8 -12    3.29    0.48
  -3   8  12    4.55    0.50
  -2  -8  12    1.09    0.26
   2  -8 -12    1.06    0.40
   2  -8 -12    0.63    0.34
   2   8 -12    0.67    0.34
  -2   8  12    1.18    0.36
  -1  -8  12   91.97    1.88
   1  -8 -12   92.32    2.08
   1  -8 -12   92.29    2.14
  -1   8  12   91.07    1.93
   1   8 -12   93.15    2.05
   0  -8 -12    0.47    0.35
   0  -8  12    0.34    0.26
   0   8 -12    0.31    0.28
   0   8  12    0.15    0.37
   0   8  12    0.45    0.28
   1  -8  12    5.18    0.47
  -1  -8 -12    5.14    0.54
   1   8  12    6.81    0.47
  -1   8 -12    5.19    0.45
   1   8  12    5.20    0.60
   2  -8  12   10.21    0.64
  -2  -8 -12   11.41    0.77
  -2   8 -12   10.69    0.55
   2   8  12   10.36    0.55
   2   8  12   10.49    0.76
   3  -8  12    5.34    0.53
  -3  -8 -12    4.50    0.54
  -3   8 -12    4.85    0.39
   3   8  12    5.07    0.58
   3   8  12    4.42    0.41
   4  -8  12    3.90    0.53
  -4  -8 -12    2.67    0.50
   4   8  12    3.46    0.53
  -5  -8 -12   13.19    0.91
   5  -8  12   12.13    0.83
   5   8  12   12.62    0.83
   5  -9 -12   11.50    0.86
  -5   9  12   12.78    0.86
   5   9 -12   11.02    0.83
   4  -9 -12   34.68    1.26
   4  -9 -12   35.65    1.12
   4   9 -12   36.44    1.29
  -4   9  12   33.97    1.23
   3  -9 -12   17.84    0.83
   3  -9 -12   18.05    0.96
  -3   9  12   17.52    0.86
   3   9 -12   17.38    0.90
   2  -9 -12   11.39    0.80
   2  -9 -12   10.83    0.74
  -2   9  12   12.14    0.75
   2   9 -12   12.03    0.77
   1  -9 -12    3.13    0.52
   1  -9 -12    3.18    0.50
  -1  -9  12    2.82    0.38
  -1   9  12    3.19    0.44
   1   9 -12    3.66    0.47
   0  -9  12    8.77    0.60
   0  -9 -12    8.12    0.66
   0   9 -12    8.62    0.61
   0   9  12    9.09    0.78
   0   9  12    7.72    0.57
  -1  -9 -12   21.82    0.99
   1  -9  12   22.74    0.89
   1   9  12   23.65    1.10
  -1   9 -12   23.40    0.87
   1   9  12   22.04    0.81
   2  -9  12  147.89    2.98
  -2  -9 -12  150.42    3.17
   2   9  12  146.44    3.20
  -2   9 -12  149.44    2.88
   2   9  12  150.96    2.80
  -3  -9 -12   20.39    1.02
   3  -9  12   18.95    0.93
   3   9  12   19.86    1.02
  -4  -9 -12   11.78    0.85
   4  -9  12   12.34    0.85
   4   9  12   12.70    0.88
   2 -10 -12   11.42    0.78
   2 -10 -12   12.95    0.92
  -2  10  12   11.90    0.81
   2  10 -12   11.61    0.81
  -1 -10  12   11.00    0.68
   1 -10 -12   12.48    0.82
   1  10 -12   10.99    0.77
  -1  10  12   10.47    0.69
  -1  10  12    9.95    0.90
   0 -10  12    5.74    0.54
   0 -10 -12    5.04    0.62
   0  10 -12    4.33    0.53
   0  10  12    5.93    0.55
   0  10  12    6.43    0.74
  -1 -10 -12    1.54    0.49
   1 -10  12    1.80    0.43
  -1  10 -12    2.18    0.42
   1  10  12    2.67    0.57
   1  10  12    2.25    0.41
  10   0 -13   -0.05    0.36
  10   0 -13    0.20    0.37
 -10   0  13    0.29    0.34
  -9   0  13   37.24    1.09
   9   0 -13   38.99    1.14
   9   0 -13   38.03    1.17
   8   0 -13    0.18    0.26
   8   0 -13    0.11    0.30
  -8   0  13   -0.10    0.26
   7   0 -13  158.14    2.97
  -7   0  13  156.63    2.91
   7   0 -13  160.66    3.08
  -6   0  13    0.09    0.22
   6   0 -13    0.20    0.20
   6   0 -13   -0.06    0.23
  -5   0  13    1.46    0.26
   5   0 -13    1.85    0.24
   5   0 -13    1.48    0.28
   4   0 -13    0.01    0.19
  -4   0  13   -0.03    0.16
   4   0 -13    0.05    0.14
  -3   0  13    0.47    0.18
   3   0 -13    0.15    0.13
   3   0 -13    0.06    0.18
   2   0 -13    0.07    0.11
  -2   0  13    0.03    0.15
   2   0 -13   -0.13    0.16
  -1   0  13    0.12    0.16
   1   0 -13    0.35    0.13
   1   0 -13    0.31    0.17
   0   0  13    0.21    0.15
   0   0  13    0.35    0.14
   0   0 -13    0.24    0.15
   1   0  13   11.83    0.46
   1   0  13   12.50    0.48
  -1   0 -13   11.69    0.48
   2   0  13   -0.17    0.15
  -2   0 -13   -0.11    0.15
   2   0  13    0.16    0.16
  -3   0 -13   18.70    0.58
   3   0  13   18.19    0.63
   3   0  13   17.31    0.58
  -4   0 -13   -0.08    0.16
   4   0  13    0.20    0.21
   4   0  13    0.08    0.19
   5   0  13  124.62    2.51
   5   0  13  126.34    2.38
  -5   0 -13  127.71    2.37
  -6   0 -13    0.28    0.20
   6   0  13    0.42    0.30
   6   0  13    0.18    0.24
   7   0  13    6.64    0.56
   7   0  13    7.05    0.48
  -7   0 -13    7.20    0.44
   8   0  13    0.45    0.38
   8   0  13    0.32    0.28
   9   0  13    9.02    0.74
   9   0  13    7.95    0.56
  10  -1 -13   18.04    0.89
  10   1 -13   16.69    0.86
  10   1 -13   16.25    0.80
 -10   1  13   16.54    0.83
  -9  -1  13    3.12    0.39
   9  -1 -13    2.27    0.43
   9  -1 -13    2.95    0.45
   9   1 -13    2.71    0.40
   9   1 -13    2.66    0.43
  -9   1  13    2.94    0.42
   8  -1 -13   47.12    1.28
   8  -1 -13   52.20    1.35
  -8  -1  13   47.98    1.18
   8   1 -13   48.69    1.22
  -8   1  13   49.63    1.25
   8   1 -13   47.88    1.31
  -7  -1  13    5.24    0.41
   7  -1 -13    4.97    0.43
   7  -1 -13    5.33    0.49
  -7   1  13    4.62    0.43
   7   1 -13    4.94    0.45
   7   1 -13    4.62    0.37
   6  -1 -13    3.42    0.39
   6  -1 -13    3.53    0.34
  -6  -1  13    3.66    0.34
   6   1 -13    3.56    0.31
  -6   1  13    4.41    0.38
   6   1 -13    4.28    0.41
  -5  -1  13   23.23    0.71
   5  -1 -13   25.22    0.83
   5  -1 -13   22.95    0.71
   5   1 -13   25.06    0.66
   5   1 -13   23.74    0.80
  -5   1  13   25.23    0.75
  -4  -1  13   44.88    1.05
   4  -1 -13   45.91    1.04
   4  -1 -13   46.14    1.18
  -4   1  13   44.94    1.06
   4   1 -13   44.95    1.13
   4   1 -13   46.50    0.97
  -3  -1  13   30.83    0.81
   3  -1 -13   31.45    0.77
   3  -1 -13   32.89    0.91
  -3   1  13   29.79    0.80
   3   1 -13   30.05    0.69
   3   1 -13   30.81    0.86
   2  -1 -13    2.86    0.24
   2  -1 -13    3.43    0.34
  -2  -1  13    2.67    0.27
   2   1 -13    3.04    0.30
  -2   1  13    2.85    0.27
   2   1 -13    2.93    0.21
   1  -1 -13   21.12    0.59
   1  -1 -13   22.12    0.68
  -1  -1  13   20.95    0.64
  -1  -1  13   20.49    0.56
   1   1 -13   20.06    0.65
  -1   1  13   21.19    0.63
   0  -1  13   14.70    0.45
   0  -1 -13   13.16    0.52
   0  -1  13   14.71    0.52
   0   1 -13   14.43    0.53
   0   1  13   14.95    0.52
   0   1  13   13.32    0.52
   1  -1  13    9.99    0.40
  -1  -1 -13   10.83    0.47
   1   1  13   10.32    0.44
   1   1  13   10.11    0.46
  -1   1 -13   10.07    0.44
  -2  -1 -13  210.19    3.70
   2  -1  13  212.83    3.63
   2  -1  13  211.29    3.64
  -2   1 -13  204.51    3.66
   2   1  13  201.10    3.70
   2   1  13  199.75    3.59
  -3  -1 -13   35.15    0.89
   3  -1  13   35.20    0.89
   3  -1  13   35.31    0.90
  -3   1 -13   35.39    0.85
   3   1  13   35.01    0.95
   3   1  13   34.40    0.87
   4  -1  13    1.78    0.27
   4  -1  13    1.96    0.28
  -4  -1 -13    1.72    0.25
   4   1  13    1.70    0.30
  -4   1 -13    2.04    0.23
   4   1  13    2.49    0.28
   5  -1  13   65.36    1.52
  -5  -1 -13   67.64    1.43
   5  -1  13   64.14    1.44
   5   1  13   65.84    1.40
  -5   1 -13   66.57    1.35
   5   1  13   66.31    1.55
   6  -1  13   14.31    0.67
  -6  -1 -13   14.37    0.58
   6  -1  13   14.13    0.62
  -6   1 -13   14.61    0.51
   6   1  13   14.42    0.58
   6   1  13   13.64    0.70
   7  -1  13    0.33    0.28
   7  -1  13    0.26    0.33
  -7  -1 -13    0.48    0.24
   7   1  13    0.21    0.24
  -7   1 -13    0.05    0.19
   7   1  13    0.13    0.34
   8  -1  13    5.90    0.59
  -8  -1 -13    6.35    0.46
   8  -1  13    5.74    0.50
   8   1  13    5.90    0.45
   8   1  13    6.31    0.61
   9  -1  13    7.15    0.58
   9  -1  13    8.01    0.72
   9   1  13    7.06    0.68
   9   1  13    7.32    0.54
  10  -2 -13   13.69    0.86
 -10   2  13   14.80    0.82
  10   2 -13   13.98    0.75
  10   2 -13   11.99    0.81
   9  -2 -13   49.21    1.39
  -9   2  13   46.24    1.32
   9   2 -13   50.12    1.27
   9   2 -13   48.27    1.38
   8  -2 -13    4.66    0.47
  -8  -2  13    4.81    0.40
   8  -2 -13    3.95    0.46
  -8   2  13    4.78    0.47
   8   2 -13    4.31    0.39
   8   2 -13    5.07    0.49
  -7  -2  13    8.37    0.49
   7  -2 -13    9.59    0.57
   7  -2 -13    8.68    0.58
   7   2 -13    8.06    0.45
   7   2 -13    7.65    0.55
  -7   2  13    8.53    0.57
  -6  -2  13   60.01    1.31
   6  -2 -13   58.24    1.40
   6  -2 -13   60.84    1.47
   6   2 -13   61.07    1.26
  -6   2  13   59.76    1.38
   6   2 -13   62.21    1.47
   5  -2 -13   36.02    0.94
  -5  -2  13   35.20    0.91
   5  -2 -13   35.66    1.02
   5   2 -13   35.73    1.01
   5   2 -13   35.77    0.81
  -5   2  13   34.93    0.95
   4  -2 -13   75.21    1.67
  -4  -2  13   76.36    1.56
   4  -2 -13   75.42    1.58
   4   2 -13   78.62    1.67
   4   2 -13   78.25    1.44
  -4   2  13   76.52    1.59
   3  -2 -13  147.13    2.73
   3  -2 -13  147.59    2.84
  -3  -2  13  150.28    2.70
   3   2 -13  153.01    2.56
   3   2 -13  145.43    2.81
  -3   2  13  147.64    2.70
   2  -2 -13   36.31    0.98
   2  -2 -13   38.82    0.92
  -2  -2  13   37.05    0.92
   2   2 -13   37.92    0.97
  -2   2  13   39.44    0.93
   2   2 -13   37.52    0.75
   1  -2 -13  544.11    9.94
   1  -2 -13  560.48    9.89
  -1  -2  13  564.27    9.45
  -1  -2  13  556.90    9.52
  -1   2  13  577.51    9.77
   1   2 -13  583.39    9.82
   0  -2  13  289.89    4.86
   0  -2  13  281.45    4.77
   0  -2 -13  287.71    5.01
   0   2 -13  286.99    4.98
   0   2  13  281.38    5.00
   0   2  13  284.79    4.84
   1  -2  13   35.35    0.77
  -1  -2 -13   32.68    0.89
   1   2  13   35.26    0.87
  -1   2 -13   34.42    0.89
   1   2  13   35.08    0.94
   2  -2  13    3.31    0.30
  -2  -2 -13    4.49    0.35
   2  -2  13    4.44    0.30
   2   2  13    3.97    0.31
   2   2  13    4.60    0.38
  -2   2 -13    4.38    0.31
  -3  -2 -13   15.64    0.57
   3  -2  13   14.66    0.53
   3  -2  13   15.92    0.60
   3   2  13   14.84    0.54
  -3   2 -13   15.27    0.51
   3   2  13   13.95    0.61
   4  -2  13   22.51    0.71
   4  -2  13   21.99    0.73
  -4  -2 -13   22.47    0.72
  -4   2 -13   22.96    0.62
   4   2  13   20.92    0.78
   4   2  13   22.56    0.68
   5  -2  13  122.91    2.41
  -5  -2 -13  124.78    2.43
   5  -2  13  122.11    2.44
  -5   2 -13  124.62    2.26
   5   2  13  125.12    2.53
   5   2  13  124.72    2.30
  -6  -2 -13   91.53    1.95
   6  -2  13   95.57    2.04
   6  -2  13   92.34    1.96
   6   2  13   94.48    1.84
  -6   2 -13   92.67    1.75
   6   2  13   95.42    2.08
   7  -2  13    5.96    0.55
   7  -2  13    4.81    0.47
  -7  -2 -13    6.43    0.48
   7   2  13    6.45    0.57
   7   2  13    6.21    0.42
   8  -2  13    4.46    0.48
   8  -2  13    3.93    0.54
  -8  -2 -13    4.17    0.42
   8   2  13    4.47    0.39
   8   2  13    4.56    0.55
   9  -2  13   27.64    1.20
   9  -2  13   28.62    1.04
  -9  -2 -13   27.60    0.95
   9   2  13   29.39    1.19
   9  -3 -13   24.65    1.03
  -9   3  13   22.56    0.97
   9   3 -13   24.89    1.00
   9   3 -13   25.47    0.84
   8  -3 -13   14.33    0.76
   8  -3 -13   14.84    0.71
   8   3 -13   15.53    0.61
   8   3 -13   14.89    0.78
  -8   3  13   15.03    0.78
  -7  -3  13   20.56    0.67
   7  -3 -13   19.42    0.83
   7  -3 -13   19.18    0.78
  -7   3  13   19.65    0.81
   7   3 -13   20.42    0.83
   7   3 -13   20.35    0.64
   6  -3 -13   26.26    0.87
  -6  -3  13   29.71    0.79
   6  -3 -13   24.70    0.86
   6   3 -13   26.85    0.91
   6   3 -13   26.67    0.69
  -6   3  13   25.17    0.85
  -5  -3  13    3.93    0.33
   5  -3 -13    2.76    0.36
   5  -3 -13    3.14    0.36
   5   3 -13    2.68    0.22
   5   3 -13    3.40    0.38
  -5   3  13    2.86    0.35
   4  -3 -13   55.23    1.30
   4  -3 -13   54.08    1.34
  -4  -3  13   57.06    1.24
  -4   3  13   56.45    1.29
   4   3 -13   58.72    1.35
   4   3 -13   57.08    1.07
   3  -3 -13   68.95    1.48
  -3  -3  13   66.72    1.43
   3  -3 -13   69.34    1.54
  -3   3  13   69.59    1.47
   3   3 -13   69.69    1.22
   3   3 -13   68.01    1.52
  -2  -3  13   -0.14    0.17
   2  -3 -13    0.43    0.19
   2  -3 -13    0.01    0.19
  -2   3  13    0.17    0.18
   2   3 -13    0.10    0.19
   1  -3 -13   29.29    0.85
   1  -3 -13   29.74    0.82
  -1  -3  13   29.58    0.80
  -1   3  13   30.41    0.80
   1   3 -13   29.97    0.82
   0  -3  13   21.67    0.47
   0  -3  13   20.45    0.65
   0  -3 -13   22.09    0.70
   0   3  13   21.18    0.64
   0   3  13   21.61    0.75
   0   3 -13   21.05    0.66
   1  -3  13    1.73    0.26
  -1  -3 -13    0.96    0.22
   1  -3  13    1.11    0.14
  -1   3 -13    1.08    0.20
   1   3  13    1.23    0.26
   1   3  13    1.12    0.22
   2  -3  13  207.30    3.61
   2  -3  13  198.52    3.51
  -2  -3 -13  202.09    3.71
   2   3  13  207.49    3.57
  -2   3 -13  205.69    3.64
   2   3  13  201.61    3.76
  -3  -3 -13   26.32    0.82
   3  -3  13   26.62    0.72
   3  -3  13   27.80    0.81
   3   3  13   26.39    0.89
  -3   3 -13   26.43    0.70
   3   3  13   26.92    0.74
   4  -3  13   52.45    1.27
  -4  -3 -13   52.19    1.27
   4  -3  13   53.32    1.22
   4   3  13   53.52    1.16
   4   3  13   52.04    1.34
  -4   3 -13   52.34    1.10
   5  -3  13    1.30    0.31
  -5  -3 -13    1.72    0.31
   5  -3  13    1.30    0.30
   5   3  13    0.77    0.33
  -5   3 -13    1.87    0.20
   5   3  13    1.34    0.24
   6  -3  13   22.73    0.85
   6  -3  13   22.51    0.86
  -6  -3 -13   23.60    0.83
   6   3  13   22.85    0.69
   6   3  13   24.07    0.94
   7  -3  13    0.51    0.34
   7  -3  13    0.22    0.33
  -7  -3 -13    0.09    0.29
   7   3  13    0.02    0.34
   7   3  13    0.10    0.22
   8  -3  13    3.67    0.48
   8  -3  13    4.15    0.56
  -8  -3 -13    3.91    0.46
   8   3  13    3.51    0.55
   9  -4 -13   14.08    0.89
  -9   4  13   12.66    0.85
   9   4 -13   14.18    0.64
   9   4 -13   13.40    0.85
   8  -4 -13    0.80    0.38
   8   4 -13    0.89    0.39
  -8   4  13    0.10    0.37
   8   4 -13    0.44    0.24
   7  -4 -13    3.99    0.41
   7  -4 -13    3.52    0.47
   7   4 -13    4.26    0.32
   7   4 -13    3.42    0.47
  -7   4  13    4.11    0.49
   6  -4 -13   53.15    1.37
   6  -4 -13   51.24    1.30
  -6  -4  13   50.30    1.15
   6   4 -13   54.19    1.09
   6   4 -13   53.12    1.41
  -6   4  13   54.95    1.37
   5  -4 -13   60.81    1.45
   5  -4 -13   59.88    1.42
  -5  -4  13   59.04    1.28
   5   4 -13   62.38    1.50
  -5   4  13   58.99    1.42
   5   4 -13   62.00    1.15
   4  -4 -13    8.54    0.51
  -4  -4  13    7.71    0.42
   4  -4 -13    8.29    0.52
  -4   4  13    7.90    0.53
   4   4 -13    8.20    0.26
   4   4 -13    7.58    0.52
  -3  -4  13    6.67    0.39
   3  -4 -13    5.88    0.44
   3  -4 -13    5.15    0.39
  -3   4  13    5.17    0.39
   3   4 -13    6.01    0.45
   2  -4 -13    1.86    0.30
   2  -4 -13    2.00    0.29
  -2  -4  13    1.87    0.25
  -2   4  13    1.59    0.26
   2   4 -13    1.64    0.26
   1  -4 -13  100.90    2.04
   1  -4 -13   98.02    2.04
  -1  -4  13  100.77    1.94
  -1   4  13  100.01    1.95
   1   4 -13  101.95    2.01
   0  -4 -13   49.56    1.21
   0  -4  13   49.75    1.14
   0   4 -13   50.99    1.16
   0   4  13   48.45    1.29
   0   4  13   49.72    1.13
   1  -4  13   14.54    0.57
  -1  -4 -13   13.85    0.59
   1  -4  13   13.94    0.38
   1   4  13   14.81    0.66
   1   4  13   14.03    0.55
  -1   4 -13   14.75    0.54
   2  -4  13    0.12    0.14
  -2  -4 -13   -0.04    0.23
   2  -4  13   -0.09    0.20
  -2   4 -13    0.01    0.17
   2   4  13   -0.09    0.23
   2   4  13    0.01    0.18
   3  -4  13   35.73    0.96
   3  -4  13   32.03    0.83
  -3  -4 -13   32.54    0.98
  -3   4 -13   33.59    0.83
   3   4  13   33.05    0.84
   3   4  13   33.68    1.03
   4  -4  13    6.06    0.47
  -4  -4 -13    6.73    0.50
   4  -4  13    7.04    0.44
  -4   4 -13    6.82    0.36
   4   4  13    6.64    0.40
   4   4  13    6.44    0.53
   5  -4  13    7.45    0.54
   5  -4  13    7.60    0.52
  -5  -4 -13    7.02    0.53
   5   4  13    7.31    0.42
   5   4  13    8.18    0.61
  -5   4 -13    6.64    0.33
  -6  -4 -13   23.29    0.88
   6  -4  13   24.27    0.90
   6  -4  13   22.46    0.89
   6   4  13   23.10    0.67
   6   4  13   24.43    0.97
   7  -4  13   30.20    1.08
   7  -4  13   32.15    1.10
  -7  -4 -13   30.32    1.04
   7   4  13   30.36    1.12
   8  -4  13    1.07    0.46
   8  -4  13    1.73    0.46
  -8  -4 -13    1.26    0.41
   8   4  13    2.04    0.49
   8  -5 -13    1.63    0.46
   8   5 -13    1.87    0.48
  -8   5  13    1.51    0.47
   7  -5 -13   12.12    0.74
   7  -5 -13   11.24    0.58
   7   5 -13   12.72    0.78
  -7   5  13   10.80    0.74
   6  -5 -13    0.87    0.28
   6  -5 -13    0.81    0.34
   6   5 -13    0.61    0.34
  -6   5  13    0.55    0.35
  -5  -5  13    3.71    0.29
   5  -5 -13    3.27    0.42
   5  -5 -13    3.33    0.38
   5   5 -13    3.81    0.47
  -5   5  13    3.67    0.44
   4  -5 -13   22.72    0.84
  -4  -5  13   23.87    0.67
   4  -5 -13   25.07    0.81
   4   5 -13   24.30    0.87
  -4   5  13   24.12    0.83
   3  -5 -13   30.28    0.90
  -3  -5  13   28.12    0.75
   3  -5 -13   29.00    0.92
  -3   5  13   28.50    0.88
   3   5 -13   28.09    0.93
   2  -5 -13   12.21    0.59
   2  -5 -13   12.93    0.62
  -2  -5  13   12.17    0.51
  -2   5  13   13.03    0.57
   2   5 -13   12.25    0.58
   1  -5 -13    5.57    0.45
  -1  -5  13    5.27    0.37
   1  -5 -13    4.89    0.43
   1   5 -13    5.32    0.40
  -1   5  13    5.50    0.40
   0  -5  13    4.76    0.37
   0  -5 -13    5.31    0.44
   0   5  13    5.32    0.39
   0   5 -13    4.60    0.36
   0   5  13    5.00    0.47
   1  -5  13    4.17    0.21
  -1  -5 -13    4.74    0.42
   1  -5  13    4.35    0.38
   1   5  13    4.01    0.35
   1   5  13    5.91    0.51
  -1   5 -13    4.65    0.36
  -2  -5 -13   30.97    0.97
   2  -5  13   31.22    0.74
   2  -5  13   33.99    0.94
   2   5  13   32.56    1.06
  -2   5 -13   32.66    0.84
   2   5  13   32.25    0.86
   3  -5  13   81.03    1.75
  -3  -5 -13   80.45    1.81
   3  -5  13   78.83    1.60
   3   5  13   80.49    1.87
  -3   5 -13   79.63    1.62
   3   5  13   80.91    1.62
  -4  -5 -13   22.29    0.87
   4  -5  13   23.25    0.85
   4  -5  13   23.95    0.76
  -4   5 -13   24.65    0.66
   4   5  13   23.68    0.93
   4   5  13   24.11    0.71
   5  -5  13   44.77    1.26
  -5  -5 -13   42.03    1.24
   5  -5  13   43.14    1.16
   5   5  13   44.59    1.31
   5   5  13   44.90    1.01
   6  -5  13    2.94    0.43
   6  -5  13    2.77    0.44
  -6  -5 -13    3.68    0.48
   6   5  13    2.36    0.46
   6   5  13    3.48    0.33
   7  -5  13   13.18    0.78
   7  -5  13   12.10    0.79
  -7  -5 -13   11.54    0.77
   7   5  13   11.82    0.82
   8  -5  13   86.00    2.16
  -8  -5 -13   87.74    2.10
   8  -5  13   86.85    2.11
   8   5  13   87.25    2.18
   8  -6 -13    9.49    0.76
  -8   6  13    9.72    0.76
   8   6 -13   11.38    0.83
   7  -6 -13    0.54    0.40
   7   6 -13   -0.09    0.38
  -7   6  13    0.83    0.44
   6  -6 -13    3.74    0.51
   6  -6 -13    4.13    0.41
   6   6 -13    3.72    0.50
  -6   6  13    4.50    0.50
   5  -6 -13    3.91    0.40
   5  -6 -13    3.95    0.47
   5   6 -13    3.12    0.45
  -5   6  13    3.48    0.46
   4  -6 -13   44.77    1.26
   4  -6 -13   42.32    1.15
  -4  -6  13   43.83    0.97
  -4   6  13   44.45    1.23
   4   6 -13   44.27    1.27
   3  -6 -13   22.28    0.79
   3  -6 -13   22.56    0.86
  -3  -6  13   23.80    0.67
  -3   6  13   21.72    0.80
   3   6 -13   22.59    0.86
   2  -6 -13    1.32    0.31
  -2  -6  13    0.97    0.24
   2  -6 -13    1.33    0.32
  -2   6  13    1.16    0.29
   2   6 -13    0.83    0.30
   1  -6 -13   38.39    1.09
   1  -6 -13   38.50    1.13
  -1  -6  13   38.64    0.97
   1   6 -13   38.53    1.06
  -1   6  13   37.86    1.01
   0  -6 -13   40.84    1.15
   0  -6  13   41.68    1.05
   0   6  13   38.96    1.03
   0   6  13   41.81    1.27
   0   6 -13   42.54    1.08
  -1  -6 -13   72.44    1.71
   1  -6  13   71.76    1.60
   1   6  13   73.75    1.55
   1   6  13   73.95    1.80
  -1   6 -13   76.02    1.58
   2  -6  13   40.07    1.09
   2  -6  13   39.24    0.87
  -2  -6 -13   36.61    1.16
   2   6  13   40.51    1.00
  -2   6 -13   41.74    1.01
   2   6  13   41.08    1.25
   3  -6  13    5.85    0.52
   3  -6  13    5.73    0.38
  -3  -6 -13    6.17    0.56
   3   6  13    5.37    0.39
   3   6  13    4.50    0.51
  -3   6 -13    5.61    0.40
   4  -6  13    1.00    0.36
   4  -6  13    1.12    0.28
  -4  -6 -13    0.78    0.36
   4   6  13    0.40    0.37
  -4   6 -13    1.22    0.23
   4   6  13    0.97    0.24
   5  -6  13    2.29    0.42
   5  -6  13    2.88    0.39
  -5  -6 -13    3.10    0.47
   5   6  13    3.03    0.30
   5   6  13    2.13    0.45
  -6  -6 -13   18.68    0.93
   6  -6  13   18.61    0.84
   6  -6  13   17.15    0.92
   6   6  13   19.44    0.94
   7  -6  13    0.96    0.42
  -7  -6 -13    1.81    0.48
   7  -6  13    1.91    0.49
   7   6  13    1.61    0.47
   7  -7 -13   80.34    2.05
   7   7 -13   76.50    2.04
  -7   7  13   78.70    1.98
   6  -7 -13    5.29    0.59
   6   7 -13    5.92    0.61
  -6   7  13    4.65    0.57
   5  -7 -13   23.74    0.84
   5  -7 -13   24.15    1.00
  -5   7  13   25.40    0.98
   5   7 -13   25.60    1.04
   4  -7 -13  105.43    2.23
   4  -7 -13  109.99    2.39
   4   7 -13  106.18    2.37
  -4   7  13  110.31    2.29
   3  -7 -13   36.94    1.09
  -3  -7  13   36.20    0.91
   3  -7 -13   38.39    1.19
  -3   7  13   38.18    1.12
   3   7 -13   37.60    1.18
  -2  -7  13    0.54    0.24
   2  -7 -13    0.27    0.33
   2  -7 -13    0.46    0.31
   2   7 -13    0.52    0.31
  -2   7  13    0.25    0.28
  -1  -7  13   43.40    1.07
   1  -7 -13   41.10    1.21
   1  -7 -13   41.75    1.27
  -1   7  13   44.30    1.12
   1   7 -13   41.91    1.19
   0  -7  13    1.65    0.31
   0  -7 -13    1.53    0.37
   0   7  13    2.12    0.44
   0   7 -13    2.26    0.34
   0   7  13    1.49    0.29
   1  -7  13   36.86    1.05
  -1  -7 -13   34.59    1.14
   1   7  13   37.56    1.23
  -1   7 -13   36.83    1.00
   1   7  13   37.00    0.99
  -2  -7 -13  158.04    3.21
   2  -7  13  158.39    3.03
   2   7  13  158.44    2.90
   2   7  13  158.13    3.25
  -2   7 -13  156.28    2.94
  -3  -7 -13   31.05    1.12
   3  -7  13   30.96    1.04
   3   7  13   31.96    0.89
  -3   7 -13   32.47    0.87
   3   7  13   31.14    1.15
  -4  -7 -13    1.61    0.44
   4  -7  13    1.89    0.41
   4   7  13    2.12    0.47
   4   7  13    1.77    0.28
   5  -7  13    8.97    0.61
  -5  -7 -13    8.45    0.69
   5  -7  13    9.31    0.70
   5   7  13    9.62    0.72
   6  -7  13    2.76    0.46
  -6  -7 -13    2.61    0.52
   6  -7  13    2.56    0.51
   6   7  13    2.75    0.51
   6  -8 -13   15.52    0.93
  -6   8  13   15.27    0.96
   6   8 -13   14.41    0.92
   5  -8 -13   20.40    0.97
   5  -8 -13   19.49    0.80
   5   8 -13   20.49    1.01
  -5   8  13   20.18    0.95
   4  -8 -13   69.75    1.80
   4  -8 -13   67.99    1.63
   4   8 -13   67.54    1.77
  -4   8  13   66.21    1.68
   3  -8 -13    4.93    0.49
   3  -8 -13    4.58    0.55
  -3   8  13    5.63    0.54
   3   8 -13    5.21    0.55
  -2  -8  13   17.53    0.65
   2  -8 -13   14.99    0.83
   2  -8 -13   16.28    0.79
   2   8 -13   16.96    0.83
  -2   8  13   18.02    0.80
   1  -8 -13    5.67    0.54
   1  -8 -13    5.01    0.56
  -1  -8  13    5.52    0.43
   1   8 -13    5.51    0.52
  -1   8  13    5.03    0.48
   0  -8 -13    0.45    0.36
   0  -8  13    0.54    0.27
   0   8  13    0.65    0.41
   0   8  13    0.09    0.27
   0   8 -13    0.31    0.29
  -1  -8 -13    0.44    0.38
   1  -8  13   -0.04    0.28
   1   8  13   -0.07    0.26
   1   8  13   -0.06    0.38
  -1   8 -13    0.12    0.26
   2  -8  13    2.00    0.40
  -2  -8 -13    1.42    0.43
   2   8  13    1.88    0.32
   2   8  13    1.73    0.45
  -2   8 -13    1.51    0.31
   3  -8  13    2.03    0.44
  -3  -8 -13    1.82    0.49
  -3   8 -13    2.67    0.34
   3   8  13    1.76    0.48
   3   8  13    2.60    0.34
  -4  -8 -13    3.26    0.53
   4  -8  13    3.21    0.50
   4   8  13    4.22    0.56
   5  -8  13    3.38    0.55
  -5  -8 -13    4.33    0.61
   5   8  13    4.04    0.58
   4  -9 -13    2.38    0.43
   4  -9 -13    1.91    0.51
   4   9 -13    2.13    0.49
  -4   9  13    2.23    0.50
   3  -9 -13   18.67    1.00
   3  -9 -13   16.63    0.84
   3   9 -13   15.65    0.88
  -3   9  13   17.50    0.86
   2  -9 -13    8.00    0.64
   2  -9 -13    6.59    0.67
   2   9 -13    7.04    0.63
  -2   9  13    7.54    0.61
  -1  -9  13   -0.03    0.27
   1  -9 -13    0.63    0.40
  -1   9  13   -0.13    0.32
   1   9 -13   -0.05    0.33
   0  -9 -13    0.11    0.40
   0  -9  13    1.21    0.36
   0   9  13    0.47    0.33
   0   9  13    0.40    0.45
   0   9 -13    0.77    0.37
   1  -9  13    4.48    0.50
  -1  -9 -13    4.62    0.58
  -1   9 -13    4.66    0.47
   1   9  13    4.31    0.60
   1   9  13    5.17    0.48
  -2  -9 -13    0.34    0.45
   2  -9  13   -0.22    0.37
   2   9  13    0.69    0.45
   2   9  13    0.26    0.30
  -2   9 -13    0.09    0.27
   3  -9  13    0.50    0.42
  -3  -9 -13    1.00    0.49
   3   9  13    1.25    0.48
  10   0 -14   89.21    2.07
 -10   0  14   86.27    1.92
  10   0 -14   84.40    1.99
   9   0 -14    0.35    0.35
  -9   0  14   -0.11    0.31
   9   0 -14   -0.11    0.30
  -8   0  14    4.71    0.44
   8   0 -14    4.41    0.48
   8   0 -14    3.90    0.42
  -7   0  14    0.18    0.26
   7   0 -14    0.22    0.24
   7   0 -14   -0.07    0.28
   6   0 -14    8.69    0.46
  -6   0  14    9.01    0.51
   6   0 -14    8.29    0.55
   5   0 -14   -0.10    0.23
   5   0 -14    0.20    0.17
  -5   0  14   -0.11    0.20
  -4   0  14  656.54   10.60
   4   0 -14  630.29   11.37
   4   0 -14  659.86   11.31
   3   0 -14    0.21    0.21
   3   0 -14    0.03    0.13
  -3   0  14    0.15    0.18
   2   0 -14  109.86    2.21
   2   0 -14  110.57    2.02
  -2   0  14  109.14    2.10
   1   0 -14   -0.22    0.15
  -1   0  14    0.15    0.16
   0   0 -14  332.82    5.87
   0   0  14  345.70    5.72
   0   0  14  339.83    5.78
   1   0  14    0.07    0.17
  -1   0 -14   -0.01    0.16
   1   0  14    0.09    0.16
  -2   0 -14   10.08    0.45
   2   0  14    9.88    0.46
   2   0  14    9.66    0.46
  -3   0 -14    0.10    0.17
   3   0  14    0.12    0.19
   3   0  14   -0.08    0.19
  -4   0 -14    1.60    0.25
   4   0  14    1.37    0.29
   4   0  14    2.07    0.29
  -5   0 -14    0.20    0.19
   5   0  14    0.09    0.22
   5   0  14    0.37    0.26
  -6   0 -14  194.50    3.53
   6   0  14  192.75    3.54
   6   0  14  200.22    3.73
   7   0  14    0.19    0.28
   7   0  14    0.15    0.33
  -7   0 -14   -0.08    0.21
   8   0  14   31.15    0.99
   8   0  14   33.78    1.20
   9   0  14    0.20    0.33
   9   0  14    0.23    0.43
  10  -1 -14   15.54    0.85
  10   1 -14   14.67    0.86
  10   1 -14   12.89    0.76
 -10   1  14   16.06    0.83
   9  -1 -14   11.29    0.70
   9  -1 -14   12.58    0.76
  -9  -1  14   12.32    0.64
   9   1 -14   10.31    0.72
   9   1 -14   11.46    0.65
  -9   1  14   10.15    0.67
   8  -1 -14    4.56    0.45
  -8  -1  14    3.48    0.38
   8  -1 -14    3.95    0.47
   8   1 -14    3.30    0.37
  -8   1  14    3.67    0.42
   8   1 -14    4.30    0.49
   7  -1 -14   58.86    1.47
   7  -1 -14   54.11    1.35
  -7  -1  14   56.70    1.31
   7   1 -14   55.92    1.29
   7   1 -14   55.95    1.44
  -7   1  14   57.54    1.37
   6  -1 -14   26.11    0.91
  -6  -1  14   26.14    0.79
   6  -1 -14   26.53    0.82
   6   1 -14   26.86    0.75
  -6   1  14   26.62    0.84
   6   1 -14   27.34    0.90
   5  -1 -14   19.78    0.77
  -5  -1  14   19.54    0.65
   5  -1 -14   19.66    0.65
   5   1 -14   19.59    0.58
  -5   1  14   19.30    0.69
   5   1 -14   19.58    0.73
   4  -1 -14  218.66    3.97
  -4  -1  14  208.55    3.74
   4  -1 -14  214.04    3.78
  -4   1  14  215.69    3.77
   4   1 -14  214.08    3.93
   4   1 -14  213.09    3.69
  -3  -1  14    0.10    0.18
   3  -1 -14    0.20    0.15
   3  -1 -14    0.28    0.20
   3   1 -14    0.08    0.12
   3   1 -14    0.07    0.18
  -3   1  14   -0.02    0.19
  -2  -1  14   25.95    0.75
   2  -1 -14   25.97    0.70
   2  -1 -14   27.08    0.81
   2   1 -14   28.02    0.82
  -2   1  14   26.28    0.75
   2   1 -14   27.40    0.63
   1  -1 -14   15.05    0.58
   1  -1 -14   15.85    0.51
  -1  -1  14   15.49    0.56
  -1  -1  14   15.32    0.48
   1   1 -14   16.18    0.61
  -1   1  14   15.56    0.56
   0  -1  14    9.88    0.39
   0  -1  14   11.00    0.48
   0  -1 -14   10.42    0.49
   0   1  14   10.01    0.45
   0   1 -14   10.51    0.48
   0   1  14    9.77    0.47
   1  -1  14  106.04    2.01
   1  -1  14  106.65    2.05
  -1  -1 -14  103.76    2.09
  -1   1 -14  105.35    2.06
   1   1  14  108.71    2.04
   1   1  14  108.62    2.10
   2  -1  14  161.84    2.92
  -2  -1 -14  160.32    2.98
   2  -1  14  162.61    2.91
  -2   1 -14  160.09    2.94
   2   1  14  160.05    2.90
   2   1  14  158.63    2.99
  -3  -1 -14   73.84    1.57
   3  -1  14   77.89    1.59
   3  -1  14   79.32    1.60
  -3   1 -14   73.32    1.53
   3   1  14   72.59    1.53
   3   1  14   74.57    1.64
   4  -1  14   19.17    0.68
   4  -1  14   18.80    0.68
  -4  -1 -14   18.46    0.65
   4   1  14   19.11    0.65
   4   1  14   18.46    0.72
  -4   1 -14   19.62    0.60
  -5  -1 -14  169.92    3.13
   5  -1  14  170.39    3.22
   5  -1  14  170.15    3.13
   5   1  14  168.19    3.06
  -5   1 -14  170.07    3.05
   5   1  14  165.34    3.24
   6  -1  14    0.32    0.27
   6  -1  14    0.31    0.31
  -6  -1 -14    0.44    0.24
   6   1  14    0.19    0.24
   6   1  14    0.28    0.31
  -6   1 -14    0.24    0.20
  -7  -1 -14    0.57    0.26
   7  -1  14    0.44    0.37
   7  -1  14    0.39    0.31
   7   1  14    0.40    0.27
   7   1  14    0.23    0.35
  -7   1 -14    1.00    0.24
  -8  -1 -14   89.98    1.93
   8  -1  14   92.56    2.19
   8  -1  14   90.93    1.99
   8   1  14   90.20    1.92
   8   1  14   97.30    2.21
   9  -1  14    0.28    0.43
   9  -1  14    0.32    0.35
   9   1  14    0.18    0.43
   9   1  14    0.46    0.31
   9  -2 -14   29.70    1.06
   9  -2 -14   31.52    1.07
   9   2 -14   29.16    0.94
  -9   2  14   26.72    1.01
   9   2 -14   29.60    1.08
   8  -2 -14    1.91    0.39
   8  -2 -14    0.68    0.33
  -8  -2  14    1.30    0.31
  -8   2  14    1.12    0.36
   8   2 -14    0.82    0.27
   8   2 -14    0.90    0.35
   7  -2 -14    9.85    0.63
  -7  -2  14    8.65    0.52
   7  -2 -14    8.62    0.59
   7   2 -14    9.42    0.62
  -7   2  14    9.57    0.58
   7   2 -14    8.39    0.45
   6  -2 -14   26.98    0.85
   6  -2 -14   27.99    0.93
  -6  -2  14   25.91    0.78
   6   2 -14   26.33    0.88
  -6   2  14   24.27    0.83
   6   2 -14   25.86    0.71
   5  -2 -14    3.31    0.39
  -5  -2  14    3.56    0.34
   5  -2 -14    3.48    0.34
   5   2 -14    3.12    0.37
   5   2 -14    3.97    0.28
  -5   2  14    3.44    0.37
  -4  -2  14   36.56    0.94
   4  -2 -14   36.17    1.03
   4  -2 -14   38.14    0.96
  -4   2  14   37.17    0.97
   4   2 -14   37.15    1.02
   4   2 -14   37.21    0.80
   3  -2 -14   25.12    0.72
   3  -2 -14   24.50    0.80
  -3  -2  14   24.45    0.73
   3   2 -14   23.47    0.77
  -3   2  14   23.66    0.74
   3   2 -14   24.57    0.56
  -2  -2  14   10.62    0.49
   2  -2 -14   10.63    0.54
   2  -2 -14    9.99    0.44
   2   2 -14   10.36    0.50
   2   2 -14   10.86    0.32
  -2   2  14   10.48    0.48
  -1  -2  14    1.61    0.25
  -1  -2  14    2.06    0.18
   1  -2 -14    2.19    0.26
   1  -2 -14    1.33    0.26
   1   2 -14    2.26    0.28
  -1   2  14    2.01    0.27
   0  -2  14    3.88    0.24
   0  -2 -14    3.20    0.31
   0  -2  14    3.98    0.33
   0   2 -14    3.74    0.32
   0   2  14    3.53    0.32
   0   2  14    3.89    0.36
   1  -2  14   60.43    1.21
  -1  -2 -14   61.03    1.36
   1  -2  14   59.95    1.32
   1   2  14   57.93    1.37
  -1   2 -14   58.14    1.32
   1   2  14   60.46    1.30
   2  -2  14   23.44    0.65
   2  -2  14   22.88    0.72
  -2  -2 -14   22.96    0.73
  -2   2 -14   24.19    0.68
   2   2  14   23.35    0.77
   2   2  14   22.02    0.68
  -3  -2 -14   31.75    0.89
   3  -2  14   32.20    0.90
   3  -2  14   32.21    0.85
   3   2  14   33.33    0.97
  -3   2 -14   31.50    0.81
   3   2  14   33.22    0.86
  -4  -2 -14    7.28    0.47
   4  -2  14    8.46    0.48
   4  -2  14    7.07    0.48
  -4   2 -14    7.85    0.39
   4   2  14    7.65    0.53
   4   2  14    8.15    0.45
  -5  -2 -14    0.53    0.25
   5  -2  14    0.49    0.27
   5  -2  14    0.28    0.26
  -5   2 -14    0.45    0.18
   5   2  14    0.19    0.22
   5   2  14    0.35    0.30
   6  -2  14    8.38    0.58
   6  -2  14    7.25    0.54
  -6  -2 -14    7.15    0.50
   6   2  14    6.59    0.56
  -6   2 -14    7.89    0.39
   6   2  14    6.81    0.45
   7  -2  14   13.00    0.68
  -7  -2 -14   14.08    0.66
   7  -2  14   13.01    0.75
   7   2  14   12.81    0.58
   7   2  14   13.96    0.80
  -8  -2 -14   24.28    0.88
   8  -2  14   24.27    0.95
   8  -2  14   24.38    1.05
   8   2  14   23.97    0.78
   8   2  14   23.11    1.08
   9  -3 -14    8.00    0.67
   9   3 -14    8.07    0.55
  -9   3  14    7.59    0.62
   9   3 -14    8.02    0.66
   8  -3 -14   10.68    0.74
   8  -3 -14    9.58    0.64
   8   3 -14   11.37    0.54
  -8   3  14   10.54    0.67
   8   3 -14    8.79    0.65
   7  -3 -14   18.90    0.80
   7  -3 -14   19.08    0.79
  -7  -3  14   19.82    0.69
  -7   3  14   18.73    0.82
   7   3 -14   19.02    0.62
   7   3 -14   17.50    0.81
   6  -3 -14  109.46    2.29
  -6  -3  14  114.49    2.17
   6  -3 -14  112.96    2.35
   6   3 -14  110.93    2.36
  -6   3  14  111.07    2.26
   6   3 -14  113.02    2.07
  -5  -3  14   12.50    0.54
   5  -3 -14   12.03    0.63
   5  -3 -14   11.91    0.58
   5   3 -14   11.17    0.62
  -5   3  14   11.25    0.58
   5   3 -14   12.64    0.41
   4  -3 -14  126.82    2.60
   4  -3 -14  129.95    2.53
  -4  -3  14  131.51    2.45
   4   3 -14  131.48    2.58
  -4   3  14  128.89    2.50
   4   3 -14  134.86    2.27
   3  -3 -14   14.10    0.63
   3  -3 -14   15.14    0.59
  -3  -3  14   14.60    0.57
   3   3 -14   14.85    0.36
  -3   3  14   14.00    0.58
   3   3 -14   14.32    0.60
  -2  -3  14    2.88    0.17
  -2  -3  14    2.41    0.28
   2  -3 -14    3.11    0.35
   2  -3 -14    2.46    0.29
  -2   3  14    2.90    0.32
   2   3 -14    3.13    0.33
  -1  -3  14   31.38    0.85
   1  -3 -14   31.49    0.91
   1  -3 -14   30.65    0.86
  -1  -3  14   31.06    0.61
  -1   3  14   32.68    0.86
   1   3 -14   31.18    0.87
   0  -3  14  112.39    1.97
   0  -3 -14  115.59    2.28
   0  -3  14  113.99    2.18
   0   3  14  110.70    2.30
   0   3  14  114.77    2.17
   0   3 -14  114.19    2.22
  -1  -3 -14   10.78    0.52
   1  -3  14   10.77    0.51
   1  -3  14   10.16    0.36
  -1   3 -14   11.36    0.49
   1   3  14   10.06    0.54
   1   3  14    9.61    0.47
   2  -3  14  311.85    5.24
   2  -3  14  302.64    5.16
  -2  -3 -14  308.47    5.39
   2   3  14  303.99    5.17
  -2   3 -14  303.04    5.29
   2   3  14  297.33    5.40
   3  -3  14   16.23    0.66
  -3  -3 -14   17.68    0.67
   3  -3  14   17.63    0.59
   3   3  14   18.27    0.76
  -3   3 -14   18.65    0.58
   3   3  14   17.83    0.61
   4  -3  14    5.20    0.44
   4  -3  14    5.47    0.40
  -4  -3 -14    4.54    0.42
  -4   3 -14    5.15    0.34
   4   3  14    4.16    0.35
   4   3  14    4.77    0.45
   5  -3  14   18.79    0.74
  -5  -3 -14   21.79    0.78
   5  -3  14   19.43    0.77
   5   3  14   18.67    0.82
   5   3  14   21.13    0.67
  -5   3 -14   20.23    0.58
   6  -3  14   14.27    0.72
  -6  -3 -14   14.19    0.70
   6  -3  14   14.62    0.72
   6   3  14   14.94    0.58
   6   3  14   13.87    0.77
  -7  -3 -14   63.90    1.58
   7  -3  14   64.38    1.61
   7  -3  14   64.10    1.67
   7   3  14   64.51    1.40
   7   3  14   67.13    1.73
   8  -3  14   21.39    0.95
   8  -3  14   21.89    1.02
  -8  -3 -14   20.68    0.87
   8   3  14   21.80    1.05
   9  -4 -14   44.75    1.41
   9   4 -14   44.70    1.19
   9   4 -14   44.98    1.40
  -9   4  14   42.39    1.37
   8  -4 -14    3.76    0.52
   8   4 -14    3.58    0.50
   8   4 -14    4.30    0.37
  -8   4  14    2.97    0.49
   7  -4 -14    0.13    0.32
   7  -4 -14    0.13    0.27
   7   4 -14    0.03    0.19
   7   4 -14   -0.10    0.31
  -7   4  14    0.29    0.35
   6  -4 -14   39.63    1.14
  -6  -4  14   37.47    0.96
   6  -4 -14   36.94    1.09
   6   4 -14   38.91    1.17
   6   4 -14   38.68    0.86
  -6   4  14   38.05    1.10
   5  -4 -14   22.58    0.82
  -5  -4  14   18.54    0.65
   5  -4 -14   20.11    0.78
   5   4 -14   20.57    0.80
   5   4 -14   20.45    0.51
  -5   4  14   19.30    0.76
  -4  -4  14   17.48    0.62
   4  -4 -14   16.45    0.68
   4  -4 -14   17.87    0.73
  -4   4  14   17.21    0.69
   4   4 -14   17.67    0.40
   4   4 -14   16.76    0.70
   3  -4 -14  138.09    2.66
  -3  -4  14  135.14    2.53
   3  -4 -14  135.99    2.71
  -3   4  14  136.60    2.60
   3   4 -14  138.73    2.68
  -2  -4  14   89.68    1.78
   2  -4 -14   90.98    1.93
   2  -4 -14   93.35    1.90
   2   4 -14   86.57    1.86
  -2   4  14   87.25    1.81
  -1  -4  14  155.70    2.83
   1  -4 -14  155.37    2.95
   1  -4 -14  155.21    2.98
  -1   4  14  156.89    2.84
   1   4 -14  151.34    2.91
   0  -4 -14   14.08    0.61
   0  -4  14   13.93    0.56
   0   4  14   13.33    0.55
   0   4 -14   13.68    0.55
   0   4  14   13.11    0.65
  -1  -4 -14    0.92    0.26
   1  -4  14    0.44    0.23
   1  -4  14    0.45    0.12
  -1   4 -14    0.56    0.20
   1   4  14    0.75    0.22
   1   4  14    0.53    0.28
   2  -4  14  139.68    2.49
  -2  -4 -14  139.24    2.74
   2  -4  14  138.08    2.64
   2   4  14  139.88    2.58
   2   4  14  138.04    2.80
  -2   4 -14  141.77    2.63
   3  -4  14    0.86    0.21
  -3  -4 -14    0.90    0.29
   3  -4  14    0.21    0.25
   3   4  14    1.01    0.23
  -3   4 -14    0.95    0.21
   3   4  14    1.13    0.32
  -4  -4 -14    3.16    0.41
   4  -4  14    3.18    0.39
   4  -4  14    3.38    0.35
   4   4  14    4.17    0.48
  -4   4 -14    4.28    0.31
   4   4  14    3.27    0.33
   5  -4  14   64.82    1.58
   5  -4  14   68.60    1.54
  -5  -4 -14   63.10    1.60
   5   4  14   65.50    1.67
  -5   4 -14   66.11    1.31
   5   4  14   67.01    1.40
   6  -4  14   22.89    0.89
  -6  -4 -14   22.43    0.90
   6  -4  14   23.90    0.92
   6   4  14   22.75    0.71
   6   4  14   23.80    0.97
  -7  -4 -14    2.23    0.43
   7  -4  14    2.26    0.45
   7  -4  14    2.72    0.46
   7   4  14    2.78    0.35
   7   4  14    3.03    0.52
  -8  -4 -14   62.39    1.68
   8  -4  14   64.32    1.74
   8  -4  14   69.65    1.83
   8   4  14   68.92    1.86
   8  -5 -14   13.70    0.84
  -8   5  14   12.45    0.82
   8   5 -14   12.60    0.82
   7  -5 -14  111.14    2.34
   7  -5 -14  119.84    2.56
   7   5 -14  117.40    2.59
  -7   5  14  117.45    2.47
   6  -5 -14    1.78    0.40
   6  -5 -14    1.69    0.33
  -6   5  14    1.46    0.39
   6   5 -14    1.30    0.40
  -5  -5  14    5.94    0.39
   5  -5 -14    6.29    0.53
   5  -5 -14    5.34    0.47
   5   5 -14    5.24    0.51
  -5   5  14    5.82    0.49
  -4  -5  14   12.42    0.50
   4  -5 -14   12.21    0.64
   4  -5 -14   11.38    0.63
   4   5 -14   11.25    0.65
  -4   5  14   12.71    0.64
   3  -5 -14   43.07    1.18
  -3  -5  14   42.77    1.02
   3  -5 -14   44.08    1.17
   3   5 -14   42.13    1.17
  -3   5  14   45.24    1.14
  -2  -5  14    1.49    0.26
   2  -5 -14    0.92    0.29
   2  -5 -14    1.81    0.33
  -2   5  14    0.97    0.28
   2   5 -14    1.17    0.29
  -1  -5  14   87.11    1.75
   1  -5 -14   87.01    1.89
   1  -5 -14   85.51    1.88
  -1   5  14   86.03    1.77
   1   5 -14   84.31    1.82
   0  -5  14   12.60    0.57
   0  -5 -14   12.25    0.62
   0   5  14   11.96    0.68
   0   5 -14   13.07    0.56
   0   5  14   12.96    0.55
   1  -5  14    5.19    0.23
  -1  -5 -14    5.80    0.48
   1  -5  14    5.45    0.42
  -1   5 -14    6.11    0.42
   1   5  14    6.06    0.42
   1   5  14    4.55    0.48
   2  -5  14    7.87    0.52
   2  -5  14    6.45    0.33
  -2  -5 -14    6.19    0.50
   2   5  14    7.36    0.59
  -2   5 -14    7.19    0.42
   2   5  14    8.22    0.48
  -3  -5 -14   56.23    1.43
   3  -5  14   53.48    1.35
   3  -5  14   52.45    1.20
   3   5  14   55.54    1.48
  -3   5 -14   55.51    1.24
   3   5  14   56.29    1.24
  -4  -5 -14    6.65    0.56
   4  -5  14    7.43    0.47
   4  -5  14    9.03    0.62
   4   5  14    9.04    0.66
   4   5  14    7.48    0.46
  -4   5 -14    8.02    0.41
  -5  -5 -14   12.32    0.74
   5  -5  14   12.31    0.74
   5  -5  14   12.43    0.63
   5   5  14   11.50    0.51
   5   5  14   11.31    0.75
  -6  -5 -14   80.47    1.95
   6  -5  14   80.97    1.93
   6  -5  14   83.61    1.90
   6   5  14   82.27    1.63
   6   5  14   81.95    2.01
  -7  -5 -14    1.29    0.42
   7  -5  14   -0.02    0.37
   7  -5  14    0.05    0.39
   7   5  14    0.90    0.45
   8  -6 -14    7.54    0.71
  -8   6  14    8.33    0.74
   8   6 -14    7.38    0.72
   7  -6 -14   30.24    1.16
   7   6 -14   29.14    1.19
  -7   6  14   31.68    1.14
   6  -6 -14    0.41    0.29
   6  -6 -14    0.49    0.39
   6   6 -14    0.07    0.37
  -6   6  14    0.59    0.38
   5  -6 -14   23.05    0.92
   5  -6 -14   20.13    0.78
  -5   6  14   21.09    0.87
   5   6 -14   20.97    0.93
  -4  -6  14   36.11    0.89
   4  -6 -14   37.39    1.08
   4  -6 -14   36.42    1.14
  -4   6  14   37.96    1.11
   4   6 -14   37.41    1.17
   3  -6 -14    1.60    0.37
   3  -6 -14    1.91    0.35
  -3  -6  14    1.18    0.25
   3   6 -14    1.83    0.37
  -3   6  14    1.78    0.35
  -2  -6  14   15.99    0.61
   2  -6 -14   15.62    0.72
   2  -6 -14   15.72    0.73
  -2   6  14   15.72    0.68
   2   6 -14   15.71    0.71
  -1  -6  14    0.39    0.24
   1  -6 -14    0.60    0.30
   1  -6 -14    0.45    0.30
   1   6 -14    0.35    0.25
  -1   6  14    0.68    0.26
   0  -6  14    4.81    0.42
   0  -6 -14    4.62    0.47
   0   6 -14    5.33    0.42
   0   6  14    5.69    0.42
   0   6  14    5.20    0.54
  -1  -6 -14    4.77    0.49
   1  -6  14    5.19    0.44
   1   6  14    5.46    0.55
  -1   6 -14    6.52    0.44
   1   6  14    5.40    0.41
  -2  -6 -14    2.64    0.42
   2  -6  14    1.99    0.36
  -2   6 -14    2.75    0.31
   2   6  14    2.20    0.32
   2   6  14    3.01    0.45
   3  -6  14    3.40    0.42
   3  -6  14    3.45    0.31
  -3  -6 -14    3.23    0.46
  -3   6 -14    4.38    0.36
   3   6  14    3.32    0.48
   3   6  14    3.89    0.36
  -4  -6 -14    0.60    0.36
   4  -6  14    0.05    0.24
   4  -6  14    0.95    0.38
   4   6  14    0.73    0.24
  -4   6 -14    0.80    0.23
   4   6  14    0.74    0.39
   5  -6  14    4.46    0.45
   5  -6  14    3.48    0.48
  -5  -6 -14    3.88    0.52
   5   6  14    3.69    0.53
   5   6  14    4.85    0.36
  -6  -6 -14    3.94    0.55
   6  -6  14    4.41    0.50
   6  -6  14    4.32    0.54
   6   6  14    4.70    0.58
  -7  -6 -14    2.05    0.50
   7  -6  14    2.44    0.49
   7  -6  14    1.49    0.50
   7   6  14    1.64    0.51
   7  -7 -14   16.57    0.97
   7   7 -14   14.44    0.98
  -7   7  14   15.44    0.94
   6  -7 -14    2.12    0.49
   6  -7 -14    0.74    0.32
  -6   7  14    1.44    0.48
   6   7 -14    1.03    0.43
   5  -7 -14    6.81    0.63
   5  -7 -14    6.99    0.54
  -5   7  14    6.36    0.59
   5   7 -14    6.11    0.61
   4  -7 -14    1.12    0.35
   4  -7 -14    1.67    0.42
   4   7 -14    1.62    0.42
  -4   7  14    1.53    0.39
   3  -7 -14   37.47    1.12
  -3  -7  14   35.78    0.93
   3  -7 -14   37.26    1.19
   3   7 -14   37.15    1.19
  -3   7  14   37.65    1.12
   2  -7 -14   39.32    1.18
   2  -7 -14   40.85    1.24
  -2  -7  14   39.94    1.01
   2   7 -14   38.63    1.20
  -2   7  14   40.35    1.14
   1  -7 -14   15.47    0.77
   1  -7 -14   15.56    0.79
  -1  -7  14   13.82    0.63
  -1   7  14   15.88    0.70
   1   7 -14   16.05    0.73
   0  -7  14   11.55    0.61
   0  -7 -14   10.75    0.68
   0   7  14   11.88    0.61
   0   7  14   11.81    0.78
   0   7 -14   11.29    0.60
   1  -7  14    1.31    0.33
  -1  -7 -14    1.61    0.39
  -1   7 -14    1.78    0.30
   1   7  14    2.46    0.47
   1   7  14    1.80    0.32
   2  -7  14   27.61    0.95
  -2  -7 -14   27.94    1.07
   2   7  14   28.00    1.09
  -2   7 -14   27.68    0.84
   2   7  14   27.50    0.85
  -3  -7 -14    0.43    0.36
   3  -7  14    0.49    0.34
   3   7  14    0.54    0.27
  -3   7 -14    0.47    0.24
   3   7  14    0.89    0.40
   4  -7  14   68.57    1.73
  -4  -7 -14   66.65    1.79
   4   7  14   72.62    1.48
   4   7  14   68.40    1.83
  -5  -7 -14   48.05    1.46
   5  -7  14   45.16    1.40
   5   7  14   45.09    1.43
  -6  -7 -14    2.74    0.54
   6  -7  14    2.75    0.47
   6  -7  14    2.49    0.53
   6   7  14    3.05    0.54
   6  -8 -14    1.96    0.53
  -6   8  14    1.63    0.50
   6   8 -14    1.12    0.47
   5  -8 -14    0.04    0.31
   5  -8 -14    0.38    0.42
   5   8 -14    0.13    0.41
  -5   8  14    0.07    0.41
   4  -8 -14    5.58    0.52
   4  -8 -14    6.11    0.64
   4   8 -14    5.13    0.60
  -4   8  14    6.35    0.61
   3  -8 -14   46.51    1.42
   3  -8 -14   42.32    1.28
   3   8 -14   47.42    1.40
  -3   8  14   46.36    1.33
  -2  -8  14    0.42    0.27
   2  -8 -14    0.41    0.39
   2  -8 -14    0.46    0.35
  -2   8  14    0.88    0.37
   2   8 -14    0.47    0.35
  -1  -8  14   89.68    1.89
   1  -8 -14   91.40    2.16
   1  -8 -14   87.48    2.08
   1   8 -14   91.92    2.07
  -1   8  14   90.42    1.96
   0  -8  14    0.40    0.30
   0  -8 -14    0.12    0.38
   0   8  14    0.38    0.31
   0   8 -14    0.08    0.28
   0   8  14   -0.30    0.40
   1  -8  14   41.87    1.22
  -1  -8 -14   44.01    1.35
  -1   8 -14   42.08    1.16
   1   8  14   44.36    1.43
   1   8  14   42.57    1.15
   2  -8  14    1.17    0.40
  -2  -8 -14    1.36    0.45
  -2   8 -14    0.68    0.28
   2   8  14    0.98    0.44
   2   8  14    0.86    0.30
  -3  -8 -14    5.26    0.62
   3  -8  14    5.80    0.57
   3   8  14    5.87    0.64
   3   8  14    5.95    0.46
  -4  -8 -14   42.46    1.44
   4  -8  14   44.44    1.37
   4   8  14   42.12    1.42
   5  -8  14   32.15    1.24
  -5  -8 -14   31.02    1.27
   5   8  14   29.94    1.21
   4  -9 -14   15.33    0.95
   4  -9 -14   13.88    0.80
   4   9 -14   14.14    0.94
  -4   9  14   15.20    0.91
   3  -9 -14    2.29    0.46
   3  -9 -14    2.75    0.54
  -3   9  14    1.55    0.46
   3   9 -14    2.49    0.50
   2  -9 -14   34.56    1.22
   2  -9 -14   35.74    1.29
  -2   9  14   36.81    1.16
   2   9 -14   36.54    1.25
  -1  -9  14    5.87    0.50
   1  -9 -14    5.90    0.62
  -1   9  14    6.46    0.74
  -1   9  14    5.71    0.55
   1   9 -14    6.48    0.61
   0  -9 -14   23.44    1.05
   0  -9  14   20.92    0.86
   0   9 -14   22.33    0.90
   0   9  14   24.00    0.89
   0   9  14   23.19    1.14
   1  -9  14   -0.18    0.33
  -1  -9 -14    0.35    0.42
  -1   9 -14    0.36    0.30
   1   9  14   -0.41    0.44
   1   9  14    0.45    0.32
   2  -9  14   85.16    2.02
  -2  -9 -14   83.40    2.18
   2   9  14   87.79    1.86
   2   9  14   85.93    2.23
  -2   9 -14   88.01    1.89
  -3  -9 -14    0.53    0.49
   3  -9  14    0.47    0.41
   3   9  14   -0.20    0.41
   9   0 -15   57.62    1.55
   9   0 -15   56.99    1.45
  -9   0  15   57.55    1.43
   8   0 -15    0.26    0.32
  -8   0  15    0.35    0.32
   8   0 -15    0.08    0.27
   7   0 -15   14.93    0.73
   7   0 -15   14.15    0.62
  -7   0  15   15.38    0.67
  -6   0  15   -0.02    0.24
   6   0 -15    0.03    0.20
   6   0 -15    0.02    0.27
   5   0 -15    4.51    0.42
  -5   0  15    4.49    0.38
   5   0 -15    4.10    0.33
   4   0 -15    0.31    0.24
  -4   0  15    0.12    0.21
   4   0 -15   -0.05    0.15
  -3   0  15   12.51    0.54
   3   0 -15   11.93    0.59
   3   0 -15   13.21    0.45
   2   0 -15    0.20    0.21
  -2   0  15    0.07    0.19
   2   0 -15    0.09    0.13
   1   0 -15   62.90    1.42
  -1   0  15   63.49    1.38
  -1   0  15   63.67    1.35
   0   0  15    0.34    0.20
   0   0 -15    0.69    0.20
   1   0  15    6.06    0.41
  -1   0 -15    5.00    0.37
   1   0  15    5.82    0.37
  -2   0 -15   -0.15    0.17
   2   0  15    0.00    0.18
   2   0  15   -0.06    0.19
   3   0  15   64.66    1.47
   3   0  15   67.17    1.44
  -3   0 -15   64.97    1.42
   4   0  15   -0.06    0.22
  -4   0 -15    0.24    0.20
   4   0  15    0.01    0.22
   5   0  15    1.94    0.35
  -5   0 -15    2.38    0.30
   5   0  15    1.89    0.31
   6   0  15    0.25    0.25
   6   0  15   -0.02    0.29
  -6   0 -15    0.07    0.21
   7   0  15    6.94    0.61
  -7   0 -15    5.87    0.43
   7   0  15    5.57    0.48
   8   0  15    0.07    0.31
   8   0  15   -0.27    0.40
   9  -1 -15    7.23    0.59
   9  -1 -15    7.07    0.62
  -9  -1  15    6.48    0.52
   9   1 -15    5.57    0.57
   9   1 -15    7.18    0.54
  -9   1  15    6.94    0.57
  -8  -1  15    5.05    0.45
   8  -1 -15    5.83    0.50
   8  -1 -15    5.33    0.55
   8   1 -15    5.01    0.52
   8   1 -15    4.85    0.42
  -8   1  15    3.87    0.46
   7  -1 -15   90.41    1.94
   7  -1 -15   93.11    2.08
  -7  -1  15   92.45    1.89
  -7   1  15   92.78    1.94
   7   1 -15   91.80    2.05
   7   1 -15   88.70    1.85
   6  -1 -15   12.92    0.68
  -6  -1  15   11.54    0.56
   6  -1 -15   12.38    0.58
   6   1 -15   12.50    0.51
   6   1 -15   12.09    0.66
  -6   1  15   12.19    0.59
   5  -1 -15   33.90    1.03
  -5  -1  15   31.09    0.89
   5  -1 -15   31.19    0.87
  -5   1  15   34.91    0.95
   5   1 -15   31.69    0.97
   5   1 -15   32.13    0.81
   4  -1 -15    3.40    0.39
  -4  -1  15    4.03    0.36
   4  -1 -15    3.39    0.30
   4   1 -15    3.76    0.39
   4   1 -15    3.47    0.26
  -4   1  15    3.27    0.34
   3  -1 -15   37.51    0.91
  -3  -1  15   38.07    0.97
   3  -1 -15   37.83    1.03
   3   1 -15   38.62    1.04
   3   1 -15   36.85    0.83
   2  -1 -15    0.32    0.21
  -2  -1  15    0.38    0.20
   2  -1 -15    0.67    0.18
   2   1 -15    0.45    0.14
   2   1 -15    0.38    0.21
  -2   1  15    0.39    0.21
   1  -1 -15   55.15    1.30
  -1  -1  15   56.14    1.25
   1  -1 -15   52.68    1.19
  -1  -1  15   56.96    1.17
   1   1 -15   56.30    1.32
  -1   1  15   55.29    1.25
   0  -1  15   38.62    0.89
   0  -1  15   38.65    0.98
   0   1 -15   38.02    1.00
   0   1  15   38.68    0.97
   0   1  15   38.67    0.99
   1  -1  15  139.92    2.59
   1  -1  15  137.37    2.63
  -1  -1 -15  139.91    2.70
   1   1  15  142.88    2.61
  -1   1 -15  148.45    2.68
   1   1  15  139.78    2.67
   2  -1  15   15.77    0.56
   2  -1  15   15.86    0.61
  -2  -1 -15   15.59    0.61
  -2   1 -15   16.66    0.59
   2   1  15   15.94    0.63
   2   1  15   16.35    0.61
   3  -1  15  100.62    1.99
  -3  -1 -15   99.98    2.00
   3  -1  15   98.03    1.98
   3   1  15   96.35    1.94
   3   1  15  100.47    2.05
  -3   1 -15   96.73    1.94
  -4  -1 -15   14.77    0.61
   4  -1  15   15.01    0.64
   4  -1  15   15.44    0.65
   4   1  15   14.84    0.68
   4   1  15   15.18    0.62
  -4   1 -15   15.20    0.56
   5  -1  15    7.46    0.52
   5  -1  15    9.14    0.58
  -5  -1 -15    9.39    0.51
   5   1  15    7.89    0.58
  -5   1 -15    8.49    0.44
   5   1  15    7.44    0.49
  -6  -1 -15   14.79    0.63
   6  -1  15   15.17    0.71
   6  -1  15   15.20    0.73
   6   1  15   14.91    0.77
   6   1  15   14.90    0.64
  -6   1 -15   15.69    0.57
   7  -1  15   89.68    1.96
  -7  -1 -15   92.26    1.92
   7  -1  15   90.90    2.10
   7   1  15   89.84    2.13
   7   1  15   90.19    1.90
  -7   1 -15   91.36    1.83
   8  -1  15   27.67    0.99
   8  -1  15   30.17    1.17
  -8  -1 -15   28.27    0.91
   8   1  15   27.11    0.90
   8   1  15   28.90    1.15
   9  -2 -15   22.49    0.94
   9  -2 -15   21.31    0.94
   9   2 -15   21.26    0.81
   9   2 -15   19.46    0.93
  -9   2  15   20.11    0.90
  -8  -2  15   13.97    0.64
   8  -2 -15   12.13    0.69
   8  -2 -15   14.12    0.76
   8   2 -15   13.52    0.61
   8   2 -15   13.34    0.76
  -8   2  15   12.63    0.70
   7  -2 -15    2.93    0.41
  -7  -2  15    2.09    0.33
   7  -2 -15    2.62    0.38
  -7   2  15    1.78    0.37
   7   2 -15    2.18    0.41
   7   2 -15    2.14    0.29
  -6  -2  15    1.76    0.30
   6  -2 -15    1.45    0.34
   6  -2 -15    1.25    0.30
  -6   2  15    1.16    0.31
   6   2 -15    1.77    0.24
   6   2 -15    1.51    0.34
   5  -2 -15   32.03    0.99
   5  -2 -15   32.21    0.92
  -5  -2  15   32.66    0.90
  -5   2  15   32.42    0.96
   5   2 -15   31.77    0.77
   5   2 -15   32.70    1.00
   4  -2 -15  129.92    2.61
  -4  -2  15  129.62    2.45
   4  -2 -15  128.10    2.48
   4   2 -15  127.77    2.58
   4   2 -15  131.88    2.31
  -4   2  15  130.75    2.48
   3  -2 -15  116.88    2.29
  -3  -2  15  119.19    2.29
   3  -2 -15  122.52    2.44
   3   2 -15  121.71    2.12
  -3   2  15  120.39    2.31
   3   2 -15  121.89    2.42
   2  -2 -15    5.69    0.45
   2  -2 -15    5.00    0.36
  -2  -2  15    4.47    0.36
   2   2 -15    4.45    0.38
  -2   2  15    4.78    0.37
   1  -2 -15  354.03    6.31
  -1  -2  15  362.60    6.01
   1  -2 -15  354.58    6.16
  -1  -2  15  356.96    6.09
  -1   2  15  366.77    6.09
   1   2 -15  367.74    6.29
   0  -2  15    0.58    0.15
   0  -2  15    0.48    0.21
   0  -2 -15    0.59    0.23
   0   2  15    0.88    0.24
   0   2  15    0.35    0.21
   0   2 -15    1.21    0.25
  -1  -2 -15    1.46    0.27
   1  -2  15    1.02    0.25
   1  -2  15    1.14    0.19
   1   2  15    1.28    0.27
  -1   2 -15    1.05    0.23
   1   2  15    1.33    0.24
   2  -2  15   29.49    0.77
   2  -2  15   30.79    0.87
  -2  -2 -15   29.17    0.88
  -2   2 -15   29.88    0.81
   2   2  15   30.23    0.92
   2   2  15   28.61    0.82
  -3  -2 -15    7.83    0.49
   3  -2  15    5.99    0.45
   3  -2  15    8.12    0.44
  -3   2 -15    7.75    0.41
   3   2  15    7.86    0.54
   3   2  15    8.54    0.46
   4  -2  15    0.39    0.27
  -4  -2 -15    0.05    0.23
   4  -2  15    0.39    0.24
  -4   2 -15    0.32    0.17
   4   2  15    0.14    0.21
   4   2  15    0.24    0.26
   5  -2  15  133.67    2.66
  -5  -2 -15  137.78    2.69
   5  -2  15  139.92    2.72
   5   2  15  137.39    2.78
  -5   2 -15  136.51    2.52
   5   2  15  135.64    2.56
   6  -2  15    0.65    0.32
  -6  -2 -15    0.84    0.29
   6  -2  15    0.08    0.32
   6   2  15    1.36    0.30
   6   2  15    0.69    0.36
  -6   2 -15    0.98    0.22
   7  -2  15    6.35    0.58
   7  -2  15    5.68    0.53
  -7  -2 -15    5.63    0.50
   7   2  15    5.89    0.46
   7   2  15    5.39    0.58
   8  -2  15    3.06    0.53
  -8  -2 -15    3.39    0.43
   8  -2  15    3.07    0.49
   8   2  15    3.51    0.38
   8   2  15    3.58    0.56
   9  -3 -15    1.03    0.42
   9   3 -15    0.74    0.30
   9   3 -15    0.61    0.40
  -9   3  15    0.60    0.40
   8  -3 -15   24.98    0.99
   8  -3 -15   27.95    0.99
  -8   3  15   25.42    0.96
   8   3 -15   27.26    0.80
   8   3 -15   24.26    1.00
   7  -3 -15   23.24    0.87
   7  -3 -15   21.21    0.87
  -7  -3  15   21.48    0.74
   7   3 -15   22.23    0.67
  -7   3  15   22.64    0.86
   7   3 -15   20.19    0.86
   6  -3 -15   31.49    0.98
  -6  -3  15   33.17    0.90
   6  -3 -15   30.87    1.03
  -6   3  15   30.59    0.97
   6   3 -15   30.02    1.02
   6   3 -15   31.94    0.78
   5  -3 -15    1.28    0.30
  -5  -3  15    1.13    0.27
   5  -3 -15    1.84    0.35
   5   3 -15    1.73    0.20
  -5   3  15    1.09    0.32
   5   3 -15    0.65    0.30
  -4  -3  15   76.59    1.61
   4  -3 -15   75.70    1.66
   4  -3 -15   75.33    1.74
   4   3 -15   74.78    1.71
  -4   3  15   75.48    1.65
   4   3 -15   78.73    1.40
   3  -3 -15    6.16    0.43
   3  -3 -15    6.06    0.48
  -3  -3  15    5.61    0.42
   3   3 -15    5.24    0.43
  -3   3  15    6.28    0.45
   3   3 -15    5.56    0.23
   2  -3 -15   34.95    0.94
   2  -3 -15   32.95    0.99
  -2  -3  15   30.68    0.90
  -2  -3  15   33.33    0.67
  -2   3  15   35.62    0.94
   2   3 -15   34.91    0.96
  -1  -3  15   28.21    0.84
   1  -3 -15   27.23    0.83
   1  -3 -15   28.60    0.89
  -1  -3  15   27.79    0.58
   1   3 -15   28.76    0.85
   0  -3  15   27.71    0.62
   0  -3 -15   28.75    0.88
   0  -3  15   29.19    0.83
   0   3 -15   27.87    0.83
   0   3  15   28.97    0.82
   0   3  15   27.09    0.89
   1  -3  15    1.50    0.27
   1  -3  15    1.77    0.20
  -1  -3 -15    2.13    0.31
   1   3  15    1.93    0.32
  -1   3 -15    1.00    0.23
   1   3  15    1.80    0.28
  -2  -3 -15  365.72    6.35
   2  -3  15  360.47    6.10
   2  -3  15  367.19    6.16
  -2   3 -15  355.55    6.23
   2   3  15  357.44    6.36
   2   3  15  364.37    6.09
   3  -3  15   17.80    0.70
  -3  -3 -15   17.47    0.71
   3  -3  15   18.04    0.61
   3   3  15   19.07    0.66
  -3   3 -15   19.01    0.61
   3   3  15   18.84    0.77
   4  -3  15    1.23    0.27
  -4  -3 -15    1.23    0.30
   4  -3  15    1.41    0.31
   4   3  15    1.70    0.37
   4   3  15    1.22    0.26
  -4   3 -15    1.69    0.23
   5  -3  15   28.54    0.93
  -5  -3 -15   29.62    0.96
   5  -3  15   28.37    0.96
  -5   3 -15   29.57    0.76
   5   3  15   30.13    0.84
   5   3  15   29.87    1.05
  -6  -3 -15   26.44    0.94
   6  -3  15   28.34    0.99
   6  -3  15   25.84    0.96
   6   3  15   28.50    0.81
   6   3  15   28.27    1.05
   7  -3  15    2.30    0.46
   7  -3  15    1.66    0.42
  -7  -3 -15    2.85    0.42
   7   3  15    2.83    0.33
   7   3  15    2.02    0.46
   8  -3  15   27.60    1.05
   8  -3  15   29.99    1.16
  -8  -3 -15   27.56    1.02
   8   3  15   30.00    1.18
   9  -4 -15    0.04    0.43
  -9   4  15    0.28    0.42
   9   4 -15   -0.30    0.40
   8  -4 -15    0.31    0.37
   8   4 -15    0.46    0.39
  -8   4  15    0.35    0.41
   7  -4 -15   63.27    1.61
   7  -4 -15   60.33    1.55
  -7   4  15   62.88    1.58
   7   4 -15   60.10    1.61
   7   4 -15   63.17    1.30
   6  -4 -15    3.32    0.42
   6  -4 -15    3.75    0.44
  -6  -4  15    4.10    0.38
   6   4 -15    3.92    0.28
  -6   4  15    3.03    0.42
   6   4 -15    2.75    0.42
   5  -4 -15    8.79    0.58
   5  -4 -15    6.61    0.53
  -5  -4  15    8.63    0.50
  -5   4  15    7.54    0.54
   5   4 -15    8.17    0.58
   5   4 -15    9.08    0.33
   4  -4 -15   11.65    0.64
   4  -4 -15   11.75    0.60
  -4  -4  15   10.17    0.53
   4   4 -15   13.34    0.64
  -4   4  15   11.73    0.62
   3  -4 -15   32.35    0.99
   3  -4 -15   35.91    1.04
  -3  -4  15   33.88    0.93
  -3   4  15   34.18    0.98
   3   4 -15   34.01    0.99
   2  -4 -15    2.81    0.37
   2  -4 -15    2.78    0.34
  -2  -4  15    2.62    0.31
   2   4 -15    2.74    0.34
  -2   4  15    2.23    0.33
   1  -4 -15    2.28    0.35
   1  -4 -15    2.41    0.33
  -1  -4  15    2.32    0.30
   1   4 -15    1.87    0.30
  -1   4  15    1.41    0.28
   0  -4  15    5.13    0.41
   0  -4 -15    4.63    0.43
   0   4 -15    5.19    0.40
   0   4  15    5.84    0.41
   0   4  15    5.31    0.46
   1  -4  15    6.57    0.47
  -1  -4 -15    5.29    0.45
   1  -4  15    5.20    0.26
   1   4  15    5.25    0.47
   1   4  15    5.80    0.43
  -1   4 -15    5.76    0.41
  -2  -4 -15   66.64    1.59
   2  -4  15   67.02    1.35
   2  -4  15   68.79    1.55
   2   4  15   67.75    1.47
   2   4  15   71.04    1.67
  -2   4 -15   70.33    1.49
   3  -4  15    1.25    0.23
   3  -4  15    1.20    0.30
  -3  -4 -15    0.95    0.31
   3   4  15    0.83    0.32
  -3   4 -15    1.06    0.23
   3   4  15    1.27    0.27
  -4  -4 -15   11.78    0.65
   4  -4  15   11.65    0.65
   4  -4  15   11.49    0.56
   4   4  15   10.88    0.52
   4   4  15   10.57    0.69
  -4   4 -15   12.69    0.49
   5  -4  15   54.38    1.35
   5  -4  15   54.48    1.41
  -5  -4 -15   51.94    1.41
  -5   4 -15   52.81    1.13
   5   4  15   53.23    1.50
   5   4  15   54.49    1.22
  -6  -4 -15    5.31    0.54
   6  -4  15    5.14    0.54
   6  -4  15    5.29    0.51
   6   4  15    4.55    0.55
   6   4  15    5.75    0.41
   7  -4  15    0.12    0.38
   7  -4  15    0.04    0.36
  -7  -4 -15   -0.36    0.33
   7   4  15   -0.04    0.40
   7   4  15    0.20    0.25
   8  -5 -15   -0.19    0.38
  -8   5  15    0.24    0.43
   8   5 -15    0.21    0.40
   7  -5 -15   51.68    1.38
   7  -5 -15   57.05    1.54
  -7   5  15   56.72    1.49
   7   5 -15   51.75    1.52
   6  -5 -15   34.84    1.16
   6  -5 -15   35.78    1.09
   6   5 -15   35.15    1.17
  -6   5  15   36.69    1.14
   5  -5 -15    1.05    0.33
   5  -5 -15    1.11    0.36
  -5  -5  15    1.06    0.26
   5   5 -15    0.68    0.34
  -5   5  15    0.57    0.33
   4  -5 -15    1.66    0.36
   4  -5 -15    1.44    0.34
  -4  -5  15    1.88    0.29
   4   5 -15    2.04    0.37
  -4   5  15    2.16    0.38
   3  -5 -15   16.77    0.74
   3  -5 -15   17.12    0.73
  -3  -5  15   16.67    0.62
   3   5 -15   16.60    0.72
  -3   5  15   17.04    0.71
   2  -5 -15    9.64    0.62
   2  -5 -15   10.91    0.62
  -2  -5  15   10.10    0.52
  -2   5  15   11.32    0.57
   2   5 -15   10.00    0.56
   1  -5 -15   43.96    1.20
  -1  -5  15   43.75    1.10
   1  -5 -15   42.74    1.18
   1   5 -15   41.10    1.11
  -1   5  15   41.86    1.09
   0  -5 -15   19.09    0.79
   0  -5  15   18.36    0.68
   0   5  15   20.06    0.84
   0   5 -15   16.83    0.66
   0   5  15   18.94    0.70
   1  -5  15    0.31    0.12
   1  -5  15    0.00    0.24
  -1  -5 -15    0.39    0.28
   1   5  15    0.17    0.31
  -1   5 -15    0.35    0.22
   1   5  15    0.32    0.24
   2  -5  15    4.27    0.29
   2  -5  15    4.11    0.43
  -2  -5 -15    4.45    0.46
   2   5  15    4.15    0.39
   2   5  15    3.96    0.47
  -2   5 -15    4.17    0.36
   3  -5  15    0.19    0.20
   3  -5  15    0.13    0.30
  -3  -5 -15    0.29    0.30
   3   5  15    0.56    0.24
  -3   5 -15    0.38    0.21
   3   5  15   -0.09    0.32
  -4  -5 -15    1.13    0.37
   4  -5  15    1.18    0.36
   4  -5  15    1.54    0.29
   4   5  15    1.87    0.43
  -4   5 -15    2.00    0.25
   4   5  15    1.56    0.30
   5  -5  15   14.95    0.69
  -5  -5 -15   14.23    0.77
   5  -5  15   14.85    0.81
   5   5  15   13.94    0.82
   5   5  15   13.64    0.57
   6  -5  15   39.42    1.21
  -6  -5 -15   39.41    1.27
   6  -5  15   40.47    1.28
   6   5  15   41.10    1.35
   6   5  15   40.46    0.99
   7  -5  15    1.31    0.43
  -7  -5 -15    1.23    0.44
   7  -5  15    1.37    0.45
   7   5  15    2.04    0.52
   7  -6 -15    0.33    0.40
   7   6 -15   -0.31    0.41
  -7   6  15    0.85    0.44
   6  -6 -15    6.06    0.59
   6  -6 -15    5.58    0.50
  -6   6  15    5.60    0.56
   6   6 -15    5.35    0.59
   5  -6 -15    0.75    0.37
   5  -6 -15    0.46    0.30
  -5   6  15    0.08    0.36
   5   6 -15    0.90    0.39
   4  -6 -15  102.52    2.19
   4  -6 -15  101.59    2.24
  -4  -6  15   99.67    1.95
  -4   6  15  102.02    2.17
   4   6 -15   99.45    2.26
  -3  -6  15    3.18    0.34
   3  -6 -15    3.81    0.46
   3  -6 -15    2.29    0.39
  -3   6  15    2.72    0.40
   3   6 -15    3.06    0.42
   2  -6 -15  131.17    2.70
   2  -6 -15  130.70    2.70
  -2  -6  15  130.65    2.49
  -2   6  15  134.42    2.59
   2   6 -15  128.18    2.65
  -1  -6  15   51.36    1.23
   1  -6 -15   52.31    1.40
   1  -6 -15   50.38    1.37
  -1   6  15   49.22    1.25
   1   6 -15   51.10    1.29
   0  -6 -15   31.39    1.06
   0  -6  15   30.67    0.95
   0   6  15   33.82    0.95
   0   6  15   31.20    1.13
   0   6 -15   30.28    0.93
  -1  -6 -15   11.87    0.70
   1  -6  15   11.30    0.61
   1   6  15   11.50    0.58
   1   6  15   11.96    0.78
  -1   6 -15   10.87    0.56
   2  -6  15    8.43    0.59
  -2  -6 -15    8.58    0.64
   2   6  15    8.14    0.52
  -2   6 -15    9.04    0.51
   2   6  15    7.70    0.63
   3  -6  15    0.39    0.32
  -3  -6 -15    0.83    0.37
  -3   6 -15    0.68    0.24
   3   6  15    1.15    0.28
   3   6  15    0.48    0.36
  -4  -6 -15   99.25    2.29
   4  -6  15  102.26    2.24
   4  -6  15   99.65    2.05
   4   6  15  101.46    1.99
   4   6  15  100.81    2.32
   5  -6  15    8.19    0.58
   5  -6  15    9.21    0.70
  -5  -6 -15    7.60    0.66
   5   6  15    9.68    0.74
   5   6  15    9.18    0.49
   6  -6  15   47.87    1.37
  -6  -6 -15   47.37    1.48
   6  -6  15   46.95    1.46
   6   6  15   47.85    1.51
   6  -7 -15   52.91    1.56
   6  -7 -15   48.17    1.31
   6   7 -15   51.45    1.59
  -6   7  15   51.39    1.49
   5  -7 -15   20.53    0.97
   5  -7 -15   18.85    0.82
  -5   7  15   20.57    0.95
   5   7 -15   19.86    0.96
   4  -7 -15    2.66    0.48
   4  -7 -15    2.49    0.41
  -4   7  15    3.24    0.47
   4   7 -15    2.74    0.50
   3  -7 -15    4.69    0.50
  -3  -7  15    4.96    0.40
   3  -7 -15    4.80    0.54
  -3   7  15    5.43    0.51
   3   7 -15    4.55    0.52
   2  -7 -15    0.64    0.35
   2  -7 -15    0.56    0.35
  -2  -7  15    0.78    0.28
  -2   7  15    0.72    0.34
   2   7 -15    0.73    0.34
  -1  -7  15   24.33    0.83
   1  -7 -15   26.97    0.98
   1  -7 -15   24.93    0.98
   1   7 -15   24.82    0.90
  -1   7  15   24.66    0.87
   0  -7 -15   39.13    1.24
   0  -7  15   41.19    1.14
   0   7 -15   41.09    1.13
   0   7  15   41.64    1.38
   0   7  15   39.63    1.09
  -1  -7 -15    0.13    0.35
   1  -7  15   -0.06    0.28
   1   7  15    0.48    0.27
   1   7  15    0.45    0.38
  -1   7 -15    0.21    0.25
  -2  -7 -15   26.27    1.05
   2  -7  15   25.84    0.97
   2   7  15   24.52    0.85
  -2   7 -15   24.65    0.83
   2   7  15   27.24    1.09
  -3  -7 -15   42.15    1.34
   3  -7  15   41.60    1.26
   3   7  15   41.78    1.09
  -3   7 -15   41.95    1.08
   3   7  15   41.99    1.36
   4  -7  15    5.87    0.58
  -4  -7 -15    5.66    0.63
   4   7  15    4.85    0.60
   4   7  15    4.92    0.40
  -5  -7 -15   18.61    1.01
   5  -7  15   18.56    0.94
   5   7  15   18.24    1.01
   5  -8 -15    6.91    0.58
   5  -8 -15    8.16    0.74
   5   8 -15    6.13    0.67
  -5   8  15    8.44    0.69
   4  -8 -15    0.42    0.42
   4  -8 -15    0.58    0.35
   4   8 -15    0.66    0.43
  -4   8  15    0.52    0.42
   3  -8 -15    0.30    0.37
   3  -8 -15    0.38    0.40
  -3   8  15   -0.17    0.35
   3   8 -15    0.02    0.39
   2  -8 -15    8.02    0.65
  -2  -8  15    8.04    0.52
   2  -8 -15    7.51    0.68
   2   8 -15    6.84    0.62
  -2   8  15    7.19    0.58
  -1  -8  15   49.97    1.27
   1  -8 -15   50.02    1.47
  -1   8  15   50.54    1.34
   1   8 -15   49.57    1.37
   0  -8  15   28.57    0.97
   0  -8 -15   28.53    1.12
   0   8 -15   29.33    0.98
   0   8  15   29.14    0.94
   0   8  15   28.67    1.20
  -1  -8 -15   12.51    0.82
   1  -8  15   10.68    0.70
  -1   8 -15   12.33    0.65
   1   8  15   12.45    0.86
   1   8  15   11.87    0.65
  -2  -8 -15   36.06    1.30
   2  -8  15   34.88    1.15
   2   8  15   36.18    1.34
   2   8  15   35.42    1.02
  -2   8 -15   35.04    1.02
   3  -8  15   30.56    1.14
  -3  -8 -15   30.87    1.21
   3   8  15   32.53    1.27
   3   8  15   32.57    0.96
   4  -8  15    4.61    0.58
  -4  -8 -15    5.50    0.65
   4   8  15    3.75    0.60
   3  -9 -15    2.34    0.52
   3  -9 -15    2.00    0.49
  -3   9  15    2.71    0.51
   3   9 -15    2.77    0.54
   2  -9 -15    1.13    0.45
   2  -9 -15    0.40    0.47
   2   9 -15    0.77    0.43
  -2   9  15    1.19    0.42
  -1  -9  15    3.95    0.45
   1  -9 -15    3.74    0.57
  -1   9  15    3.46    0.49
  -1   9  15    4.22    0.68
   1   9 -15    3.48    0.50
   0  -9  15    1.90    0.40
   0  -9 -15    1.09    0.48
   0   9 -15    1.65    0.38
   0   9  15    1.94    0.57
   0   9  15    1.81    0.40
   1  -9  15   31.27    1.09
  -1  -9 -15   27.84    1.19
   1   9  15   30.06    0.99
   1   9  15   29.61    1.28
  -1   9 -15   30.07    1.00
  -2  -9 -15    6.00    0.70
   2  -9  15    7.06    0.64
   2   9  15    7.56    0.55
  -2   9 -15    7.89    0.56
   2   9  15    6.23    0.71
   9   0 -16    0.13    0.33
  -9   0  16   -0.01    0.34
   9   0 -16   -0.08    0.37
   8   0 -16    1.28    0.38
   8   0 -16    0.84    0.31
  -8   0  16    0.58    0.32
   7   0 -16    0.01    0.25
   7   0 -16    0.65    0.33
  -7   0  16    0.08    0.27
   6   0 -16   83.88    1.92
  -6   0  16   83.58    1.79
   6   0 -16   85.29    1.75
   5   0 -16   -0.01    0.24
   5   0 -16   -0.01    0.18
  -5   0  16   -0.02    0.23
   4   0 -16  539.81    9.19
   4   0 -16  529.39    9.11
  -4   0  16  529.85    8.82
   3   0 -16    0.35    0.25
   3   0 -16    0.07    0.16
  -3   0  16   -0.05    0.20
   2   0 -16   29.60    0.75
   2   0 -16   29.68    0.89
  -2   0  16   28.92    0.86
  -1   0  16    0.02    0.17
  -1   0  16    0.17    0.20
   1   0 -16   -0.20    0.18
   0   0 -16   23.69    0.75
   0   0  16   23.19    0.72
   0   0  16   22.01    0.69
   1   0  16   -0.08    0.18
   1   0  16    0.43    0.21
  -1   0 -16    0.21    0.21
   2   0  16    8.92    0.49
  -2   0 -16    8.17    0.45
   2   0  16    8.82    0.48
   3   0  16   -0.04    0.21
  -3   0 -16    0.20    0.20
   3   0  16   -0.16    0.22
  -4   0 -16   36.40    0.98
   4   0  16   38.46    1.08
   4   0  16   38.97    1.04
   5   0  16   -0.09    0.29
   5   0  16   -0.03    0.26
  -5   0 -16    0.24    0.23
  -6   0 -16   18.28    0.69
   6   0  16   18.18    0.75
   6   0  16   18.70    0.83
  -7   0 -16   -0.10    0.23
   7   0  16   -0.50    0.28
   7   0  16   -0.09    0.35
   8   0  16   20.21    0.99
   8   0  16   19.11    0.83
   9  -1 -16    5.55    0.55
  -9  -1  16    5.32    0.49
   9  -1 -16    5.84    0.58
  -9   1  16    6.31    0.57
   9   1 -16    5.24    0.49
   9   1 -16    6.30    0.61
  -8  -1  16   41.71    1.15
   8  -1 -16   40.90    1.19
   8  -1 -16   42.84    1.30
  -8   1  16   41.83    1.20
   8   1 -16   41.66    1.27
   8   1 -16   40.46    1.12
   7  -1 -16  157.82    3.09
  -7  -1  16  148.48    2.84
   7  -1 -16  146.41    2.88
   7   1 -16  148.94    3.03
  -7   1  16  151.10    2.88
   7   1 -16  146.67    2.82
   6  -1 -16    0.44    0.25
  -6  -1  16    0.58    0.27
   6  -1 -16    0.60    0.31
  -6   1  16    0.59    0.29
   6   1 -16    0.62    0.23
   6   1 -16    0.39    0.30
   5  -1 -16   11.28    0.62
   5  -1 -16   11.30    0.52
  -5  -1  16   11.18    0.55
   5   1 -16   11.26    0.46
  -5   1  16    9.90    0.56
   5   1 -16   11.07    0.61
   4  -1 -16    2.00    0.33
   4  -1 -16    2.42    0.28
  -4  -1  16    1.94    0.30
   4   1 -16    2.09    0.23
  -4   1  16    2.19    0.32
   4   1 -16    2.32    0.35
   3  -1 -16   19.59    0.63
   3  -1 -16   18.68    0.74
  -3  -1  16   19.67    0.68
  -3   1  16   19.78    0.69
   3   1 -16   19.42    0.73
   3   1 -16   21.48    0.57
   2  -1 -16  162.26    2.95
   2  -1 -16  163.46    3.10
  -2  -1  16  162.82    2.99
   2   1 -16  162.58    3.11
   2   1 -16  163.68    2.85
  -2   1  16  158.70    2.98
   1  -1 -16  147.03    2.88
  -1  -1  16  154.46    2.81
  -1  -1  16  148.12    2.71
   1   1 -16  153.98    2.92
  -1   1  16  149.85    2.81
   0  -1  16   16.21    0.62
   0  -1 -16   15.20    0.62
   0  -1  16   15.29    0.52
   0   1 -16   15.25    0.61
   0   1  16   15.45    0.61
   0   1  16   15.41    0.60
   1  -1  16    0.21    0.18
  -1  -1 -16    0.08    0.21
   1  -1  16    0.27    0.21
  -1   1 -16    0.12    0.18
   1   1  16    0.30    0.21
   1   1  16    0.23    0.21
   2  -1  16   10.89    0.55
   2  -1  16   10.31    0.49
  -2  -1 -16   10.35    0.54
   2   1  16   10.08    0.54
   2   1  16   11.63    0.53
  -2   1 -16   11.59    0.52
   3  -1  16  273.52    4.72
  -3  -1 -16  270.18    4.76
   3  -1  16  267.11    4.66
  -3   1 -16  264.17    4.70
   3   1  16  258.82    4.77
   3   1  16  264.77    4.62
   4  -1  16   69.42    1.56
  -4  -1 -16   68.60    1.53
   4  -1  16   65.98    1.53
  -4   1 -16   67.14    1.46
   4   1  16   68.26    1.61
   4   1  16   68.72    1.51
   5  -1  16    6.53    0.50
   5  -1  16    7.96    0.56
  -5  -1 -16    7.74    0.50
   5   1  16    7.70    0.52
  -5   1 -16    7.16    0.44
   5   1  16    7.13    0.55
  -6  -1 -16   19.64    0.75
   6  -1  16   19.07    0.84
   6  -1  16   18.75    0.78
   6   1  16   21.85    0.77
  -6   1 -16   20.01    0.67
   6   1  16   20.27    0.88
   7  -1  16    4.10    0.52
  -7  -1 -16    2.92    0.39
   7  -1  16    2.23    0.42
   7   1  16    3.92    0.44
   7   1  16    4.00    0.53
  -8  -1 -16   20.72    0.81
   8  -1  16   20.93    0.90
   8  -1  16   22.32    1.08
   8   1  16   21.63    0.83
   8   1  16   21.95    1.04
   9  -2 -16    8.02    0.66
   9  -2 -16    9.46    0.68
   9   2 -16    7.04    0.65
  -9   2  16    8.32    0.65
   9   2 -16    8.76    0.57
  -8  -2  16    4.21    0.44
   8  -2 -16    4.59    0.50
   8  -2 -16    4.13    0.49
   8   2 -16    4.34    0.40
  -8   2  16    4.44    0.50
   8   2 -16    4.60    0.53
   7  -2 -16    6.92    0.55
   7  -2 -16    5.70    0.50
  -7  -2  16    6.80    0.49
   7   2 -16    7.18    0.45
  -7   2  16    6.81    0.54
   7   2 -16    6.11    0.55
   6  -2 -16    3.27    0.38
  -6  -2  16    4.87    0.44
   6  -2 -16    3.84    0.44
   6   2 -16    3.99    0.32
  -6   2  16    3.88    0.42
   6   2 -16    3.28    0.44
  -5  -2  16    2.75    0.33
   5  -2 -16    3.08    0.39
   5  -2 -16    2.33    0.32
   5   2 -16    2.99    0.26
  -5   2  16    2.62    0.36
   5   2 -16    3.01    0.40
   4  -2 -16    0.87    0.29
  -4  -2  16   -0.03    0.22
   4  -2 -16    0.06    0.21
   4   2 -16    0.33    0.15
  -4   2  16    0.46    0.26
   4   2 -16    0.22    0.25
   3  -2 -16    4.39    0.37
   3  -2 -16    4.46    0.42
  -3  -2  16    4.62    0.39
   3   2 -16    4.31    0.26
  -3   2  16    3.62    0.36
   3   2 -16    4.27    0.40
   2  -2 -16   21.92    0.70
  -2  -2  16   21.99    0.74
   2  -2 -16   22.48    0.80
  -2  -2  16   22.07    0.59
  -2   2  16   24.85    0.76
   2   2 -16   23.47    0.79
   1  -2 -16   47.36    1.22
  -1  -2  16   47.04    1.15
  -1  -2  16   46.64    0.98
   1  -2 -16   47.01    1.13
   1   2 -16   46.02    1.18
  -1   2  16   47.88    1.15
   0  -2 -16   87.79    1.91
   0  -2  16   89.09    1.70
   0  -2  16   89.44    1.85
   0   2  16   89.68    1.91
   0   2  16   90.35    1.83
   0   2 -16   90.85    1.88
   1  -2  16   14.48    0.50
  -1  -2 -16   14.08    0.62
   1  -2  16   14.05    0.61
  -1   2 -16   14.65    0.59
   1   2  16   13.47    0.62
   1   2  16   14.72    0.60
  -2  -2 -16  152.03    2.90
   2  -2  16  154.34    2.84
   2  -2  16  151.07    2.76
  -2   2 -16  147.29    2.80
   2   2  16  145.71    2.77
   2   2  16  149.40    2.91
  -3  -2 -16    7.16    0.51
   3  -2  16    7.80    0.53
   3  -2  16    6.98    0.44
  -3   2 -16    7.07    0.41
   3   2  16    7.25    0.48
   3   2  16    6.95    0.52
   4  -2  16   57.97    1.36
   4  -2  16   56.50    1.38
  -4  -2 -16   56.67    1.37
  -4   2 -16   54.36    1.24
   4   2  16   54.45    1.29
   4   2  16   55.39    1.43
   5  -2  16    0.00    0.27
   5  -2  16    0.07    0.28
  -5  -2 -16   -0.17    0.26
   5   2  16    0.22    0.31
   5   2  16   -0.10    0.23
  -5   2 -16    0.32    0.20
   6  -2  16   24.87    0.93
  -6  -2 -16   24.26    0.86
   6  -2  16   26.56    0.95
   6   2  16   22.83    0.97
   6   2  16   22.79    0.80
  -6   2 -16   25.51    0.72
  -7  -2 -16    5.07    0.48
   7  -2  16    5.44    0.58
   7  -2  16    4.63    0.52
   7   2  16    5.40    0.60
   7   2  16    4.34    0.42
   8  -2  16   66.99    1.79
  -8  -2 -16   63.86    1.59
   8  -2  16   63.68    1.65
   8   2  16   63.82    1.50
   8   2  16   62.69    1.81
   9  -3 -16    5.49    0.59
   9   3 -16    4.60    0.44
  -9   3  16    6.68    0.62
   9   3 -16    5.83    0.64
   8  -3 -16    8.07    0.64
   8  -3 -16    8.02    0.62
  -8   3  16    8.12    0.65
   8   3 -16    8.31    0.51
   8   3 -16    7.75    0.64
   7  -3 -16    0.00    0.31
   7  -3 -16    0.15    0.33
  -7  -3  16    0.20    0.26
   7   3 -16    0.43    0.34
  -7   3  16    0.40    0.34
   7   3 -16   -0.08    0.20
   6  -3 -16    3.50    0.45
  -6  -3  16    2.63    0.34
   6  -3 -16    2.92    0.40
   6   3 -16    2.60    0.42
   6   3 -16    3.03    0.27
  -6   3  16    2.48    0.41
  -5  -3  16    1.57    0.28
   5  -3 -16    2.24    0.35
   5  -3 -16    1.77    0.37
   5   3 -16    1.92    0.35
   5   3 -16    2.08    0.21
  -5   3  16    1.94    0.37
  -4  -3  16    1.96    0.31
   4  -3 -16    2.45    0.34
   4  -3 -16    2.03    0.36
   4   3 -16    2.51    0.20
   4   3 -16    2.10    0.34
  -4   3  16    1.55    0.31
   3  -3 -16    2.48    0.32
   3  -3 -16    2.21    0.36
  -3  -3  16    2.75    0.33
  -3   3  16    2.21    0.33
   3   3 -16    3.01    0.37
   3   3 -16    2.76    0.18
   2  -3 -16    1.71    0.29
  -2  -3  16    1.68    0.29
   2  -3 -16    2.00    0.35
  -2  -3  16    2.25    0.17
   2   3 -16    2.18    0.32
  -2   3  16    1.69    0.30
   1  -3 -16   21.21    0.74
  -1  -3  16   21.74    0.76
  -1  -3  16   21.48    0.51
   1  -3 -16   22.54    0.81
   1   3 -16   22.59    0.76
  -1   3  16   22.80    0.74
   0  -3 -16   12.96    0.63
   0  -3  16   12.81    0.39
   0  -3  16   13.34    0.59
   0   3  16   12.34    0.64
   0   3 -16   13.18    0.59
   0   3  16   13.40    0.59
   1  -3  16    8.30    0.36
  -1  -3 -16    8.43    0.53
   1  -3  16    7.92    0.51
   1   3  16    7.96    0.49
   1   3  16    8.75    0.58
  -1   3 -16    8.98    0.49
   2  -3  16   50.32    1.24
   2  -3  16   47.82    1.07
  -2  -3 -16   47.63    1.26
  -2   3 -16   48.61    1.16
   2   3  16   46.86    1.15
   2   3  16   49.75    1.31
   3  -3  16    3.30    0.40
  -3  -3 -16    3.46    0.39
   3  -3  16    3.41    0.34
   3   3  16    3.33    0.42
   3   3  16    3.41    0.35
  -3   3 -16    3.56    0.32
  -4  -3 -16    7.62    0.55
   4  -3  16    6.77    0.53
   4  -3  16    6.72    0.48
   4   3  16    6.85    0.47
  -4   3 -16    5.85    0.39
   4   3  16    6.15    0.53
   5  -3  16  195.68    3.67
  -5  -3 -16  193.19    3.72
   5  -3  16  192.89    3.66
   5   3  16  195.93    3.51
   5   3  16  196.76    3.80
  -5   3 -16  196.75    3.48
   6  -3  16    4.48    0.51
   6  -3  16    4.16    0.49
  -6  -3 -16    4.42    0.49
   6   3  16    5.05    0.42
   6   3  16    4.69    0.56
   7  -3  16   17.34    0.90
   7  -3  16   17.80    0.89
  -7  -3 -16   18.96    0.85
   7   3  16   18.39    0.70
   7   3  16   18.77    0.99
  -8  -3 -16    5.82    0.57
   8  -3  16    5.81    0.60
   8  -3  16    6.24    0.69
   8   3  16    5.70    0.66
   8  -4 -16   20.49    0.94
   8  -4 -16   19.82    0.88
  -8   4  16   19.67    0.95
   8   4 -16   20.83    0.97
   7  -4 -16    8.76    0.64
   7  -4 -16    8.93    0.66
   7   4 -16    9.41    0.69
  -7   4  16    9.61    0.68
  -6  -4  16    1.38    0.31
   6  -4 -16    1.80    0.39
   6  -4 -16    1.67    0.38
  -6   4  16    1.77    0.40
   6   4 -16    1.32    0.37
  -5  -4  16   16.00    0.66
   5  -4 -16   16.86    0.78
   5  -4 -16   17.47    0.75
   5   4 -16   17.37    0.77
  -5   4  16   15.97    0.75
   4  -4 -16  252.13    4.66
   4  -4 -16  251.44    4.55
  -4  -4  16  242.26    4.39
  -4   4  16  254.03    4.49
   4   4 -16  254.22    4.62
   3  -4 -16   59.43    1.51
  -3  -4  16   55.51    1.35
   3  -4 -16   59.40    1.43
  -3   4  16   63.41    1.43
   3   4 -16   59.57    1.46
   2  -4 -16   49.78    1.28
  -2  -4  16   52.49    1.26
   2  -4 -16   53.88    1.38
  -2   4  16   50.87    1.26
   2   4 -16   50.09    1.29
   1  -4 -16   45.05    1.23
  -1  -4  16   48.12    1.20
   1  -4 -16   50.48    1.31
  -1   4  16   48.23    1.19
   1   4 -16   46.96    1.22
   0  -4 -16   62.16    1.52
   0  -4  16   62.04    1.44
   0   4  16   62.17    1.41
   0   4  16   62.42    1.56
   0   4 -16   61.68    1.43
  -1  -4 -16   25.40    0.90
   1  -4  16   26.82    0.86
   1  -4  16   24.70    0.60
   1   4  16   25.71    0.92
  -1   4 -16   26.27    0.81
   1   4  16   25.29    0.81
  -2  -4 -16   40.81    1.17
   2  -4  16   40.33    0.93
   2  -4  16   40.87    1.13
  -2   4 -16   41.95    1.07
   2   4  16   40.05    1.04
   2   4  16   44.95    1.25
  -3  -4 -16    3.99    0.45
   3  -4  16    3.52    0.42
   3  -4  16    4.78    0.36
   3   4  16    4.55    0.38
   3   4  16    4.17    0.48
  -3   4 -16    4.73    0.37
   4  -4  16    3.95    0.39
  -4  -4 -16    3.56    0.44
   4  -4  16    3.97    0.44
   4   4  16    3.45    0.47
   4   4  16    3.28    0.35
  -4   4 -16    3.90    0.33
   5  -4  16   75.21    1.70
  -5  -4 -16   69.00    1.74
   5  -4  16   72.55    1.76
   5   4  16   74.88    1.57
  -5   4 -16   71.94    1.48
   5   4  16   75.82    1.86
   6  -4  16   28.53    1.08
  -6  -4 -16   28.71    1.05
   6  -4  16   29.21    1.03
   6   4  16   28.75    1.13
   6   4  16   29.01    0.86
   7  -4  16    4.42    0.55
  -7  -4 -16    4.73    0.55
   7  -4  16    5.71    0.62
   7   4  16    4.91    0.62
   7   4  16    4.93    0.41
   8  -5 -16    0.00    0.40
  -8   5  16   -0.47    0.40
   8   5 -16   -0.11    0.41
   7  -5 -16  115.09    2.48
   7  -5 -16  124.02    2.62
   7   5 -16  116.46    2.59
  -7   5  16  116.09    2.52
   6  -5 -16   28.19    1.01
   6  -5 -16   29.18    1.06
   6   5 -16   28.53    1.05
  -6   5  16   29.94    1.05
   5  -5 -16    4.70    0.50
  -5  -5  16    4.23    0.39
   5  -5 -16    4.87    0.51
  -5   5  16    4.43    0.49
   5   5 -16    4.20    0.48
   4  -5 -16   14.93    0.73
   4  -5 -16   14.89    0.76
  -4  -5  16   14.29    0.61
  -4   5  16   14.05    0.71
   4   5 -16   14.32    0.72
  -3  -5  16   13.53    0.60
   3  -5 -16   13.07    0.70
   3  -5 -16   13.80    0.73
   3   5 -16   12.45    0.69
  -3   5  16   14.76    0.68
  -2  -5  16   18.71    0.71
   2  -5 -16   21.31    0.83
   2  -5 -16   18.63    0.77
  -2   5  16   18.79    0.74
   2   5 -16   18.81    0.74
   1  -5 -16   68.20    1.66
   1  -5 -16   68.66    1.63
  -1  -5  16   69.63    1.54
   1   5 -16   67.15    1.56
  -1   5  16   67.73    1.53
   0  -5  16   38.65    1.07
   0  -5 -16   37.75    1.16
   0   5  16   35.79    1.01
   0   5 -16   37.86    1.05
   0   5  16   38.98    1.21
  -1  -5 -16    1.81    0.37
   1  -5  16    2.02    0.35
   1   5  16    1.79    0.40
  -1   5 -16    2.55    0.33
   1   5  16    2.17    0.32
  -2  -5 -16   58.32    1.53
   2  -5  16   57.40    1.21
   2  -5  16   60.86    1.47
  -2   5 -16   61.22    1.39
   2   5  16   59.49    1.37
   2   5  16   62.03    1.61
   3  -5  16   20.08    0.83
   3  -5  16   19.66    0.65
  -3  -5 -16   20.92    0.90
   3   5  16   21.59    0.72
  -3   5 -16   20.03    0.69
   3   5  16   20.35    0.92
   4  -5  16   10.91    0.69
  -4  -5 -16    9.30    0.69
   4  -5  16    9.85    0.56
   4   5  16   11.20    0.57
   4   5  16   10.91    0.76
  -4   5 -16   10.57    0.49
   5  -5  16    5.65    0.50
   5  -5  16    5.24    0.56
  -5  -5 -16    6.18    0.61
   5   5  16    5.25    0.58
   5   5  16    5.20    0.41
  -6  -5 -16    1.38    0.45
   6  -5  16    2.04    0.42
   6  -5  16    1.57    0.46
   6   5  16    2.09    0.32
   6   5  16    1.40    0.46
  -7  -5 -16   24.40    1.06
   7  -5  16   23.97    1.06
   7  -5  16   24.49    1.10
   7   5  16   25.43    1.13
   7  -6 -16   14.26    0.90
  -7   6  16   13.19    0.87
   7   6 -16   13.28    0.89
   6  -6 -16    0.35    0.34
   6  -6 -16    0.65    0.39
   6   6 -16    0.26    0.36
  -6   6  16    0.62    0.41
   5  -6 -16   42.44    1.25
   5  -6 -16   42.86    1.33
   5   6 -16   45.12    1.35
  -5   6  16   43.49    1.28
   4  -6 -16   23.64    0.92
   4  -6 -16   24.22    0.97
  -4  -6  16   24.24    0.76
   4   6 -16   21.25    0.93
  -4   6  16   23.48    0.92
  -3  -6  16    2.38    0.32
   3  -6 -16    2.91    0.44
   3  -6 -16    2.08    0.41
   3   6 -16    2.11    0.40
  -3   6  16    2.11    0.38
  -2  -6  16    2.87    0.36
   2  -6 -16    2.82    0.44
   2  -6 -16    2.81    0.43
   2   6 -16    3.07    0.41
  -2   6  16    3.01    0.40
   1  -6 -16    3.94    0.49
  -1  -6  16    3.26    0.38
   1  -6 -16    3.15    0.45
   1   6 -16    3.03    0.39
  -1   6  16    3.89    0.42
   0  -6  16   64.35    1.53
   0  -6 -16   64.73    1.65
   0   6  16   62.97    1.49
   0   6 -16   65.19    1.53
   0   6  16   66.92    1.74
  -1  -6 -16   42.53    1.29
   1  -6  16   41.45    1.18
  -1   6 -16   42.21    1.13
   1   6  16   42.16    1.12
   1   6  16   45.30    1.36
  -2  -6 -16   31.37    1.11
   2  -6  16   29.56    1.02
  -2   6 -16   32.14    0.92
   2   6  16   30.00    0.93
   2   6  16   29.15    1.14
  -3  -6 -16    8.86    0.68
   3  -6  16    8.48    0.64
  -3   6 -16    8.02    0.51
   3   6  16    8.07    0.67
   3   6  16    9.86    0.55
   4  -6  16    2.83    0.46
  -4  -6 -16    2.47    0.47
   4   6  16    3.25    0.38
   4   6  16    2.50    0.49
   5  -6  16    3.43    0.51
   5  -6  16    2.88    0.43
  -5  -6 -16    3.40    0.53
   5   6  16    3.80    0.36
   5   6  16    2.52    0.51
  -6  -6 -16   16.33    0.97
   6  -6  16   16.98    0.93
   6  -6  16   17.55    0.85
   6   6  16   17.79    0.98
   6  -7 -16    0.20    0.32
   6  -7 -16   -0.08    0.42
  -6   7  16   -0.56    0.42
   6   7 -16    0.16    0.42
   5  -7 -16    0.58    0.36
   5  -7 -16    0.11    0.39
  -5   7  16    0.58    0.41
   5   7 -16    0.64    0.42
   4  -7 -16   16.81    0.88
   4  -7 -16   18.96    0.87
  -4   7  16   18.24    0.87
   4   7 -16   18.88    0.94
   3  -7 -16   57.88    1.55
   3  -7 -16   57.90    1.57
  -3  -7  16   55.72    1.32
  -3   7  16   58.02    1.49
   3   7 -16   58.14    1.54
   2  -7 -16    0.52    0.37
  -2  -7  16   -0.20    0.23
   2  -7 -16   -0.08    0.35
  -2   7  16    0.02    0.31
   2   7 -16    0.00    0.29
   1  -7 -16    6.39    0.60
   1  -7 -16    6.87    0.61
  -1  -7  16    6.28    0.49
   1   7 -16    6.87    0.54
  -1   7  16    6.64    0.53
   0  -7 -16   14.77    0.85
   0  -7  16   15.61    0.75
   0   7  16   16.46    0.93
   0   7  16   16.06    0.73
   0   7 -16   15.83    0.72
   1  -7  16    7.27    0.58
  -1  -7 -16    7.65    0.65
   1   7  16    8.91    0.58
  -1   7 -16    9.39    0.57
   1   7  16    7.18    0.67
  -2  -7 -16   37.70    1.30
   2  -7  16   36.36    1.19
   2   7  16   40.58    1.10
  -2   7 -16   37.56    1.05
   2   7  16   38.70    1.35
  -3  -7 -16   49.23    1.54
   3  -7  16   49.79    1.43
   3   7  16   51.25    1.54
  -3   7 -16   49.76    1.24
   3   7  16   51.08    1.26
   4  -7  16   -0.09    0.37
  -4  -7 -16    0.35    0.43
   4   7  16    0.24    0.43
   4   7  16    0.26    0.26
  -5  -7 -16   24.19    1.12
   5  -7  16   22.44    1.05
   5   7  16   24.38    1.13
   5  -8 -16   10.24    0.80
   5  -8 -16    7.96    0.63
   5   8 -16   10.31    0.82
  -5   8  16    9.08    0.74
   4  -8 -16    1.36    0.41
   4  -8 -16    1.33    0.48
  -4   8  16    1.56    0.46
   4   8 -16    0.65    0.45
   3  -8 -16   38.98    1.33
   3  -8 -16   41.07    1.29
  -3   8  16   40.76    1.26
   3   8 -16   39.44    1.33
  -2  -8  16    1.64    0.34
   2  -8 -16    1.64    0.46
   2  -8 -16    1.85    0.47
   2   8 -16    1.16    0.39
  -2   8  16    1.31    0.40
   1  -8 -16   58.18    1.65
  -1  -8  16   57.97    1.46
  -1   8  16   59.04    1.51
   1   8 -16   60.48    1.54
  -1   8  16   60.22    1.80
   0  -8  16   27.81    0.98
   0  -8 -16   27.35    1.14
   0   8  16   29.53    0.99
   0   8  16   29.79    1.25
   0   8 -16   28.50    0.97
   1  -8  16    0.53    0.36
  -1  -8 -16   -0.19    0.42
  -1   8 -16    0.31    0.30
   1   8  16    0.00    0.31
   1   8  16    0.67    0.44
  -2  -8 -16   55.92    1.66
   2  -8  16   55.56    1.54
   2   8  16   56.70    1.40
  -2   8 -16   56.74    1.40
   2   8  16   56.06    1.70
  -3  -8 -16    1.57    0.50
   3  -8  16    1.27    0.46
   3   8  16    1.37    0.51
   3   8  16    1.75    0.35
  -4  -8 -16    3.52    0.60
   4  -8  16    4.16    0.59
   4   8  16    4.50    0.63
   2  -9 -16   -0.06    0.44
   2  -9 -16    0.35    0.45
  -2   9  16    1.07    0.42
   2   9 -16    1.11    0.44
  -1  -9  16   15.88    0.78
   1  -9 -16   15.66    0.97
  -1   9  16   16.89    0.85
  -1   9  16   17.26    1.13
   1   9 -16   17.17    0.87
   0  -9 -16   11.69    0.86
   0  -9  16   13.22    0.75
   0   9  16   12.23    0.74
   0   9  16   14.46    1.00
   0   9 -16   11.33    0.74
   1  -9  16   17.78    0.89
  -1  -9 -16   17.64    1.04
   1   9  16   18.70    0.82
  -1   9 -16   17.13    0.80
   1   9  16   17.00    1.09
   9   0 -17    3.36    0.53
  -9   0  17    3.25    0.47
   9   0 -17    3.78    0.48
   8   0 -17   -0.23    0.28
  -8   0  17   -0.08    0.32
   8   0 -17   -0.19    0.33
   7   0 -17    1.06    0.37
  -7   0  17    1.58    0.36
   7   0 -17    1.43    0.31
   6   0 -17   -0.08    0.22
   6   0 -17    0.23    0.30
  -6   0  17    0.18    0.26
  -5   0  17    1.87    0.33
   5   0 -17    1.56    0.27
[truncated: 152,424 more chars]
