# Supplementary material for: Crystal structure of bis­(μ2-tetra­bromo­phthalato-κ2 O 1:O 2)bis[aqua(N,N,N′,N′-tetra­methyl­ethane-1,2-di­amine-κ2 N,N′)copper(II)]
Source: Acta Crystallogr E Crystallogr Commun. 2015 Aug 22;71(Pt 9):m171–2. doi: 10.1107/S2056989015015194 (PMC4555376; doi:10.1107/S2056989015015194)
Supplement: Supplementary file 2 [file e-71-0m171-Isup2.hkl]

data_I                                                                          
_shelx_title ' mo_105DGA14_0m in P2(1)/n'                                       
_shelx_refln_list_code          4                                               
_shelx_F_calc_maximum      371.84                                               
_exptl_crystal_F_000      1300.00                                               
_reflns_d_resolution_high  0.8301                                               
                                                                                
loop_                                                                           
 _space_group_symop_operation_xyz                                               
 'x, y, z'                                                                      
 '-x+1/2, y+1/2, -z+1/2'                                                        
 '-x, -y, -z'                                                                   
 'x-1/2, -y-1/2, z-1/2'                                                         
                                                                                
_cell_length_a     9.0961                                                       
_cell_length_b     9.2281                                                       
_cell_length_c    24.4026                                                       
_cell_angle_alpha  90.000                                                       
_cell_angle_beta   95.491                                                       
_cell_angle_gamma  90.000                                                       
                                                                                
_shelx_F_squared_multiplier     1.000                                           
                                                                                
loop_                                                                           
 _refln_index_h                                                                 
 _refln_index_k                                                                 
 _refln_index_l                                                                 
 _refln_F_squared_calc                                                          
 _refln_F_squared_meas                                                          
 _refln_F_squared_sigma                                                         
 _refln_observed_status                                                         
   2   0   0      10640.43      11001.93       132.19 o                         
   4   0   0       4771.26       4663.17        94.26 o                         
   6   0   0      60233.04      61467.49       752.68 o                         
   8   0   0         87.30         84.59        18.03 o                         
  10   0   0       4224.90       4608.39       178.53 o                         
   1   1   0       3920.83       4057.19        32.34 o                         
   2   1   0       6294.84       6591.76        47.52 o                         
   3   1   0      31098.87      31993.68       257.62 o                         
   4   1   0          4.63         32.71         5.46 o                         
   5   1   0      10745.51      10784.77        90.02 o                         
   6   1   0       2268.90       2268.08        39.70 o                         
   7   1   0       9056.54       9134.01        84.14 o                         
   8   1   0         23.85         27.33        13.53 o                         
   9   1   0       5871.20       5761.24        67.81 o                         
  10   1   0        445.65        394.39        44.82 o                         
   0   2   0      17236.82      18020.74       177.24 o                         
   1   2   0       4011.41       3948.54        27.93 o                         
   2   2   0       1920.85       1761.03        16.89 o                         
   3   2   0       2367.64       2364.54        31.03 o                         
   4   2   0       4221.05       4343.52        46.47 o                         
   5   2   0      14017.99      14018.40       127.80 o                         
   6   2   0      20293.62      20640.73       184.34 o                         
   7   2   0       2823.24       2750.83        42.96 o                         
   8   2   0       1811.78       1768.71        38.06 o                         
   9   2   0         45.17         41.30        25.32 o                         
  10   2   0       2445.81       2617.23        59.33 o                         
   1   3   0        233.12        234.70         7.17 o                         
   2   3   0      28491.58      29076.11       185.37 o                         
   3   3   0      25642.46      26093.43       224.90 o                         
   4   3   0      22214.53      22606.56       230.02 o                         
   5   3   0       4091.47       4230.53        62.89 o                         
   6   3   0      13128.48      13412.48       153.54 o                         
   7   3   0       1321.52       1305.75        28.10 o                         
   8   3   0        397.21        393.85        33.25 o                         
   9   3   0       4830.29       4617.48       124.56 o                         
  10   3   0       2361.83       2372.23        58.39 o                         
   0   4   0      67934.09      71004.36       705.12 o                         
   1   4   0      25105.96      25074.94       174.51 o                         
   2   4   0      40565.96      41098.73       286.38 o                         
   3   4   0      10871.92      10839.62       102.31 o                         
   4   4   0       1691.39       1707.44        38.55 o                         
   5   4   0       5882.13       5724.58        79.85 o                         
   6   4   0       1271.33       1204.40        76.18 o                         
   7   4   0        410.62        431.60        43.15 o                         
   8   4   0       2697.09       2877.31        65.84 o                         
   9   4   0       8530.98       8859.24       129.27 o                         
  10   4   0        166.67        194.67        35.58 o                         
   1   5   0        515.25        589.38        14.72 o                         
   2   5   0        168.00        195.90         9.63 o                         
   3   5   0      45952.83      43936.40       333.06 o                         
   4   5   0       1135.08       1162.02        53.73 o                         
   5   5   0       2057.51       2034.75        46.69 o                         
   6   5   0       7434.48       7504.53       120.04 o                         
   7   5   0       3982.35       3792.40        71.67 o                         
   8   5   0        964.02        948.09        93.52 o                         
   9   5   0        259.83        317.89        35.81 o                         
   0   6   0       8865.70       9409.71       109.55 o                         
   1   6   0       3154.04       3110.16        35.48 o                         
   2   6   0        248.22        256.12        11.86 o                         
   3   6   0       1799.58       1867.90        30.41 o                         
   4   6   0       7532.55       7381.18        97.93 o                         
   5   6   0        285.92        286.80        24.75 o                         
   6   6   0        155.66        155.61        23.94 o                         
   7   6   0       2930.07       2836.34        66.12 o                         
   8   6   0       1473.35       1496.53        55.90 o                         
   9   6   0         20.14         15.09        30.41 o                         
   1   7   0        670.40        650.34        24.48 o                         
   2   7   0       2636.95       2706.46        41.65 o                         
   3   7   0       3863.34       3748.54        78.59 o                         
   4   7   0        450.53        431.07        46.40 o                         
   5   7   0       1218.20       1151.10        43.45 o                         
   6   7   0       7309.70       7255.68       107.83 o                         
   7   7   0       1884.52       1831.85        59.69 o                         
   8   7   0       3314.57       3407.13       100.46 o                         
   0   8   0       5031.18       4953.19        90.62 o                         
   1   8   0       2588.51       2514.36        43.78 o                         
   2   8   0         21.65         19.33        13.80 o                         
   3   8   0      11709.98      11532.78       142.18 o                         
   4   8   0       1148.66       1178.50        44.32 o                         
   5   8   0        156.86        188.83        27.10 o                         
   6   8   0        182.52        276.00        41.15 o                         
   7   8   0        517.66        581.13        55.58 o                         
   1   9   0       3437.07       3484.40        55.35 o                         
   2   9   0       7965.04       8116.26       112.84 o                         
   3   9   0        171.33        209.24        27.74 o                         
   4   9   0      10723.07      10358.73       216.40 o                         
   5   9   0       4095.24       3917.28       120.60 o                         
   6   9   0       7001.58       6921.38       111.95 o                         
   0  10   0       2897.01       3032.74        80.89 o                         
   1  10   0         72.12        101.27        22.68 o                         
   2  10   0          3.46         37.99        25.14 o                         
   3  10   0       2202.08       2034.52        59.01 o                         
   4  10   0        586.81        658.34        60.70 o                         
   1  11   0       2951.25       2969.59        91.09 o                         
  -9   0   1       5275.10       5207.44       100.51 o                         
  -7   0   1       1724.37       1763.75        38.84 o                         
  -5   0   1       6798.48       6965.79        81.41 o                         
  -3   0   1       4044.32       4052.19        61.41 o                         
  -1   0   1       3335.44       3781.82        29.86 o                         
   1   0   1         92.36        114.15         2.96 o                         
   3   0   1      57606.50      58765.58      1169.05 o                         
   5   0   1      17260.97      17915.50       225.43 o                         
   7   0   1         23.49         88.35        33.56 o                         
   9   0   1       7820.06       8026.07       135.22 o                         
 -10   1   1        392.97        333.19        37.94 o                         
  -9   1   1       1504.54       1513.85        38.84 o                         
  -8   1   1        220.43        241.62        14.80 o                         
  -7   1   1        546.29        544.35        18.57 o                         
  -6   1   1      28132.87      27914.02       215.66 o                         
  -5   1   1       4418.82       4644.29        45.75 o                         
  -4   1   1       1788.93       1771.53        21.95 o                         
  -3   1   1      27493.12      29251.89       265.52 o                         
  -2   1   1      17507.28      17404.00       114.11 o                         
  -1   1   1      14545.13      14564.98       185.25 o                         
   0   1   1      11393.01      11946.13        77.80 o                         
   1   1   1      14811.32      15409.03       232.28 o                         
   2   1   1       1657.88       1699.79        15.67 o                         
   3   1   1      45502.47      47253.46       370.26 o                         
   4   1   1      16160.18      16082.48       125.11 o                         
   5   1   1      11365.15      11162.25        93.02 o                         
   6   1   1       4163.11       4199.18        45.19 o                         
   7   1   1       2522.40       2513.45        38.18 o                         
   8   1   1       4929.90       4895.56        65.88 o                         
   9   1   1       9935.83      10019.43        99.36 o                         
  10   1   1         66.37         44.85        27.73 o                         
 -10   2   1       4584.53       4749.96        76.71 o                         
  -9   2   1      19704.21      20154.90       197.99 o                         
  -8   2   1       3018.73       3068.27        85.63 o                         
  -7   2   1       4935.78       5075.34        68.82 o                         
  -6   2   1      10729.84      10612.94       103.68 o                         
  -5   2   1       1314.96       1462.30        24.94 o                         
  -4   2   1      30485.34      31484.80       302.13 o                         
  -3   2   1      94094.72      95315.78       952.97 o                         
  -2   2   1      14029.17      14297.50       123.69 o                         
  -1   2   1      28571.87      29057.88       189.97 o                         
   0   2   1      39371.34      39771.62       280.89 o                         
   1   2   1      31835.72      33322.04       317.21 o                         
   2   2   1      12397.33      12169.17        94.66 o                         
   3   2   1         40.86         60.20         4.42 o                         
   4   2   1       2930.28       2871.43        31.69 o                         
   5   2   1       5597.10       5693.28        83.28 o                         
   6   2   1       9246.03       9245.27        93.56 o                         
   7   2   1        643.85        671.01        23.52 o                         
   8   2   1        357.40        389.61        21.90 o                         
   9   2   1       3080.08       3371.62        74.63 o                         
  10   2   1          7.75         14.58        23.83 o                         
 -10   3   1        265.63        240.52        29.60 o                         
  -9   3   1       5970.80       6051.83        99.23 o                         
  -8   3   1       2728.16       2669.18        97.67 o                         
  -7   3   1        480.69        499.02        29.31 o                         
  -6   3   1      22326.26      22024.31       233.25 o                         
  -5   3   1        827.21        831.97        36.85 o                         
  -4   3   1      22198.63      22687.97       230.57 o                         
  -3   3   1      13016.78      13386.95       137.42 o                         
  -2   3   1        903.50        964.45        13.70 o                         
  -1   3   1       4122.05       4203.65        35.01 o                         
   0   3   1       2602.58       2943.56        26.56 o                         
   1   3   1       6097.49       5926.57        46.55 o                         
   2   3   1      26822.11      28102.96       262.63 o                         
   3   3   1       4310.82       4190.61        48.86 o                         
   4   3   1       7929.25       8295.66        84.97 o                         
   5   3   1        500.47        626.49        54.32 o                         
   6   3   1      18511.89      18258.21       165.69 o                         
   7   3   1       5554.90       5502.48        65.06 o                         
   8   3   1       2236.61       2200.79        67.02 o                         
   9   3   1       7331.29       7381.64       113.39 o                         
  10   3   1       2147.27       2118.72        68.36 o                         
 -10   4   1        165.63        105.00        35.88 o                         
  -9   4   1        434.08        531.06        38.24 o                         
  -8   4   1        533.77        561.90        35.33 o                         
  -7   4   1       1137.70       1185.67        42.40 o                         
  -6   4   1       3497.57       3385.41        60.84 o                         
  -5   4   1       3327.41       3163.24        54.49 o                         
  -4   4   1       1205.67       1305.26        32.48 o                         
  -3   4   1      23567.29      24854.72       214.32 o                         
  -2   4   1        488.49        600.82        11.97 o                         
  -1   4   1        459.84        406.94        10.87 o                         
   0   4   1       1106.38       1036.22        15.86 o                         
   1   4   1      24693.81      23878.86       166.80 o                         
   2   4   1       7726.83       8026.62        69.58 o                         
   3   4   1        422.14        517.81        51.15 o                         
   4   4   1       1227.70       1232.35        28.63 o                         
   5   4   1      10456.15      10362.31       123.64 o                         
   6   4   1       5903.30       5734.71        84.28 o                         
   7   4   1       2576.73       2714.74        59.68 o                         
   8   4   1        567.62        560.48        36.11 o                         
   9   4   1         74.97         47.39        28.16 o                         
  10   4   1        223.10        350.03        39.39 o                         
  -9   5   1         21.80         34.76        29.32 o                         
  -8   5   1       3035.70       2948.75        68.35 o                         
  -7   5   1       2048.96       2186.30        55.86 o                         
  -6   5   1        911.71        940.79        56.12 o                         
  -5   5   1       9357.82       9478.08       117.42 o                         
  -4   5   1       2212.30       2256.68        46.18 o                         
  -3   5   1      18731.98      18419.08       165.91 o                         
  -2   5   1        327.89        305.04        17.65 o                         
  -1   5   1         79.50        112.03         8.50 o                         
   0   5   1       3601.51       3265.40        33.85 o                         
   1   5   1      13552.30      13078.59        98.93 o                         
   2   5   1      14802.10      15084.00       140.80 o                         
   3   5   1      17928.09      17518.08       162.59 o                         
   4   5   1        313.87        289.32        28.45 o                         
   5   5   1        132.33        132.29        19.02 o                         
   6   5   1       9620.10       9233.88       120.80 o                         
   7   5   1       1245.98       1204.18        45.74 o                         
   8   5   1       6525.58       6319.73       214.39 o                         
   9   5   1        137.28        121.87        32.30 o                         
  -9   6   1        515.46        596.34        76.91 o                         
  -8   6   1       3472.06       3474.94        75.76 o                         
  -7   6   1       1103.85       1068.58        45.38 o                         
  -6   6   1         54.18         63.83        21.22 o                         
  -5   6   1       4824.43       4756.30        75.63 o                         
  -4   6   1        128.32        130.84        18.92 o                         
  -3   6   1       5073.99       5129.28        57.22 o                         
  -2   6   1       5494.56       5621.54        55.97 o                         
  -1   6   1       1855.18       1906.23        29.13 o                         
   0   6   1      27983.55      27417.12       213.56 o                         
   1   6   1         60.51        100.19        10.81 o                         
   2   6   1       9416.92       9229.55        83.82 o                         
   3   6   1        180.70        248.91        15.61 o                         
   4   6   1       3711.60       3622.57        54.96 o                         
   5   6   1        399.14        380.72        27.25 o                         
   6   6   1       9084.75       8772.06       119.09 o                         
   7   6   1        419.06        383.56        32.77 o                         
   8   6   1       5687.14       5852.71       118.54 o                         
   9   6   1         92.14         59.57        32.47 o                         
  -8   7   1         18.03         24.50        28.79 o                         
  -7   7   1       7288.36       7525.68       177.49 o                         
  -6   7   1      16782.94      16837.71       197.98 o                         
  -5   7   1       3164.95       3135.63        70.54 o                         
  -4   7   1       6744.39       6743.12       128.49 o                         
  -3   7   1       7980.76       7710.21        73.58 o                         
  -2   7   1       2487.74       2475.77        35.67 o                         
  -1   7   1       7771.51       7773.32        75.37 o                         
   0   7   1      19138.50      18773.85       154.92 o                         
   1   7   1         18.40         36.31        11.73 o                         
   2   7   1       6521.55       6549.22        67.65 o                         
   3   7   1       8434.43       8341.35        81.02 o                         
   4   7   1       2193.17       2146.14        50.96 o                         
   5   7   1        311.02        324.54        28.08 o                         
   6   7   1         80.60         50.27        24.77 o                         
   7   7   1       6026.69       5957.51       100.74 o                         
   8   7   1       1202.64       1067.89        56.32 o                         
  -7   8   1        707.06        737.20        47.07 o                         
  -6   8   1       1215.44       1069.71        46.57 o                         
  -5   8   1          4.11          4.95        21.79 o                         
  -4   8   1       1498.36       1497.44        46.43 o                         
  -3   8   1         22.08         74.36        20.55 o                         
  -2   8   1        176.55        204.35        17.04 o                         
  -1   8   1       2298.62       2343.44        41.39 o                         
   0   8   1       2664.12       2527.10        39.69 o                         
   1   8   1       1708.70       1739.04        34.04 o                         
   2   8   1         15.08         17.14        18.97 o                         
   3   8   1       4904.64       5173.98        83.44 o                         
   4   8   1       1728.70       1629.69        49.08 o                         
   5   8   1       1668.79       1677.88        79.38 o                         
   6   8   1        845.60        834.79        64.46 o                         
   7   8   1         52.31         22.51        28.76 o                         
  -6   9   1         15.52         -9.35        26.85 o                         
  -5   9   1        294.75        341.11        32.58 o                         
  -4   9   1        546.45        653.02        36.92 o                         
  -3   9   1        170.24        154.76        25.59 o                         
  -2   9   1       2117.56       2181.87        54.53 o                         
  -1   9   1       5087.14       5189.41        69.46 o                         
   0   9   1        126.28        107.86        19.28 o                         
   1   9   1        515.91        556.07        27.83 o                         
   2   9   1       3343.98       3475.90        61.43 o                         
   3   9   1       1384.47       1434.00        50.03 o                         
   4   9   1       2850.35       2883.07       110.21 o                         
   5   9   1       5379.56       5612.66        97.45 o                         
   6   9   1        543.92        510.11        39.65 o                         
  -4  10   1       1353.68       1272.58        80.70 o                         
  -3  10   1          5.71         -9.95        32.81 o                         
  -2  10   1       7195.98       7515.39       125.89 o                         
  -1  10   1        866.51        838.42        33.58 o                         
   0  10   1      10182.77      10825.96       121.12 o                         
   1  10   1        721.57        714.66        31.92 o                         
   2  10   1         16.41         -0.24        24.01 o                         
   3  10   1          0.17         -3.36        25.20 o                         
   4  10   1       1646.33       1762.98        59.69 o                         
  -1  11   1        182.82        155.78        38.09 o                         
   0  11   1        558.61        549.57        36.78 o                         
   1  11   1        246.57        279.93        54.27 o                         
 -10   0   2      15226.51      16050.66       231.59 o                         
  -8   0   2      10945.38      11071.91       131.67 o                         
  -6   0   2        846.95        829.78        25.74 o                         
  -4   0   2      26541.83      26753.43       357.13 o                         
  -2   0   2      71449.17      73149.26       975.34 o                         
   2   0   2        104.36        132.64        17.89 o                         
   4   0   2        271.76        268.39        26.62 o                         
   6   0   2        772.65        868.06        34.66 o                         
   8   0   2        490.20        514.24        26.87 o                         
  10   0   2       3756.75       3882.14        94.28 o                         
 -10   1   2       1784.34       1727.06        57.32 o                         
  -9   1   2       2316.18       2247.67        41.43 o                         
  -8   1   2        496.40        511.81        18.84 o                         
  -7   1   2       1729.02       1733.78        27.23 o                         
  -6   1   2       9539.86       9338.81        82.72 o                         
  -5   1   2       5860.88       5796.60        54.11 o                         
  -4   1   2      37975.97      38476.61       291.90 o                         
  -3   1   2      46048.48      46538.82       359.18 o                         
  -2   1   2       1469.19       1554.86        15.63 o                         
  -1   1   2       1134.14       1172.01         9.77 o                         
   0   1   2      19911.11      21063.26       138.20 o                         
   1   1   2         95.46        109.65         4.50 o                         
   2   1   2      29183.93      29733.49       236.07 o                         
   3   1   2      28799.41      28965.69       215.14 o                         
   4   1   2        231.73        259.21        13.64 o                         
   5   1   2        152.16        140.51        11.29 o                         
   6   1   2       5572.22       5812.14        76.62 o                         
   7   1   2      30355.76      30325.26       236.50 o                         
   8   1   2      14516.47      14313.96       142.42 o                         
   9   1   2          7.17         35.64        20.00 o                         
  10   1   2        242.18        229.60        32.95 o                         
 -10   2   2        799.16        753.92        37.03 o                         
  -9   2   2       4721.80       4639.43        71.70 o                         
  -8   2   2         92.03        120.20        14.92 o                         
  -7   2   2       3845.59       3719.21        99.68 o                         
  -6   2   2          6.36         92.08        11.79 o                         
  -5   2   2         12.12         14.52         6.41 o                         
  -4   2   2       6638.40       6570.58        62.37 o                         
  -3   2   2      12745.47      12493.46       136.17 o                         
  -2   2   2      41835.88      42937.77       532.48 o                         
  -1   2   2        600.88        566.35         8.79 o                         
   0   2   2      19651.87      20779.26       147.24 o                         
   1   2   2      19273.38      19822.51       149.33 o                         
   2   2   2        989.55        988.21        12.60 o                         
   3   2   2       9212.68       8823.31        73.11 o                         
   4   2   2      10497.37      11026.97        91.49 o                         
   5   2   2        192.59        151.04        10.01 o                         
   6   2   2       7398.89       7261.94        77.81 o                         
   7   2   2        886.59        879.53        57.72 o                         
   8   2   2         16.55         43.62        15.78 o                         
   9   2   2       2349.72       2413.76        63.44 o                         
  10   2   2       3142.08       3386.15        78.60 o                         
 -10   3   2         15.20         -2.84        23.99 o                         
  -9   3   2       6518.16       6377.50        88.64 o                         
  -8   3   2       1392.51       1363.56        46.21 o                         
  -7   3   2         31.76         25.98        23.29 o                         
  -6   3   2      36736.32      36835.26       369.58 o                         
  -5   3   2      16619.07      16206.43       174.73 o                         
  -4   3   2       2750.88       2860.92        35.42 o                         
  -3   3   2       2208.63       2327.56        29.83 o                         
  -2   3   2          6.40         42.46         3.36 o                         
  -1   3   2      11048.70      11278.67        88.78 o                         
   0   3   2      28718.80      29227.01       227.66 o                         
   1   3   2      36390.34      36201.20       376.63 o                         
   2   3   2        682.82        706.71        13.51 o                         
   3   3   2       4592.00       4878.25        54.97 o                         
   4   3   2         50.37        107.37        15.25 o                         
   5   3   2       1876.19       1858.92        30.91 o                         
   6   3   2        337.33        338.28        15.86 o                         
   7   3   2        257.43        271.57        16.35 o                         
   8   3   2       2915.94       2954.20        65.01 o                         
   9   3   2      21162.86      20500.61       237.29 o                         
  10   3   2       2037.07       1983.66        66.24 o                         
 -10   4   2        666.17        700.17        38.87 o                         
  -9   4   2      11709.21      12104.05       159.28 o                         
  -8   4   2        723.64        718.10        37.86 o                         
  -7   4   2        452.11        366.13        27.82 o                         
  -6   4   2         32.91         38.78        19.47 o                         
  -5   4   2        599.12        681.58        28.48 o                         
  -4   4   2        751.82        789.80        19.41 o                         
  -3   4   2      24815.12      24759.63       213.97 o                         
  -2   4   2        425.40        503.54        17.36 o                         
  -1   4   2      15654.56      15988.90       125.33 o                         
   0   4   2      31185.56      30621.32       232.14 o                         
   1   4   2       4524.04       4400.50        43.18 o                         
   2   4   2       3823.27       3942.56        40.38 o                         
   3   4   2          7.39         11.21         6.59 o                         
   4   4   2       5384.89       5436.12        78.13 o                         
   5   4   2      13774.00      14370.88       140.63 o                         
   6   4   2       2293.98       2171.18        49.97 o                         
   7   4   2       1823.89       1861.70        52.38 o                         
   8   4   2         63.77         61.58        24.89 o                         
   9   4   2        438.19        508.11        64.71 o                         
  10   4   2       5077.53       5187.81       142.29 o                         
  -9   5   2       2067.68       2020.03        64.41 o                         
  -8   5   2        360.15        427.49        34.32 o                         
  -7   5   2      13005.64      12784.27       157.15 o                         
  -6   5   2        143.19        156.95        26.07 o                         
  -5   5   2      15967.64      15891.40       177.31 o                         
  -4   5   2       1220.61       1227.20        25.73 o                         
  -3   5   2      10127.15      10187.42        99.73 o                         
  -2   5   2      12058.89      12027.63        99.45 o                         
  -1   5   2       5252.40       5389.03        52.16 o                         
   0   5   2       5659.80       5494.46        53.35 o                         
   1   5   2       2031.68       1915.71        27.45 o                         
   2   5   2       1928.91       1950.28        36.49 o                         
   3   5   2       9510.39       9223.28        82.24 o                         
   4   5   2      28090.28      27558.29       217.39 o                         
   5   5   2        916.25        880.72        30.79 o                         
   6   5   2      18341.69      18113.20       250.84 o                         
   7   5   2       3643.85       3647.11        71.59 o                         
   8   5   2        115.01        117.99        29.20 o                         
   9   5   2         14.56          5.18        29.76 o                         
  -9   6   2        135.68        180.42        34.42 o                         
  -8   6   2       1913.88       1999.14        60.41 o                         
  -7   6   2       7280.97       7229.21       107.88 o                         
  -6   6   2        311.67        355.64        28.28 o                         
  -5   6   2        517.25        516.41        29.48 o                         
  -4   6   2        144.83        143.50        19.38 o                         
  -3   6   2        742.51        723.58        17.26 o                         
  -2   6   2       6891.81       6995.46        65.94 o                         
  -1   6   2      30023.77      30711.86       236.92 o                         
   0   6   2       7654.97       7856.20        73.41 o                         
   1   6   2       5239.77       5277.34        55.16 o                         
   2   6   2        136.41        130.39        11.81 o                         
   3   6   2       9518.66       9506.84       108.46 o                         
   4   6   2       3416.01       3583.95        55.38 o                         
   5   6   2      21842.24      21123.61       201.46 o                         
   6   6   2        549.75        611.16        35.21 o                         
   7   6   2         64.98         54.92        24.99 o                         
   8   6   2        212.40        278.54        34.37 o                         
   9   6   2       1640.12       1755.10        68.97 o                         
  -8   7   2       6879.39       6907.23       113.64 o                         
  -7   7   2       2069.43       2166.01        60.46 o                         
  -6   7   2       1026.04       1076.07       108.54 o                         
  -5   7   2         25.64         37.56        26.16 o                         
  -4   7   2       1800.79       1800.37        36.88 o                         
  -3   7   2       1006.84        997.05        22.45 o                         
  -2   7   2        590.59        547.26        18.71 o                         
  -1   7   2       5909.31       5744.06        60.65 o                         
   0   7   2        884.54        936.21        24.44 o                         
   1   7   2       1242.35       1267.58        27.81 o                         
   2   7   2       1016.88       1022.13        26.16 o                         
   3   7   2         32.02         13.30        11.53 o                         
   4   7   2        324.94        315.92        23.06 o                         
   5   7   2        360.59        292.88        28.20 o                         
   6   7   2       1718.00       1883.74        78.08 o                         
   7   7   2       2776.54       2483.94        67.17 o                         
   8   7   2         78.07         80.68        32.11 o                         
  -7   8   2       2634.35       2658.48        68.91 o                         
  -6   8   2       3313.60       3322.53        71.75 o                         
  -5   8   2       2881.73       3002.76        64.25 o                         
  -4   8   2        174.26        211.89        25.10 o                         
  -3   8   2      10245.61      10173.10       109.34 o                         
  -2   8   2       3968.64       3948.61        49.58 o                         
  -1   8   2      14923.00      14889.43       130.04 o                         
   0   8   2       1808.01       1798.47        40.02 o                         
   1   8   2       1297.60       1220.66        30.41 o                         
   2   8   2       1841.64       1863.18        36.15 o                         
   3   8   2         63.00         66.20        19.23 o                         
   4   8   2       1549.90       1641.27        50.37 o                         
   5   8   2       6252.98       6136.32        98.36 o                         
   6   8   2       7054.21       7138.87       112.24 o                         
   7   8   2        104.71         79.39        31.51 o                         
  -6   9   2      20139.76      19928.56       597.71 o                         
  -5   9   2       1776.08       1728.83        55.99 o                         
  -4   9   2         75.51        113.93        24.68 o                         
  -3   9   2        812.39        860.93        39.27 o                         
  -2   9   2       4621.57       4787.04        80.21 o                         
  -1   9   2        484.57        475.74        23.03 o                         
   0   9   2        397.19        441.07        22.99 o                         
   1   9   2        206.34        189.03        19.11 o                         
   2   9   2         88.15        123.13        19.27 o                         
   3   9   2        960.62       1045.58        44.57 o                         
   4   9   2       8660.38       8680.45       123.98 o                         
   5   9   2         28.01         40.12        27.10 o                         
   6   9   2       2592.27       2684.82        89.48 o                         
  -4  10   2        409.23        504.22        51.48 o                         
  -3  10   2        426.29        457.78        67.84 o                         
  -2  10   2         22.97          7.28        31.70 o                         
  -1  10   2         90.27         96.01        27.86 o                         
   0  10   2       1138.18       1358.65        43.70 o                         
   1  10   2      20375.18      20670.64       233.72 o                         
   2  10   2        238.20        275.60        40.39 o                         
   3  10   2      12065.08      12537.49       223.98 o                         
   4  10   2        559.43        607.76        41.48 o                         
  -1  11   2        378.66        397.20        46.67 o                         
   0  11   2        280.01        233.23        30.62 o                         
   1  11   2        610.56        671.33        76.41 o                         
  -9   0   3        863.74        859.48        59.32 o                         
  -7   0   3       2923.80       2896.04        50.23 o                         
  -5   0   3        468.77        596.15        20.50 o                         
  -3   0   3      19337.59      20548.29       201.37 o                         
  -1   0   3       9546.82       9541.14        94.78 o                         
   1   0   3      75040.00      76107.54       742.80 o                         
   3   0   3      39504.44      39878.11       906.11 o                         
   5   0   3      13537.37      13811.20       145.74 o                         
   7   0   3      20530.78      20243.03       263.57 o                         
   9   0   3       7853.87       8180.97       139.06 o                         
 -10   1   3        937.11        884.11        43.47 o                         
  -9   1   3       3521.64       3492.45        50.60 o                         
  -8   1   3      11797.39      11749.52        97.58 o                         
  -7   1   3      29983.70      30113.55       215.03 o                         
  -6   1   3       9171.60       9221.83        75.36 o                         
  -5   1   3        173.67        268.92        12.20 o                         
  -4   1   3        198.19        207.37         8.35 o                         
  -3   1   3         20.27         61.28         5.41 o                         
  -2   1   3       5884.18       6014.52        49.69 o                         
  -1   1   3      47521.00      48107.69       418.35 o                         
   0   1   3       9176.33       9494.36        61.33 o                         
   1   1   3       6872.79       7131.12        72.27 o                         
   2   1   3        171.67        190.95         5.20 o                         
   3   1   3       5163.40       4855.32        39.57 o                         
   4   1   3       8672.91       8920.34        68.43 o                         
   5   1   3      21223.88      21300.04       167.82 o                         
   6   1   3      40580.88      40372.60       343.00 o                         
   7   1   3      11269.85      11566.65       102.45 o                         
   8   1   3        306.40        367.42        22.64 o                         
   9   1   3       1254.59       1353.12        46.55 o                         
  10   1   3       2840.48       2759.39        86.50 o                         
 -10   2   3        363.27        330.56        29.15 o                         
  -9   2   3      14926.56      15180.89       157.82 o                         
  -8   2   3        919.55        897.26        39.37 o                         
  -7   2   3        273.12        287.36        16.60 o                         
  -6   2   3       4576.95       4285.29       114.65 o                         
  -5   2   3       3285.55       3253.94        67.43 o                         
  -4   2   3       1664.35       1791.48        40.32 o                         
  -3   2   3      50459.25      51101.15       446.84 o                         
  -2   2   3         29.34         51.12         5.75 o                         
  -1   2   3      11945.43      12315.94        85.42 o                         
   0   2   3      27376.83      28301.01       217.00 o                         
   1   2   3      37663.08      38381.52       273.32 o                         
   2   2   3         45.19         43.41         5.60 o                         
   3   2   3       5337.97       6245.71        55.60 o                         
   4   2   3       1252.76       1184.49        19.71 o                         
   5   2   3      12284.09      11991.91       101.91 o                         
   6   2   3        169.09        170.39        30.98 o                         
   7   2   3         59.96         93.41        14.72 o                         
   8   2   3        518.77        555.84        25.60 o                         
   9   2   3        396.03        438.02        51.40 o                         
  10   2   3       4582.44       4763.49        93.27 o                         
 -10   3   3         65.96         24.05        25.04 o                         
  -9   3   3       4703.89       4545.16        72.80 o                         
  -8   3   3        622.64        519.59        28.12 o                         
  -7   3   3       3016.88       2952.54        57.57 o                         
  -6   3   3      60331.73      60043.55       582.87 o                         
  -5   3   3       3383.19       3385.64        42.53 o                         
  -4   3   3       9177.96       9051.72        87.26 o                         
  -3   3   3      34601.80      35102.02       301.94 o                         
  -2   3   3      28784.78      28125.92       211.62 o                         
  -1   3   3       2664.09       2580.38        32.18 o                         
   0   3   3      22976.26      23748.87       180.25 o                         
   1   3   3       5929.07       5911.09        52.12 o                         
   2   3   3       9203.28       8778.47        66.83 o                         
   3   3   3      39990.39      42240.75       334.84 o                         
   4   3   3      44845.20      44180.30       331.93 o                         
   5   3   3        761.45        858.28        25.27 o                         
   6   3   3       1759.90       1773.77        29.33 o                         
   7   3   3        121.90        110.31        14.58 o                         
   8   3   3       8199.34       8262.50       117.79 o                         
   9   3   3          8.60        -10.68        26.07 o                         
  10   3   3        843.40        893.19        78.57 o                         
 -10   4   3       2581.87       2441.45        60.99 o                         
  -9   4   3        136.43        202.04        26.89 o                         
  -8   4   3        181.44        222.20        35.98 o                         
  -7   4   3       1633.48       1639.85        46.64 o                         
  -6   4   3         37.00         30.80        16.69 o                         
  -5   4   3      11592.97      11662.53       111.89 o                         
  -4   4   3      15679.28      15833.73       143.98 o                         
  -3   4   3        594.98        702.51        20.20 o                         
  -2   4   3       9327.40       9503.29        78.70 o                         
  -1   4   3       6097.81       5832.80        73.69 o                         
   0   4   3       2650.52       2602.71        29.40 o                         
   1   4   3       1988.73       1980.80        25.64 o                         
   2   4   3       3770.19       3726.19        51.85 o                         
   3   4   3      35073.24      35173.90       242.56 o                         
   4   4   3        159.22        136.86        14.77 o                         
   5   4   3       4212.04       4088.54        97.51 o                         
   6   4   3        587.20        517.35        25.31 o                         
   7   4   3       1844.04       2012.93        53.81 o                         
   8   4   3       1268.79       1144.79        46.87 o                         
   9   4   3      11107.24      11007.63       151.31 o                         
  10   4   3         67.03         58.06        33.96 o                         
  -9   5   3      14146.69      14268.78       245.59 o                         
  -8   5   3        369.76        323.09        31.13 o                         
  -7   5   3        109.55        140.30        24.05 o                         
  -6   5   3       1147.62       1246.21        40.77 o                         
  -5   5   3       1246.70       1231.63        26.68 o                         
  -4   5   3        404.57        415.82        17.01 o                         
  -3   5   3       1195.21       1124.40        21.89 o                         
  -2   5   3        153.26        141.63         9.13 o                         
  -1   5   3        150.29        177.97        10.14 o                         
   0   5   3       5312.05       5363.59        62.04 o                         
   1   5   3        196.20        161.22        10.59 o                         
   2   5   3       7425.05       7339.73        68.57 o                         
   3   5   3        421.55        464.64        16.24 o                         
   4   5   3       7715.13       7656.40        86.89 o                         
   5   5   3        323.15        323.87        27.53 o                         
   6   5   3      11555.16      11115.31       121.52 o                         
   7   5   3       3351.62       3272.47        70.22 o                         
   8   5   3       3314.71       3374.35        75.87 o                         
   9   5   3       4177.56       4135.10        87.08 o                         
  -9   6   3         16.06         45.62        29.95 o                         
  -8   6   3         11.24         12.36        26.22 o                         
  -7   6   3       1555.99       1569.25        50.85 o                         
  -6   6   3       1757.10       1762.26        48.87 o                         
  -5   6   3       4102.15       4012.66        53.65 o                         
  -4   6   3      27424.92      27445.18       243.08 o                         
  -3   6   3       6485.19       6577.02        65.13 o                         
  -2   6   3       2685.06       2877.07        35.43 o                         
  -1   6   3        420.12        445.73        16.07 o                         
   0   6   3      50130.86      50553.62       384.08 o                         
   1   6   3         74.05        164.68        12.28 o                         
   2   6   3      17711.80      16885.63       140.33 o                         
   3   6   3       2294.42       2355.39        34.53 o                         
   4   6   3       3491.10       3410.03        44.16 o                         
   5   6   3        194.78        231.99        22.23 o                         
   6   6   3       9040.34       9043.91       141.81 o                         
   7   6   3        115.31        151.39        28.20 o                         
   8   6   3       7448.62       7182.57       116.25 o                         
   9   6   3        302.26        315.04        38.77 o                         
  -8   7   3       2735.08       2582.65        68.53 o                         
  -7   7   3          3.79         39.53        24.69 o                         
  -6   7   3      12051.04      11884.09       150.02 o                         
  -5   7   3       9847.32      10042.95       128.83 o                         
  -4   7   3       2923.22       2804.20        45.61 o                         
  -3   7   3       7408.99       7213.13        69.74 o                         
  -2   7   3       2547.56       2534.05        35.81 o                         
  -1   7   3         19.35         54.31        11.67 o                         
   0   7   3       1234.89       1203.59        26.86 o                         
   1   7   3       6430.12       6414.73        66.97 o                         
   2   7   3       1483.57       1516.17        30.37 o                         
   3   7   3      14643.78      14377.79       126.22 o                         
   4   7   3        333.23        304.50        18.56 o                         
   5   7   3        108.71        115.29        21.34 o                         
   6   7   3        625.45        573.13        37.05 o                         
   7   7   3       4891.78       4902.51       119.03 o                         
   8   7   3       3911.75       3999.46        87.74 o                         
  -7   8   3       1956.40       1852.17        77.15 o                         
  -6   8   3         62.93         37.97        23.72 o                         
  -5   8   3       5585.18       5531.24        88.82 o                         
  -4   8   3       4194.66       4246.84        61.11 o                         
  -3   8   3       3387.54       3450.49        53.80 o                         
  -2   8   3      10652.26      10729.71        99.07 o                         
  -1   8   3       3246.21       3217.47        44.90 o                         
   0   8   3       7403.20       7471.73        98.33 o                         
   1   8   3      19641.47      19716.15       166.31 o                         
   2   8   3       5428.29       5262.87        62.42 o                         
   3   8   3        129.57        129.87        21.12 o                         
   4   8   3         84.79         97.76        21.31 o                         
   5   8   3       1996.27       1878.72        56.75 o                         
   6   8   3        135.12         96.69        28.78 o                         
   7   8   3       6061.83       6085.56       107.44 o                         
  -6   9   3        938.98       1020.10        66.00 o                         
  -5   9   3         40.32         84.23        47.85 o                         
  -4   9   3       1739.74       1668.44       101.40 o                         
  -3   9   3       4222.14       4165.18        63.38 o                         
  -2   9   3        120.51        128.23        20.07 o                         
  -1   9   3        676.03        710.69        26.31 o                         
   0   9   3       3814.44       3925.09        79.87 o                         
   1   9   3       1084.21       1099.43        38.22 o                         
   2   9   3       2737.11       2826.80        47.25 o                         
   3   9   3       3744.33       3629.55        65.06 o                         
   4   9   3         64.86         96.28        27.25 o                         
   5   9   3          2.48         26.12        27.50 o                         
   6   9   3       2962.40       3005.52        97.50 o                         
  -4  10   3         88.93         56.38        38.22 o                         
  -3  10   3       1096.25       1080.60        62.22 o                         
  -2  10   3        467.62        510.98        45.93 o                         
  -1  10   3        163.00        145.59        25.78 o                         
   0  10   3       1161.61       1044.03        42.43 o                         
   1  10   3       1439.24       1503.44        51.73 o                         
   2  10   3         23.25         21.20        31.80 o                         
   3  10   3        355.65        346.54        34.49 o                         
   4  10   3       1249.86       1252.77        53.00 o                         
  -1  11   3       1196.63       1265.55        99.98 o                         
   0  11   3        119.88        124.91        36.35 o                         
   1  11   3         17.54         57.54        35.17 o                         
 -10   0   4       4321.74       4362.08        96.05 o                         
  -8   0   4          7.38         51.97        17.38 o                         
  -6   0   4      11441.68      11488.18       166.75 o                         
  -4   0   4      51782.75      56874.50       567.16 o                         
  -2   0   4        758.18        838.64        16.16 o                         
   0   0   4       1188.43       1252.56        32.85 o                         
   2   0   4      48341.13      47582.30       477.30 o                         
   4   0   4      50743.97      51103.55       507.18 o                         
   6   0   4       5420.42       5336.98        90.29 o                         
   8   0   4       3119.65       3173.02        97.12 o                         
  10   0   4      31474.39      32729.45       425.15 o                         
 -10   1   4       5577.30       5451.43        94.22 o                         
  -9   1   4       4469.48       4431.94        58.05 o                         
  -8   1   4       3772.01       3819.35        44.87 o                         
  -7   1   4       7062.28       7092.86        64.19 o                         
  -6   1   4       5627.27       5623.35        61.53 o                         
  -5   1   4      28353.47      27986.77       196.15 o                         
  -4   1   4       8474.00       8651.23        67.63 o                         
  -3   1   4       7372.14       7111.69       115.17 o                         
  -2   1   4       1870.86       1715.44        19.21 o                         
  -1   1   4       7368.75       7365.63        57.99 o                         
   0   1   4      55110.58      53503.05       593.07 o                         
   1   1   4       5278.56       4889.41        38.23 o                         
   2   1   4         53.76         76.88         4.75 o                         
   3   1   4      26545.07      27155.69       187.61 o                         
   4   1   4       1910.21       1912.20        22.06 o                         
   5   1   4      15025.62      14824.85       109.97 o                         
   6   1   4      10875.97      10713.23        95.38 o                         
   7   1   4       5897.18       5785.84        70.92 o                         
   8   1   4        536.95        578.28        27.21 o                         
   9   1   4        454.24        420.91        39.67 o                         
  10   1   4         67.73         94.73        30.89 o                         
 -10   2   4       3697.27       3669.19        67.49 o                         
  -9   2   4        652.58        704.16        32.57 o                         
  -8   2   4       1153.48       1224.42        30.95 o                         
  -7   2   4        297.58        270.48        14.56 o                         
  -6   2   4       5501.75       5359.95        64.68 o                         
  -5   2   4        107.03        107.06         9.19 o                         
  -4   2   4      28214.43      29422.08       321.01 o                         
  -3   2   4       6807.38       6561.92        56.43 o                         
  -2   2   4      39280.53      39289.86       302.31 o                         
  -1   2   4       1218.83       1240.77        17.66 o                         
   0   2   4      94320.81      95843.27       664.43 o                         
   1   2   4        471.12        545.91         9.70 o                         
   2   2   4      34529.89      35514.98       370.66 o                         
   3   2   4       1049.18       1026.57        17.20 o                         
   4   2   4       1227.34       1101.05        19.79 o                         
   5   2   4       8703.21       8354.35        76.33 o                         
   6   2   4       1390.27       1393.01        27.17 o                         
   7   2   4        112.83        121.05        15.67 o                         
   8   2   4        333.21        339.90        22.85 o                         
   9   2   4        504.96        454.58        35.66 o                         
  10   2   4         24.68         69.87        30.41 o                         
 -10   3   4       1393.61       1468.80        51.33 o                         
  -9   3   4       1334.45       1259.97        42.78 o                         
  -8   3   4        322.79        323.66        24.25 o                         
  -7   3   4       4981.16       4796.35        66.67 o                         
  -6   3   4        544.61        550.05        19.66 o                         
  -5   3   4       1996.84       2113.27        32.63 o                         
  -4   3   4        158.89        193.41        11.14 o                         
  -3   3   4       6598.68       6387.28        76.89 o                         
  -2   3   4        885.65        839.62        13.34 o                         
  -1   3   4      18097.45      18063.96       169.54 o                         
   0   3   4        483.69        514.00        22.47 o                         
   1   3   4       2383.30       2473.06        31.40 o                         
   2   3   4       5614.28       5895.67        48.63 o                         
   3   3   4       7657.26       7560.65        67.36 o                         
   4   3   4       3703.14       3497.80        38.92 o                         
   5   3   4       9122.78       8930.80        81.27 o                         
   6   3   4       1664.68       1677.06        29.39 o                         
   7   3   4       4408.77       4385.17        58.69 o                         
   8   3   4       4255.55       4207.86        78.98 o                         
   9   3   4        516.33        480.58        38.55 o                         
  10   3   4          6.62         31.04        31.74 o                         
 -10   4   4       9461.32       9355.35       161.21 o                         
  -9   4   4       3957.17       4093.61        73.10 o                         
  -8   4   4       1756.36       1793.93        47.55 o                         
  -7   4   4        901.41        939.59        48.77 o                         
  -6   4   4      11752.22      11715.00       139.04 o                         
  -5   4   4       5714.99       5719.13        63.89 o                         
  -4   4   4      22859.64      23030.13       202.09 o                         
  -3   4   4      18401.99      18552.23       144.18 o                         
  -2   4   4      13865.61      14268.61       112.90 o                         
  -1   4   4         89.30        117.57         7.58 o                         
   0   4   4         28.98         80.49         8.58 o                         
   1   4   4      40920.66      40667.34       309.42 o                         
   2   4   4      36706.10      36764.28       252.97 o                         
   3   4   4        545.66        451.64        14.43 o                         
   4   4   4       1876.56       1866.72        27.10 o                         
   5   4   4       4379.66       4173.14        58.38 o                         
   6   4   4        608.42        615.83        27.30 o                         
   7   4   4       9112.34       8947.51       121.69 o                         
   8   4   4       7789.04       7743.27       115.37 o                         
   9   4   4       1049.84       1087.61        51.09 o                         
  -9   5   4       7034.42       6889.45       122.77 o                         
  -8   5   4        538.80        576.83        38.00 o                         
  -7   5   4       1940.30       1889.71        95.64 o                         
  -6   5   4      20203.43      21045.81       229.12 o                         
  -5   5   4        695.88        656.59        34.11 o                         
  -4   5   4         88.42         94.43        11.92 o                         
  -3   5   4       1538.52       1493.94        21.89 o                         
  -2   5   4       6877.00       6695.37        61.14 o                         
  -1   5   4      12134.33      12679.57       104.77 o                         
   0   5   4      11069.62      10797.24        91.94 o                         
   1   5   4       1010.90        995.11        29.53 o                         
   2   5   4       3272.20       3198.84        38.34 o                         
   3   5   4       8305.39       8385.73        69.81 o                         
   4   5   4      15677.27      15661.06       131.00 o                         
   5   5   4      13583.43      13244.13       136.18 o                         
   6   5   4         80.56         71.40        19.34 o                         
   7   5   4      24739.11      24790.08       272.33 o                         
   8   5   4       1354.98       1334.04        79.46 o                         
   9   5   4         38.18         16.05        31.40 o                         
  -9   6   4        929.80        912.93        47.41 o                         
  -8   6   4       1418.88       1511.67        53.58 o                         
  -7   6   4       1827.15       1856.77        53.54 o                         
  -6   6   4        359.76        387.23        27.63 o                         
  -5   6   4      13246.98      13383.57       131.50 o                         
  -4   6   4         63.99         59.80        12.92 o                         
  -3   6   4        280.54        261.70        12.51 o                         
  -2   6   4      14515.41      14670.15       121.22 o                         
  -1   6   4       1016.17        995.86        22.02 o                         
   0   6   4      27759.68      27792.11       216.80 o                         
   1   6   4        316.56        309.44        15.40 o                         
   2   6   4        130.11        162.09        13.24 o                         
   3   6   4      13988.66      13642.58       107.24 o                         
   4   6   4         26.59         77.07        12.49 o                         
   5   6   4        658.18        663.23        29.73 o                         
   6   6   4       3258.82       3227.94        59.52 o                         
   7   6   4        237.17        225.31        30.65 o                         
   8   6   4          4.43          4.28        32.99 o                         
  -8   7   4        829.25        806.44       114.34 o                         
  -7   7   4        144.40        143.82        27.14 o                         
  -6   7   4       2423.95       2384.38        57.51 o                         
  -5   7   4       7552.02       7392.33       102.85 o                         
  -4   7   4        211.30        235.58        31.54 o                         
  -3   7   4       1490.52       1433.14        26.22 o                         
  -2   7   4       2186.32       2288.18        33.81 o                         
  -1   7   4       3050.39       3119.51        41.37 o                         
   0   7   4       2264.71       2336.91        35.83 o                         
   1   7   4       9532.93       9473.32       101.68 o                         
   2   7   4       1800.12       1779.35        32.70 o                         
   3   7   4       1386.32       1349.15        26.41 o                         
   4   7   4       2924.11       2803.23        43.45 o                         
   5   7   4       2304.66       2282.74        56.69 o                         
   6   7   4        365.26        342.53        32.52 o                         
   7   7   4       2439.78       2545.68        68.72 o                         
   8   7   4        435.99        439.33        41.12 o                         
  -7   8   4        576.55        480.37        52.84 o                         
  -6   8   4        159.52        158.68        26.35 o                         
  -5   8   4        522.96        571.70        32.96 o                         
  -4   8   4       4849.00       4880.71        66.64 o                         
  -3   8   4       6840.96       6992.35        83.30 o                         
  -2   8   4       5621.90       5676.24        62.21 o                         
  -1   8   4        163.31        205.35        16.75 o                         
   0   8   4        457.81        479.22        24.12 o                         
   1   8   4      17193.00      16549.17       144.62 o                         
   2   8   4       3951.28       3970.93        77.08 o                         
   3   8   4        347.18        320.84        21.37 o                         
   4   8   4       5359.31       5275.55        78.39 o                         
   5   8   4        820.04        810.80        41.85 o                         
   6   8   4       2423.08       2368.97        67.56 o                         
   7   8   4       2110.88       2224.17        69.47 o                         
  -6   9   4       3296.99       3484.81       104.08 o                         
  -5   9   4        683.57        705.44        55.30 o                         
  -4   9   4         49.82         97.30        35.33 o                         
  -3   9   4        203.34        204.55        27.40 o                         
  -2   9   4       2163.48       2230.93        58.34 o                         
  -1   9   4       4548.68       4558.47        58.43 o                         
   0   9   4       1967.05       1970.38        48.33 o                         
   1   9   4        574.04        551.96        30.78 o                         
   2   9   4       1397.95       1456.62        36.55 o                         
   3   9   4        339.11        374.05        26.15 o                         
   4   9   4       7678.15       7698.93       102.77 o                         
   5   9   4       5968.91       5711.83       104.95 o                         
   6   9   4       5486.22       5485.68       118.20 o                         
  -4  10   4       3007.45       3058.79        98.15 o                         
  -3  10   4      11867.05      12422.98       203.07 o                         
  -2  10   4       1800.67       1982.27        84.86 o                         
  -1  10   4        198.20        234.01        24.66 o                         
   0  10   4        886.50       1055.29        47.52 o                         
   1  10   4       9520.02       9846.61       116.63 o                         
   2  10   4       1850.14       1787.91        61.55 o                         
   3  10   4        313.22        267.10        41.07 o                         
   4  10   4         16.01         35.58        30.57 o                         
   0  11   4       1354.85       1374.51        53.84 o                         
  -9   0   5       5582.37       5944.93        88.15 o                         
  -7   0   5       2691.28       2677.58        59.67 o                         
  -5   0   5      41295.85      41711.15       409.54 o                         
  -3   0   5      11619.94      11465.59       119.51 o                         
  -1   0   5      16491.10      16225.36       214.26 o                         
   1   0   5        397.05        343.21        18.95 o                         
   3   0   5       3322.81       3514.30        45.16 o                         
   5   0   5       3885.54       3670.04        58.79 o                         
   7   0   5      22985.88      22620.33       327.06 o                         
   9   0   5       1155.80       1252.34        56.61 o                         
 -10   1   5       2492.60       2436.81        55.13 o                         
  -9   1   5       4872.90       5086.20        63.57 o                         
  -8   1   5      12931.25      12811.25       117.35 o                         
  -7   1   5       5622.53       5763.75        62.71 o                         
  -6   1   5       5649.86       5512.25        57.90 o                         
  -5   1   5       2744.68       2504.53        29.33 o                         
  -4   1   5       3048.65       3130.91        31.83 o                         
  -3   1   5       1831.87       1587.01        19.20 o                         
  -2   1   5       6813.20       6747.28        52.43 o                         
  -1   1   5      28485.11      28516.40       258.07 o                         
   0   1   5       2447.39       2697.45        25.49 o                         
   1   1   5        914.70        857.07        13.25 o                         
   2   1   5         13.44         29.19         5.20 o                         
   3   1   5       1810.89       1551.45        19.82 o                         
   4   1   5      35247.80      35819.23       246.04 o                         
   5   1   5      19514.08      19770.06       143.13 o                         
   6   1   5       5374.09       5260.37        56.36 o                         
   7   1   5       6542.92       6346.54        94.62 o                         
   8   1   5       4488.57       4525.60        65.15 o                         
   9   1   5        414.03        470.72        35.87 o                         
  10   1   5        196.47        148.69        31.48 o                         
 -10   2   5        736.72        771.95        52.57 o                         
  -9   2   5       1381.61       1468.46        43.61 o                         
  -8   2   5         33.68         33.59        14.31 o                         
  -7   2   5       5457.41       5378.02        53.86 o                         
  -6   2   5        964.21        979.58        20.88 o                         
  -5   2   5        239.70        309.46        12.08 o                         
  -4   2   5       2484.06       2382.82        26.71 o                         
  -3   2   5      11007.95      11083.66        82.82 o                         
  -2   2   5       4243.60       4632.41        44.07 o                         
  -1   2   5      20058.51      19929.78       191.17 o                         
   0   2   5       4915.09       4741.50        38.27 o                         
   1   2   5     138261.91     136720.53      1973.34 o                         
   2   2   5      24238.93      24415.60       169.57 o                         
   3   2   5       3615.66       3994.82        38.37 o                         
   4   2   5       5159.13       5078.55        50.85 o                         
   5   2   5        429.43        408.23        15.46 o                         
   6   2   5       7708.25       7629.21        77.66 o                         
   7   2   5      30898.45      30978.03       245.66 o                         
   8   2   5       4251.82       4288.32        69.47 o                         
   9   2   5        731.83        709.92        41.70 o                         
  10   2   5       3769.75       3991.30        96.42 o                         
 -10   3   5       8883.39       9067.21       130.52 o                         
  -9   3   5        817.41        847.76        38.76 o                         
  -8   3   5       2436.24       2280.46        49.13 o                         
  -7   3   5       6296.09       6020.41        65.04 o                         
  -6   3   5      18504.94      17685.83       132.38 o                         
  -5   3   5      13441.66      13196.86       168.53 o                         
  -4   3   5      21464.99      21311.94       180.11 o                         
  -3   3   5        120.67        112.32        10.56 o                         
  -2   3   5       5789.84       5833.31        50.65 o                         
  -1   3   5      12907.03      13345.29       150.69 o                         
   0   3   5      16238.92      16357.38       116.36 o                         
   1   3   5      20528.93      20057.01       141.62 o                         
   2   3   5      26696.65      27486.21       191.12 o                         
   3   3   5        310.55        402.14        11.55 o                         
   4   3   5      37041.91      37060.46       281.76 o                         
   5   3   5       9932.36       9821.08        88.89 o                         
   6   3   5       3160.24       3067.45        43.60 o                         
   7   3   5        747.59        780.94        34.04 o                         
   8   3   5         22.52         62.14        25.22 o                         
   9   3   5        468.48        484.35        38.74 o                         
  10   3   5        469.01        379.80        44.41 o                         
 -10   4   5       1621.16       1454.02        50.46 o                         
  -9   4   5       2107.06       1976.87        52.27 o                         
  -8   4   5        185.21        185.58        23.29 o                         
  -7   4   5       4202.20       4176.00        63.28 o                         
  -6   4   5       1294.84       1297.26        28.61 o                         
  -5   4   5       4709.84       4647.34        59.58 o                         
  -4   4   5       7706.94       7580.58       106.49 o                         
  -3   4   5       7950.96       7912.24        68.25 o                         
  -2   4   5       5038.02       5174.53        47.83 o                         
  -1   4   5       2994.88       2515.31        29.58 o                         
   0   4   5       8870.66       8881.71        75.93 o                         
   1   4   5      11069.24      11482.63        87.75 o                         
   2   4   5      11242.76      11040.82        85.53 o                         
   3   4   5       2877.10       3156.41        38.64 o                         
   4   4   5         25.08         39.63         9.00 o                         
   5   4   5       4415.50       4432.45        49.82 o                         
   6   4   5        193.49        225.21        19.95 o                         
   7   4   5        975.66       1092.97        38.29 o                         
   8   4   5       2278.43       2068.10        60.29 o                         
   9   4   5         69.61         29.71        29.62 o                         
  -9   5   5         12.04          9.16        23.75 o                         
  -8   5   5      18442.22      17874.25       183.08 o                         
  -7   5   5        418.19        405.89        30.24 o                         
  -6   5   5       6547.26       6484.62        92.03 o                         
  -5   5   5         65.59         84.30        12.89 o                         
  -4   5   5        324.86        310.67        15.82 o                         
  -3   5   5       1360.88       1310.18        34.23 o                         
  -2   5   5       4499.52       4337.40        43.96 o                         
  -1   5   5       3857.94       3879.14        46.58 o                         
   0   5   5        643.16        692.71        17.35 o                         
   1   5   5        282.39        413.17        15.22 o                         
   2   5   5       1228.19       1108.29        20.07 o                         
   3   5   5       3758.97       3685.30        38.93 o                         
   4   5   5       1094.42       1111.43        26.74 o                         
   5   5   5       6833.47       6624.08        82.46 o                         
   6   5   5        194.61        189.24        22.28 o                         
   7   5   5      13286.95      13760.55       148.67 o                         
   8   5   5        513.82        595.58        40.93 o                         
   9   5   5        302.46        313.35        48.01 o                         
  -9   6   5         79.03         77.09        26.91 o                         
  -8   6   5       9123.31       9471.77       132.54 o                         
  -7   6   5         21.62         41.24        22.69 o                         
  -6   6   5      10638.25      10687.32       134.56 o                         
  -5   6   5        760.93        879.53        34.84 o                         
  -4   6   5       2861.54       2763.74        49.48 o                         
  -3   6   5        207.18        265.43        12.24 o                         
  -2   6   5      36130.10      36215.87       275.88 o                         
  -1   6   5       1533.29       1491.80        25.70 o                         
   0   6   5       2301.29       2243.72        32.44 o                         
   1   6   5       7180.90       7370.82        71.96 o                         
   2   6   5      14494.04      14115.71       110.78 o                         
   3   6   5       7633.10       7597.38        67.80 o                         
   4   6   5        150.96        184.22        11.64 o                         
   5   6   5       1124.08       1091.82        37.19 o                         
   6   6   5       1426.62       1406.20        44.91 o                         
   7   6   5         33.99         80.01        27.11 o                         
   8   6   5       4176.65       4203.91        88.59 o                         
  -8   7   5       1555.32       1570.96        57.02 o                         
  -7   7   5         33.08          1.64        23.06 o                         
  -6   7   5        869.76        789.17        40.55 o                         
  -5   7   5      16866.78      17026.95       193.06 o                         
  -4   7   5        732.30        738.73        26.03 o                         
  -3   7   5      10021.90      10164.63        91.74 o                         
  -2   7   5       9811.63       9751.22        88.92 o                         
  -1   7   5       1294.76       1340.86        27.51 o                         
   0   7   5       1874.97       1826.97        31.78 o                         
   1   7   5       5278.87       5138.58        58.66 o                         
   2   7   5        614.71        596.63        22.46 o                         
   3   7   5      13638.73      13568.99       110.03 o                         
   4   7   5      18976.16      18812.88       162.52 o                         
   5   7   5       3710.56       3476.07        79.37 o                         
   6   7   5       1678.74       1695.24        50.51 o                         
   7   7   5       2377.52       2247.84        67.16 o                         
   8   7   5       1214.58       1155.66        59.30 o                         
  -7   8   5       1725.21       1696.88        80.25 o                         
  -6   8   5       1255.94       1119.84        62.97 o                         
  -5   8   5        986.85        889.13        54.70 o                         
  -4   8   5       1895.82       1963.03        45.99 o                         
  -3   8   5       9613.61       9717.91       105.44 o                         
  -2   8   5      13207.76      13317.86       117.71 o                         
  -1   8   5       4748.96       4822.09        56.88 o                         
   0   8   5      11472.14      11386.30       136.13 o                         
   1   8   5       1432.43       1486.28        34.20 o                         
   2   8   5       1109.08       1069.18        30.22 o                         
   3   8   5        828.30        786.60        24.80 o                         
   4   8   5         77.18         93.40        26.39 o                         
   5   8   5       1928.33       1881.52        52.49 o                         
   6   8   5        772.32        856.21        46.82 o                         
   7   8   5        163.60        137.75        36.51 o                         
  -6   9   5        700.37        690.49       117.83 o                         
  -5   9   5       4400.71       4314.82       112.44 o                         
  -4   9   5       5580.65       5853.27       124.35 o                         
  -3   9   5        200.21        270.82        29.32 o                         
  -2   9   5        282.98        281.68        29.80 o                         
  -1   9   5       2667.22       2677.60        51.53 o                         
   0   9   5         45.12         88.02        20.15 o                         
   1   9   5       1451.75       1440.94        61.60 o                         
   2   9   5       4444.23       4511.61        61.34 o                         
   3   9   5       1583.57       1590.46        40.57 o                         
   4   9   5          4.03         -2.04        23.39 o                         
   5   9   5        272.79        254.39        49.32 o                         
  -4  10   5        104.29         70.05        40.06 o                         
  -3  10   5       1182.52       1242.43        66.01 o                         
  -2  10   5        293.68        230.67        31.79 o                         
  -1  10   5        397.46        356.66        27.21 o                         
   0  10   5       3261.04       3294.67        62.67 o                         
   1  10   5       1510.88       1446.49        45.65 o                         
   2  10   5        995.23       1028.82        41.10 o                         
   3  10   5       2245.85       2271.38        69.68 o                         
   4  10   5       4816.87       4837.88       144.97 o                         
 -10   0   6          6.60         42.85        47.13 o                         
  -8   0   6       7648.16       7806.21       101.82 o                         
  -6   0   6        430.73        464.81        21.20 o                         
  -4   0   6       4858.43       5051.81       109.78 o                         
  -2   0   6      71368.13      72586.22       723.51 o                         
   0   0   6     105538.34     104175.38      1797.24 o                         
   2   0   6      66518.61      66767.09      1183.32 o                         
   4   0   6        734.47        793.22        25.62 o                         
   6   0   6       4423.09       4295.70        86.61 o                         
   8   0   6      22136.11      22469.74       298.64 o                         
  10   0   6       5462.76       5755.63       121.82 o                         
 -10   1   6       9854.77       9807.49       115.91 o                         
  -9   1   6      10872.53      10865.83       105.93 o                         
  -8   1   6       1387.25       1524.61        35.77 o                         
  -7   1   6       3091.21       2947.33        37.96 o                         
  -6   1   6       1071.41       1045.66        21.85 o                         
  -5   1   6      18686.38      18234.36       134.08 o                         
  -4   1   6      17339.65      17660.13       128.15 o                         
  -3   1   6        183.42        216.64         9.45 o                         
  -2   1   6      17673.31      18596.89       131.89 o                         
  -1   1   6       3712.24       3591.72        34.96 o                         
   0   1   6       4176.20       4086.33        37.57 o                         
   1   1   6      10051.41      10158.11        83.23 o                         
   2   1   6       8578.60       8595.43        72.10 o                         
   3   1   6      13957.71      14950.93       108.63 o                         
   4   1   6       8813.09       8863.96        70.22 o                         
   5   1   6       1858.15       1933.90        25.51 o                         
   6   1   6       2165.03       2181.70        36.10 o                         
   7   1   6      16787.73      16397.53       140.83 o                         
   8   1   6         21.28         32.95        17.66 o                         
   9   1   6        771.67        646.24        35.24 o                         
  10   1   6       8084.73       8219.61       129.97 o                         
 -10   2   6         18.28         31.61        23.41 o                         
  -9   2   6        798.97        752.95        33.90 o                         
  -8   2   6       3003.27       2989.35        40.73 o                         
  -7   2   6        708.44        713.01        23.68 o                         
  -6   2   6       4020.67       4013.24        43.85 o                         
  -5   2   6      14875.50      14424.49       114.54 o                         
  -4   2   6       7119.88       7128.73        59.52 o                         
  -3   2   6        381.73        293.69         9.92 o                         
  -2   2   6      18220.90      18897.77       146.76 o                         
  -1   2   6       4114.87       4366.05        41.80 o                         
   0   2   6      17773.60      18785.69       121.10 o                         
   1   2   6      21368.72      21521.66       150.62 o                         
   2   2   6       3142.43       3177.87        36.88 o                         
   3   2   6      13151.39      13073.99       106.25 o                         
   4   2   6       1019.61       1219.85        26.72 o                         
   5   2   6        486.92        560.74        28.79 o                         
   6   2   6        271.28        312.60        16.58 o                         
   7   2   6       5623.82       5533.69        78.48 o                         
   8   2   6        234.43        237.07        22.30 o                         
   9   2   6       5555.95       5599.03       184.73 o                         
  10   2   6       3074.17       3394.08        83.11 o                         
 -10   3   6       2124.93       2068.48        55.83 o                         
  -9   3   6        320.77        251.31        26.45 o                         
  -8   3   6        789.98        817.97        33.35 o                         
  -7   3   6        394.33        375.13        16.25 o                         
  -6   3   6       2384.98       2389.42        55.46 o                         
  -5   3   6        649.49        582.01        16.71 o                         
  -4   3   6       9933.55       9785.50        77.04 o                         
  -3   3   6      14655.40      14599.71       106.94 o                         
  -2   3   6      29014.51      28657.84       217.58 o                         
  -1   3   6       1757.92       1741.52        23.42 o                         
   0   3   6         44.63        115.86        16.19 o                         
   1   3   6       4179.08       4210.58        41.94 o                         
   2   3   6       1154.32        995.76        20.00 o                         
   3   3   6       4515.54       4423.78        41.22 o                         
   4   3   6      60837.50      61620.78       471.97 o                         
   5   3   6       2126.35       2078.55        32.18 o                         
   6   3   6       1628.63       1630.98        30.82 o                         
   7   3   6       3121.51       3068.48        44.90 o                         
   8   3   6        362.65        320.65        49.32 o                         
   9   3   6       1978.34       1933.62        82.09 o                         
  10   3   6       7626.83       7575.03       191.81 o                         
 -10   4   6       1961.67       2133.25        59.11 o                         
  -9   4   6       1283.65       1326.51        45.48 o                         
  -8   4   6        579.81        691.89        32.51 o                         
  -7   4   6       8250.65       8045.80        95.41 o                         
  -6   4   6        711.17        698.38        21.99 o                         
  -5   4   6         25.05         20.46        10.48 o                         
  -4   4   6      10648.79      10569.44        88.86 o                         
  -3   4   6       6256.42       6206.26        56.46 o                         
  -2   4   6      17105.55      17512.77       137.10 o                         
  -1   4   6      26551.34      27579.24       236.34 o                         
   0   4   6       3887.97       4397.73        40.34 o                         
   1   4   6      48269.97      48383.14       333.37 o                         
   2   4   6         51.46         63.97         7.66 o                         
   3   4   6        209.19        224.53        10.58 o                         
   4   4   6       7524.74       7538.06        72.52 o                         
   5   4   6       2478.94       2388.34        45.02 o                         
   6   4   6        288.70        349.21        21.21 o                         
   7   4   6      11292.94      11608.49       128.87 o                         
   8   4   6        540.94        479.45        37.27 o                         
   9   4   6        318.32        403.99        38.94 o                         
  -9   5   6       2541.14       2547.69        60.70 o                         
  -8   5   6      14927.88      15661.50       227.66 o                         
  -7   5   6       1370.57       1312.53        39.85 o                         
  -6   5   6       8231.11       8235.62        89.80 o                         
  -5   5   6      21692.41      21428.70       194.52 o                         
  -4   5   6        916.75        946.73        34.84 o                         
  -3   5   6       4029.89       3872.07        40.75 o                         
  -2   5   6       8394.44       8152.90        71.78 o                         
  -1   5   6      13825.69      13867.76       113.62 o                         
   0   5   6       3682.43       3910.95        42.84 o                         
   1   5   6      23875.52      23903.43       172.43 o                         
   2   5   6        449.49        494.60        15.50 o                         
   3   5   6       7747.36       7657.68        66.64 o                         
   4   5   6        167.03        190.80        14.39 o                         
   5   5   6      22514.19      22422.98       183.71 o                         
   6   5   6       1322.79       1415.00        48.76 o                         
   7   5   6       1590.38       1490.63        49.89 o                         
   8   5   6       3324.00       3445.58        78.98 o                         
   9   5   6        158.88        152.75        34.88 o                         
  -9   6   6       2469.87       2486.34        75.24 o                         
  -8   6   6         11.91         15.07        30.51 o                         
  -7   6   6       5636.60       5747.26        91.86 o                         
  -6   6   6       2792.93       2821.11        58.04 o                         
  -5   6   6       5654.31       5674.11        79.71 o                         
  -4   6   6        199.08        200.07        15.39 o                         
  -3   6   6      10570.45      10467.05       100.79 o                         
  -2   6   6       7433.23       7398.00        68.97 o                         
  -1   6   6       6241.29       6412.29        62.58 o                         
   0   6   6       2568.09       2679.40        36.42 o                         
   1   6   6       1490.03       1414.43        25.08 o                         
   2   6   6         98.83         95.13        11.05 o                         
   3   6   6       1010.17       1011.77        22.76 o                         
   4   6   6        405.19        446.33        16.10 o                         
   5   6   6       3038.46       2988.38        86.17 o                         
   6   6   6       1023.04       1014.51        39.13 o                         
   7   6   6       1080.99       1001.34        55.66 o                         
   8   6   6        969.15       1014.24        71.41 o                         
  -8   7   6       3566.51       3680.03        73.05 o                         
  -7   7   6       1806.31       1815.96        54.29 o                         
  -6   7   6        231.68        241.51        31.00 o                         
  -5   7   6       2928.55       3026.34        49.15 o                         
  -4   7   6        444.36        515.54        22.66 o                         
  -3   7   6          0.38         13.51        11.92 o                         
  -2   7   6        316.09        371.90        21.77 o                         
  -1   7   6      14537.64      14409.34       123.49 o                         
   0   7   6       5141.49       5169.02        57.74 o                         
   1   7   6        321.65        305.09        17.57 o                         
   2   7   6       3801.76       3672.60        44.09 o                         
   3   7   6         96.05        117.49        13.26 o                         
   4   7   6       2605.55       2519.96        66.78 o                         
   5   7   6       4632.27       4620.71        73.82 o                         
   6   7   6      14352.60      14370.25       157.92 o                         
   7   7   6       5033.06       4624.03        80.59 o                         
  -7   8   6       2999.46       3147.07       101.87 o                         
  -6   8   6       4299.10       4684.96       231.37 o                         
  -5   8   6         81.85         81.78        34.96 o                         
  -4   8   6        116.63         79.46        24.05 o                         
  -3   8   6        889.86        869.08        38.82 o                         
  -2   8   6         73.81        131.45        18.29 o                         
  -1   8   6      15642.50      15499.20       134.43 o                         
   0   8   6       3890.50       4016.07        57.54 o                         
   1   8   6      13802.42      13924.06       126.42 o                         
   2   8   6        547.94        542.73        21.65 o                         
   3   8   6       5129.51       5086.07        56.65 o                         
   4   8   6        941.16        997.27        39.37 o                         
   5   8   6       4131.90       4097.75        73.12 o                         
   6   8   6       1384.10       1331.58        49.04 o                         
   7   8   6       5599.96       5810.27       107.53 o                         
  -6   9   6       9772.92      10073.22       184.41 o                         
  -5   9   6        256.56        316.73        66.41 o                         
  -4   9   6        544.45        555.43        36.70 o                         
  -3   9   6         48.51         54.97        25.74 o                         
  -2   9   6       2398.18       2419.08        69.94 o                         
  -1   9   6       2254.42       2319.43        48.79 o                         
   0   9   6       8031.28       8017.44       144.72 o                         
   1   9   6        884.56        855.11        35.14 o                         
   2   9   6        464.59        435.00        24.76 o                         
   3   9   6        898.71        941.39        33.57 o                         
   4   9   6      19620.07      19731.54       202.50 o                         
   5   9   6         41.11         22.48        26.43 o                         
  -4  10   6        114.90         79.19        42.49 o                         
  -3  10   6       3534.14       3578.86        78.75 o                         
  -2  10   6        432.92        543.05        38.87 o                         
  -1  10   6         56.06         86.52        26.63 o                         
   0  10   6          3.29         10.07        23.06 o                         
   1  10   6        707.17        796.00        32.68 o                         
   2  10   6         24.72          9.06        23.17 o                         
   3  10   6        963.80        895.04        49.75 o                         
   4  10   6          0.03        -10.03        30.89 o                         
  -9   0   7        896.25        856.70        38.09 o                         
  -7   0   7      21041.86      21082.20       224.47 o                         
  -5   0   7      11288.64      11239.89       125.82 o                         
  -3   0   7       3261.27       3184.16        44.65 o                         
  -1   0   7       8334.65       7929.60       118.54 o                         
   1   0   7       2588.95       2482.36        44.44 o                         
   3   0   7       7497.29       7855.48       192.94 o                         
   5   0   7      19398.12      19458.21       269.98 o                         
   7   0   7       3036.20       3006.45        54.05 o                         
   9   0   7        144.01        178.14        33.53 o                         
 -10   1   7       1120.13       1153.94        40.93 o                         
  -9   1   7        601.44        562.11        25.12 o                         
  -8   1   7       5256.19       5172.50        55.98 o                         
  -7   1   7       9363.88       9173.54        80.10 o                         
  -6   1   7       8413.60       8155.37        70.79 o                         
  -5   1   7      17176.72      17166.19       131.62 o                         
  -4   1   7        249.75        205.53        10.79 o                         
  -3   1   7      10352.90      10628.10        88.35 o                         
  -2   1   7       5792.74       5749.99        66.56 o                         
  -1   1   7         74.84         78.41         6.47 o                         
   0   1   7       3634.29       3667.21        33.33 o                         
   1   1   7      12320.61      13159.44        96.64 o                         
   2   1   7      10419.85      10175.23        92.16 o                         
   3   1   7      32493.13      33729.82       232.47 o                         
   4   1   7      13952.63      13887.60       104.49 o                         
   5   1   7       2057.42       2139.26        27.60 o                         
   6   1   7         91.54        112.94        12.47 o                         
   7   1   7        558.94        569.42        24.24 o                         
   8   1   7        185.93        153.07        20.85 o                         
   9   1   7       4224.77       4253.05        69.45 o                         
  10   1   7       1771.37       1522.99        59.60 o                         
 -10   2   7          8.67         18.52        27.62 o                         
  -9   2   7        533.65        568.07        30.46 o                         
  -8   2   7       9451.43       9750.69        87.04 o                         
  -7   2   7       3352.82       3333.79        42.79 o                         
  -6   2   7        715.28        711.38        19.68 o                         
  -5   2   7        303.67        318.22        13.09 o                         
  -4   2   7       4991.99       4992.20        45.99 o                         
  -3   2   7      18451.04      19144.30       165.54 o                         
  -2   2   7      45348.37      44267.66       321.38 o                         
  -1   2   7      33783.30      34356.62       344.32 o                         
   0   2   7        563.17        589.36        12.14 o                         
   1   2   7     105643.61     102477.05      1713.72 o                         
   2   2   7       3585.27       3205.31        35.09 o                         
   3   2   7        463.41        477.10        12.69 o                         
   4   2   7      11247.14      10798.15        84.43 o                         
   5   2   7       4137.33       4107.64        41.10 o                         
   6   2   7         68.79         94.93        13.25 o                         
   7   2   7      26562.65      26490.81       215.26 o                         
   8   2   7        852.49        893.69        29.28 o                         
   9   2   7       1580.78       1616.80        87.18 o                         
  10   2   7        133.35        145.66        35.07 o                         
 -10   3   7        560.73        592.65        50.51 o                         
  -9   3   7       2585.64       2646.45        60.20 o                         
  -8   3   7       7703.86       7624.67        94.32 o                         
  -7   3   7          1.69         13.90        10.87 o                         
  -6   3   7       2207.31       2154.73        30.52 o                         
  -5   3   7      10336.07      10027.69        81.78 o                         
  -4   3   7      12098.93      12251.93        94.40 o                         
  -3   3   7       1396.43       1510.33        21.54 o                         
  -2   3   7       8927.66       9082.34        88.74 o                         
  -1   3   7       4063.36       4358.42        44.53 o                         
   0   3   7       3402.06       3890.47        41.12 o                         
   1   3   7      29350.60      29748.71       258.04 o                         
   2   3   7       2998.16       2942.25        31.40 o                         
   3   3   7         98.86        143.87         9.35 o                         
   4   3   7      41928.30      41921.55       289.24 o                         
   5   3   7        267.11        281.63        15.88 o                         
   6   3   7        346.63        315.92        22.31 o                         
   7   3   7      11178.44      11270.01       106.88 o                         
   8   3   7       4408.05       4378.51        70.65 o                         
   9   3   7         29.76         65.52        29.95 o                         
 -10   4   7         32.44         49.13        26.66 o                         
  -9   4   7       3193.31       3222.43        63.82 o                         
  -8   4   7       3527.93       3552.42        62.35 o                         
  -7   4   7         43.35         54.28        18.21 o                         
  -6   4   7        542.70        578.79        22.60 o                         
  -5   4   7       5952.07       6138.50        55.00 o                         
  -4   4   7       2661.06       2716.34        33.43 o                         
  -3   4   7      20075.65      20351.49       159.24 o                         
  -2   4   7       1019.10        953.13        20.25 o                         
  -1   4   7       5952.41       5860.56        57.77 o                         
   0   4   7         17.07         48.35         7.82 o                         
   1   4   7       5612.70       6016.05        59.61 o                         
   2   4   7         87.98        134.24        11.39 o                         
   3   4   7      10088.54      10014.55        81.29 o                         
   4   4   7       5428.34       5215.58        49.26 o                         
   5   4   7        269.24        324.19        18.85 o                         
   6   4   7       1278.77       1193.29        28.76 o                         
   7   4   7       1338.70       1293.58        42.61 o                         
   8   4   7        649.90        651.15        34.82 o                         
   9   4   7       2789.08       3025.43        85.07 o                         
  -9   5   7        248.10        246.51        29.04 o                         
  -8   5   7       2366.34       2204.65        53.39 o                         
  -7   5   7       1323.85       1272.89        44.53 o                         
  -6   5   7         55.41         67.13        13.31 o                         
  -5   5   7      20850.71      20938.39       173.43 o                         
  -4   5   7      16145.86      15890.14       129.14 o                         
  -3   5   7       3414.97       3502.42        42.38 o                         
  -2   5   7        105.49         91.62        11.62 o                         
  -1   5   7        135.31        170.26        12.50 o                         
   0   5   7       4493.62       4323.48        42.39 o                         
   1   5   7      22553.37      22033.19       160.62 o                         
   2   5   7       2567.15       2424.30        31.06 o                         
   3   5   7       2033.81       2134.06        36.19 o                         
   4   5   7        896.00        927.34        20.23 o                         
   5   5   7       1764.11       1702.92        31.63 o                         
   6   5   7       4414.80       4283.68        68.37 o                         
   7   5   7         26.14         27.34        21.95 o                         
   8   5   7       6187.96       6119.13        91.70 o                         
   9   5   7        402.40        390.94        41.12 o                         
  -9   6   7        176.82        156.71        28.68 o                         
  -8   6   7       3799.02       3758.34        68.93 o                         
  -7   6   7        148.49        174.96        23.71 o                         
  -6   6   7       1540.63       1576.84        40.67 o                         
  -5   6   7        250.33        302.54        24.12 o                         
  -4   6   7       4792.91       4794.81        49.66 o                         
  -3   6   7        366.41        413.11        14.92 o                         
  -2   6   7      13653.72      13476.92       113.27 o                         
  -1   6   7        611.10        656.22        19.16 o                         
   0   6   7      14544.68      14316.84       111.59 o                         
   1   6   7       8083.33       8097.34        71.54 o                         
   2   6   7        639.01        653.10        26.99 o                         
   3   6   7       4014.87       3943.24        44.48 o                         
   4   6   7        719.48        795.83        20.99 o                         
   5   6   7        107.15        156.35        22.01 o                         
   6   6   7      15198.70      14791.14       158.69 o                         
   7   6   7        562.59        585.73        42.05 o                         
   8   6   7       2072.92       2367.85        71.63 o                         
  -8   7   7        399.14        375.10        44.99 o                         
  -7   7   7         86.24         95.84        32.83 o                         
  -6   7   7       1179.61       1191.99        44.00 o                         
  -5   7   7      15369.20      15209.22       179.97 o                         
  -4   7   7      12733.28      12624.65       127.16 o                         
  -3   7   7       2040.02       2011.84        30.97 o                         
  -2   7   7       5751.24       5718.10        59.22 o                         
  -1   7   7       4353.86       4568.40        56.96 o                         
   0   7   7       4845.15       4923.06        59.28 o                         
   1   7   7      15256.71      15052.30       120.75 o                         
   2   7   7       8051.50       7977.19        74.03 o                         
   3   7   7        276.91        292.06        16.87 o                         
   4   7   7       7426.36       7489.00        95.68 o                         
   5   7   7      10283.59      10403.88       141.83 o                         
   6   7   7        113.72        153.12        27.07 o                         
   7   7   7        642.62        600.44        38.05 o                         
  -7   8   7        301.72        314.45        40.35 o                         
  -6   8   7        273.54        279.02        49.27 o                         
  -5   8   7        469.24        446.36        54.99 o                         
  -4   8   7        105.28         92.01        28.08 o                         
  -3   8   7        145.54        175.51        25.88 o                         
  -2   8   7        906.26        908.58        41.64 o                         
  -1   8   7        104.57        123.80        22.46 o                         
   0   8   7        101.46        101.05        15.49 o                         
   1   8   7       4241.10       4312.93        51.44 o                         
   2   8   7       5843.68       5766.64        61.65 o                         
   3   8   7        162.90        169.46        16.49 o                         
   4   8   7       1142.41       1096.01        40.76 o                         
   5   8   7       4374.76       4292.68        90.25 o                         
   6   8   7        514.15        485.14        35.55 o                         
  -6   9   7       1978.63       2010.08        86.69 o                         
  -5   9   7        333.50        370.82        48.19 o                         
  -4   9   7       1093.02       1047.01        46.14 o                         
  -3   9   7       1557.62       1594.62        54.31 o                         
  -2   9   7        439.25        496.44        35.61 o                         
  -1   9   7       3146.66       3180.00        58.62 o                         
   0   9   7        398.50        461.41        26.14 o                         
   1   9   7       4258.95       4204.31        61.00 o                         
   2   9   7          5.89         28.46        17.39 o                         
   3   9   7       3068.41       3094.33        66.17 o                         
   4   9   7        427.78        479.74        33.82 o                         
   5   9   7         13.29         23.21        26.80 o                         
  -4  10   7        961.76       1041.24        66.08 o                         
  -3  10   7        314.81        424.68        40.28 o                         
  -2  10   7      15207.17      15524.36       243.08 o                         
  -1  10   7        622.14        580.58        33.72 o                         
   0  10   7        850.83        925.07        35.44 o                         
   1  10   7        781.92        759.00        32.52 o                         
   2  10   7         19.96         23.00        24.57 o                         
   3  10   7       1008.22       1148.79        55.81 o                         
 -10   0   8       4829.72       4775.44       105.10 o                         
  -8   0   8      26868.37      28144.09       293.97 o                         
  -6   0   8       3453.62       3467.80        56.57 o                         
  -4   0   8      45161.30      46169.93       456.31 o                         
   0   0   8        354.18        413.84        16.20 o                         
   2   0   8       2291.35       2675.22        40.06 o                         
   4   0   8      13700.39      12648.47       137.53 o                         
   6   0   8         55.46         62.07        15.15 o                         
   8   0   8       2422.45       2505.78       101.40 o                         
  10   0   8        401.11        421.98        46.20 o                         
 -10   1   8         52.01         75.47        24.61 o                         
  -9   1   8        555.67        521.38        25.42 o                         
  -8   1   8         20.72         39.59        15.43 o                         
  -7   1   8       3379.92       3221.50        49.22 o                         
  -6   1   8       1044.47       1063.29        25.66 o                         
  -5   1   8      23083.29      22879.04       166.35 o                         
  -4   1   8       3291.86       3863.61        38.99 o                         
  -3   1   8      13868.53      13685.93       102.47 o                         
  -2   1   8       1027.98       1029.77        18.95 o                         
  -1   1   8        573.28        501.38        11.18 o                         
   0   1   8      14014.30      14093.67       113.62 o                         
   1   1   8      42350.77      43234.71       314.03 o                         
   2   1   8          5.14         10.90         5.92 o                         
   3   1   8       5005.36       4743.60        43.67 o                         
   4   1   8       2654.94       2330.80        28.32 o                         
   5   1   8      30977.30      30507.57       216.17 o                         
   6   1   8       3943.54       3988.81        43.45 o                         
   7   1   8       5379.17       5160.26        53.61 o                         
   8   1   8         92.84         83.80        17.31 o                         
   9   1   8        728.16        813.38        35.72 o                         
  10   1   8       4488.47       4366.08        91.96 o                         
 -10   2   8       2009.45       2101.91        53.86 o                         
  -9   2   8        575.56        506.36        29.55 o                         
  -8   2   8       5071.23       5222.72        82.50 o                         
  -7   2   8       8686.76       8574.34        77.44 o                         
  -6   2   8        694.51        715.18        27.89 o                         
  -5   2   8       1445.10       1331.68        23.34 o                         
  -4   2   8        148.82        243.58        12.33 o                         
  -3   2   8       5749.85       6083.61        57.18 o                         
  -2   2   8        247.01        280.11        15.44 o                         
  -1   2   8       3139.98       2993.87        34.46 o                         
   0   2   8       1935.49       1940.86        21.95 o                         
   1   2   8      14459.01      14022.81       103.93 o                         
   2   2   8       9813.43       9692.90        76.55 o                         
   3   2   8       2030.97       2143.40        27.68 o                         
   4   2   8      18265.91      18174.55       195.08 o                         
   5   2   8       2044.03       1985.96        46.49 o                         
   6   2   8       6216.19       6168.11        57.72 o                         
   7   2   8        142.88        171.62        17.13 o                         
   8   2   8       2714.34       2640.80        59.13 o                         
   9   2   8         56.04         60.74        29.58 o                         
  10   2   8      11296.64      11584.87       219.27 o                         
 -10   3   8        171.31        153.31        27.33 o                         
  -9   3   8       1106.50       1080.22        53.19 o                         
  -8   3   8      10865.39      11232.91       125.54 o                         
  -7   3   8        413.85        435.54        20.63 o                         
  -6   3   8       1507.33       1535.16        27.11 o                         
  -5   3   8       4935.69       4717.90        46.96 o                         
  -4   3   8      12200.57      12127.83       103.40 o                         
  -3   3   8       3163.98       3230.85        56.58 o                         
  -2   3   8       3088.20       3122.77        52.92 o                         
  -1   3   8        163.78        117.21        10.29 o                         
   0   3   8       1905.49       1746.36        25.83 o                         
   1   3   8        555.36        551.87        15.86 o                         
   2   3   8      22361.85      22448.15       161.57 o                         
   3   3   8       7611.05       7536.67        64.16 o                         
   4   3   8       2275.98       2222.75        40.90 o                         
   5   3   8       1284.77       1190.83        26.76 o                         
   6   3   8         20.56         34.47        13.31 o                         
   7   3   8      17148.01      17097.54       149.92 o                         
   8   3   8         41.94         55.34        22.52 o                         
   9   3   8       6811.76       6943.31       116.29 o                         
 -10   4   8       1163.32       1172.12        59.86 o                         
  -9   4   8       1927.38       1854.51        66.59 o                         
  -8   4   8       2405.36       2348.74        91.53 o                         
  -7   4   8       2225.06       2203.83        38.94 o                         
  -6   4   8       7917.65       7922.20        86.25 o                         
  -5   4   8       6623.63       6624.12        59.56 o                         
  -4   4   8       5678.01       5757.23        52.24 o                         
  -3   4   8      15856.83      15885.92       117.94 o                         
  -2   4   8      49701.89      50365.83       380.46 o                         
  -1   4   8      14857.36      14718.19       122.97 o                         
   0   4   8      41919.89      42541.08       322.38 o                         
   1   4   8      15699.29      16122.46       120.72 o                         
   2   4   8       7987.11       8204.49        85.70 o                         
   3   4   8       9361.05       9455.35        78.67 o                         
   4   4   8       2174.46       2120.95        28.53 o                         
   5   4   8       2155.63       2118.31        49.34 o                         
   6   4   8       5251.04       5043.26        59.97 o                         
   7   4   8      15694.63      15686.15       164.03 o                         
   8   4   8       7010.35       7023.56        97.38 o                         
   9   4   8        484.57        518.73        42.54 o                         
  -9   5   8       2492.77       2435.82       119.98 o                         
  -8   5   8        720.52        725.52        37.31 o                         
  -7   5   8       2667.67       2566.82        53.80 o                         
  -6   5   8         11.94         32.67        13.81 o                         
  -5   5   8      55511.41      55543.44       422.94 o                         
  -4   5   8         71.36         90.64         9.47 o                         
  -3   5   8        141.92        176.96         9.55 o                         
  -2   5   8       6488.95       6545.25        73.96 o                         
  -1   5   8       3333.04       3418.52        42.89 o                         
   0   5   8       3116.23       3234.76        41.76 o                         
   1   5   8      48155.89      47702.35       352.76 o                         
   2   5   8         28.06         66.50         9.69 o                         
   3   5   8        335.46        376.66        15.32 o                         
   4   5   8      22328.22      22477.49       167.16 o                         
   5   5   8       2762.85       2581.52        60.63 o                         
   6   5   8        624.37        566.65        30.98 o                         
   7   5   8        126.88        185.00        26.38 o                         
   8   5   8       1863.74       2047.89        59.37 o                         
  -8   6   8         43.38         43.80        23.09 o                         
  -7   6   8        312.42        331.71        26.52 o                         
  -6   6   8       3268.80       3211.68        55.69 o                         
  -5   6   8       4053.70       4173.74        52.91 o                         
  -4   6   8        570.80        589.75        21.09 o                         
  -3   6   8       2515.70       2513.69        31.19 o                         
  -2   6   8       9247.25       9355.42        89.12 o                         
  -1   6   8       9037.92       9037.50        87.31 o                         
   0   6   8       1051.57       1028.14        26.51 o                         
   1   6   8         82.55        101.61        11.32 o                         
   2   6   8      10022.84       9896.95        86.23 o                         
   3   6   8       6002.34       5999.83        59.60 o                         
   4   6   8       2704.12       2803.86        37.14 o                         
   5   6   8        364.50        366.65        27.18 o                         
   6   6   8       1404.14       1325.51        60.40 o                         
   7   6   8       1744.08       1684.28        53.17 o                         
   8   6   8       3332.01       3427.55        95.09 o                         
  -8   7   8       1908.95       2035.54        74.77 o                         
  -7   7   8        970.38       1042.49        53.69 o                         
  -6   7   8       2436.69       2561.78        70.64 o                         
  -5   7   8       3965.02       4091.53        71.12 o                         
  -4   7   8        724.34        770.57        32.44 o                         
  -3   7   8       1993.35       1997.44        39.24 o                         
  -2   7   8       2735.30       2804.11        59.79 o                         
  -1   7   8       2593.34       2622.39        42.78 o                         
   0   7   8        405.92        393.53        20.51 o                         
   1   7   8      10751.24      10462.21        90.59 o                         
   2   7   8       1423.37       1297.96        28.67 o                         
   3   7   8        130.99        155.55        14.94 o                         
   4   7   8      13893.85      13678.16       147.21 o                         
   5   7   8       8743.34       8499.86       108.28 o                         
   6   7   8        608.47        592.35        35.46 o                         
   7   7   8       7213.63       7134.12       104.40 o                         
  -7   8   8        496.58        540.52        46.46 o                         
  -6   8   8        113.88        136.62        34.18 o                         
  -5   8   8       3737.89       3786.48        83.64 o                         
  -4   8   8       3947.82       4100.67        86.80 o                         
  -3   8   8       4487.79       4415.70        79.50 o                         
  -2   8   8       1314.75       1481.02        44.10 o                         
  -1   8   8       3260.75       3209.55        61.02 o                         
   0   8   8         61.67         99.70        19.11 o                         
   1   8   8      16876.74      16803.14       150.85 o                         
   2   8   8       9086.85       9028.17        84.58 o                         
   3   8   8         79.15         73.65        15.38 o                         
   4   8   8       1113.99       1070.10        40.84 o                         
   5   8   8        581.43        591.35        42.47 o                         
   6   8   8       4816.60       4698.72        83.55 o                         
  -5   9   8       1718.87       1629.26        86.77 o                         
  -4   9   8      10267.44      10429.34       126.97 o                         
  -3   9   8       6094.09       6374.38        91.65 o                         
  -2   9   8        288.19        302.51        33.67 o                         
  -1   9   8        575.35        608.89        28.57 o                         
   0   9   8        374.45        451.56        29.11 o                         
   1   9   8       2228.14       2189.91        63.08 o                         
   2   9   8       6338.61       6397.54        77.56 o                         
   3   9   8       4024.01       4037.60        86.76 o                         
   4   9   8       3677.33       3826.12        86.72 o                         
   5   9   8         56.10         34.53        33.35 o                         
  -4  10   8        209.32        224.90        39.54 o                         
  -3  10   8        584.78        597.85        44.53 o                         
  -2  10   8        501.65        604.57        38.16 o                         
  -1  10   8        746.27        725.28        35.45 o                         
   0  10   8         71.86         86.18        22.31 o                         
   1  10   8       8282.25       8320.71        97.53 o                         
   2  10   8       3024.51       2932.62        64.77 o                         
   3  10   8        115.31        154.37        36.07 o                         
  -9   0   9        486.45        477.01        40.73 o                         
  -7   0   9        959.51        938.38        46.78 o                         
  -5   0   9       1959.28       1744.20        46.72 o                         
  -3   0   9        214.84        287.90        18.66 o                         
  -1   0   9      17449.00      16610.93       172.50 o                         
   1   0   9      78628.12      78446.72       789.23 o                         
   3   0   9      19906.94      22060.26       224.23 o                         
   5   0   9       1127.22       1045.34        43.46 o                         
   7   0   9       8099.93       8047.60       104.53 o                         
   9   0   9       2715.43       2650.58        82.84 o                         
 -10   1   9        772.33        706.86        36.35 o                         
  -9   1   9        548.64        500.49        23.56 o                         
  -8   1   9      13880.68      14035.50       116.79 o                         
  -7   1   9        181.71        154.73        14.49 o                         
  -6   1   9        152.99        165.30        13.07 o                         
  -5   1   9      30399.73      30489.76       217.06 o                         
  -4   1   9       5921.53       5729.46        52.39 o                         
  -3   1   9         23.48         71.51        10.86 o                         
  -2   1   9       8934.74       9338.28        75.45 o                         
  -1   1   9        966.09        959.83        34.56 o                         
   0   1   9       9351.22       8685.77        69.78 o                         
   1   1   9      48203.77      46167.25       389.20 o                         
   2   1   9       6143.41       5938.15        57.01 o                         
   3   1   9       1400.50       1318.61        21.10 o                         
   4   1   9       9477.48       9680.14        79.01 o                         
   5   1   9       1488.77       1456.52        24.70 o                         
   6   1   9       8993.08       8462.09        74.24 o                         
   7   1   9      17805.22      17509.06       136.60 o                         
   8   1   9       1734.01       1665.37        43.00 o                         
   9   1   9       2478.46       2635.47        57.56 o                         
  10   1   9       1002.88        900.35        50.65 o                         
 -10   2   9       6154.85       6058.11       168.22 o                         
  -9   2   9       5921.26       5941.29        98.15 o                         
  -8   2   9        509.57        550.56        21.86 o                         
  -7   2   9        921.64        939.54        24.63 o                         
  -6   2   9       5054.96       5030.55        57.26 o                         
  -5   2   9      45889.60      44903.36       312.41 o                         
  -4   2   9      12627.12      12138.19        95.75 o                         
  -3   2   9      38048.14      38467.73       366.84 o                         
  -2   2   9       2056.30       2052.27        28.97 o                         
  -1   2   9      35262.83      36898.72       253.79 o                         
   0   2   9        481.74        519.66        14.16 o                         
   1   2   9        699.51        840.91        19.01 o                         
   2   2   9       2143.22       2124.59        28.92 o                         
   3   2   9      11692.23      11913.01        93.04 o                         
   4   2   9        331.13        372.74        13.76 o                         
   5   2   9       2291.04       2324.30        30.75 o                         
   6   2   9        611.69        623.95        18.72 o                         
   7   2   9        702.84        794.51        40.52 o                         
   8   2   9         21.42         12.61        16.94 o                         
   9   2   9       2918.50       2860.26        73.86 o                         
 -10   3   9        211.56        197.85        28.32 o                         
  -9   3   9        371.62        392.54        31.54 o                         
  -8   3   9      12806.21      12538.82       134.91 o                         
  -7   3   9        533.64        549.03        21.80 o                         
  -6   3   9      21788.53      21112.31       158.51 o                         
  -5   3   9        475.67        513.83        20.28 o                         
  -4   3   9       8510.35       8211.16       104.66 o                         
  -3   3   9        110.70        189.01         9.73 o                         
  -2   3   9        304.07        312.59        13.71 o                         
  -1   3   9       6144.99       5938.14        65.40 o                         
   0   3   9      21611.08      21294.57       169.28 o                         
   1   3   9          6.78         34.96        12.98 o                         
   2   3   9      21337.32      20466.18       149.52 o                         
   3   3   9         60.86        112.47        10.02 o                         
   4   3   9      21004.59      21100.38       155.63 o                         
   5   3   9      10990.52      10931.88        89.54 o                         
   6   3   9       8984.61       8711.84        87.37 o                         
   7   3   9       4764.38       4951.65        62.91 o                         
   8   3   9       2789.43       2705.65        58.40 o                         
   9   3   9       4131.76       4381.96        97.32 o                         
  -9   4   9       2923.94       2921.69        69.54 o                         
  -8   4   9       2687.43       2654.67        54.47 o                         
  -7   4   9          4.05         20.92        14.34 o                         
  -6   4   9         60.62         86.67        11.65 o                         
  -5   4   9       8482.66       8502.65        73.21 o                         
  -4   4   9        644.00        658.45        35.00 o                         
  -3   4   9      12002.00      11631.56        91.24 o                         
  -2   4   9        192.44        251.36        13.71 o                         
  -1   4   9       6950.78       6440.44        64.22 o                         
   0   4   9       1445.90       1508.17        27.12 o                         
   1   4   9      15278.11      15995.34       120.67 o                         
   2   4   9        727.21        747.72        25.02 o                         
   3   4   9      23087.62      23146.07       184.40 o                         
   4   4   9       7371.38       7239.06        69.83 o                         
   5   4   9        136.87        209.23        24.21 o                         
   6   4   9       2115.08       2121.96        53.38 o                         
   7   4   9       3385.36       3281.12        62.97 o                         
   8   4   9        109.98        156.52        26.86 o                         
   9   4   9       2107.41       2015.76        99.43 o                         
  -9   5   9        927.53        976.72        41.73 o                         
  -8   5   9        554.57        615.69        37.35 o                         
  -7   5   9       9410.81       9619.95       111.48 o                         
  -6   5   9         47.65         57.34        13.75 o                         
  -5   5   9       5675.44       5643.97        53.92 o                         
  -4   5   9       2132.92       2142.28        51.71 o                         
  -3   5   9         51.20         87.32        12.28 o                         
  -2   5   9       2193.92       2054.51        33.59 o                         
  -1   5   9      11502.39      11085.70       100.21 o                         
   0   5   9        583.65        543.41        19.70 o                         
   1   5   9       3807.96       3759.93        40.90 o                         
   2   5   9      14143.67      14053.69       110.74 o                         
   3   5   9        902.83        937.32        22.37 o                         
   4   5   9       4142.64       4171.78        46.44 o                         
   5   5   9        126.84        123.64        18.51 o                         
   6   5   9       4872.11       4432.47        71.74 o                         
   7   5   9        507.65        535.91        33.73 o                         
   8   5   9          9.56          0.13        25.15 o                         
  -8   6   9       5023.89       4844.24        97.26 o                         
  -7   6   9       1768.17       1763.72        46.48 o                         
  -6   6   9        116.01        125.12        16.34 o                         
  -5   6   9       1345.85       1334.58        30.40 o                         
  -4   6   9         64.98         80.05        10.07 o                         
  -3   6   9       1769.97       1793.45        33.53 o                         
  -2   6   9      50651.37      50150.25       383.70 o                         
  -1   6   9        285.95        379.03        19.02 o                         
   0   6   9       2372.63       2409.12        38.64 o                         
   1   6   9         36.00         95.87        11.43 o                         
   2   6   9      13995.43      13650.27       110.80 o                         
   3   6   9         41.15         56.63        14.16 o                         
   4   6   9      23691.58      23229.66       175.11 o                         
   5   6   9        245.41        235.72        25.64 o                         
   6   6   9       1987.28       1921.73        52.40 o                         
   7   6   9        179.64        166.67        28.92 o                         
   8   6   9       8044.55       8080.75       113.89 o                         
  -8   7   9      12072.28      11876.52       171.16 o                         
  -7   7   9       3129.21       3180.62        80.64 o                         
  -6   7   9        641.05        625.92        42.67 o                         
  -5   7   9       3197.72       3316.21        65.14 o                         
  -4   7   9        938.91       1009.08        36.98 o                         
  -3   7   9       1290.09       1337.86        31.57 o                         
  -2   7   9       4631.35       4595.72        63.02 o                         
  -1   7   9         22.97         12.16        14.21 o                         
   0   7   9         37.21         39.18        17.55 o                         
   1   7   9       6584.34       6364.06        63.47 o                         
   2   7   9        403.30        419.48        19.00 o                         
   3   7   9         17.60         33.87        13.25 o                         
   4   7   9        288.79        259.03        25.85 o                         
   5   7   9       7538.27       7411.82        99.84 o                         
   6   7   9        401.14        400.21        32.28 o                         
   7   7   9       3109.88       3102.60        71.19 o                         
  -7   8   9        782.11        862.04        53.68 o                         
  -6   8   9       1604.18       1669.94        65.71 o                         
  -5   8   9         90.78         98.92        43.34 o                         
  -4   8   9       1538.26       1690.68        54.12 o                         
  -3   8   9       7851.46       7851.63       167.80 o                         
  -2   8   9       1446.86       1431.22        37.55 o                         
  -1   8   9       8937.47       9067.89        95.20 o                         
   0   8   9        455.56        450.83        29.80 o                         
   1   8   9       2806.12       2830.89        48.65 o                         
   2   8   9       1504.04       1594.91        37.98 o                         
   3   8   9       2749.99       2834.15        43.27 o                         
   4   8   9       1886.71       1983.75        53.54 o                         
   5   8   9       3164.46       2942.86        65.22 o                         
   6   8   9       1452.90       1555.51        54.71 o                         
  -5   9   9        281.61        326.19        39.60 o                         
  -4   9   9       1171.96       1198.55        45.55 o                         
  -3   9   9       2324.43       2396.69        68.16 o                         
  -2   9   9         28.77         51.81        24.51 o                         
  -1   9   9          5.17          7.02        18.35 o                         
   0   9   9       3953.82       4011.63        67.81 o                         
   1   9   9       4006.44       4068.69        61.89 o                         
   2   9   9       1468.65       1514.19        60.30 o                         
   3   9   9        325.92        362.26        38.60 o                         
   4   9   9         58.38         28.42        43.80 o                         
   5   9   9       1605.46       1526.52        64.02 o                         
  -3  10   9       2290.57       2380.60        64.91 o                         
  -2  10   9       2051.24       2208.06        69.06 o                         
  -1  10   9       1559.99       1544.24        48.20 o                         
   0  10   9       1841.63       1912.28        55.88 o                         
   1  10   9        145.76        136.95        24.27 o                         
   2  10   9       2252.74       2416.64        61.57 o                         
   3  10   9       2903.54       2955.24        90.27 o                         
 -10   0  10       6583.07       6806.95       130.68 o                         
  -8   0  10        673.79        588.46        32.66 o                         
  -6   0  10       5743.93       5531.89        79.05 o                         
  -4   0  10      13234.72      12657.79       140.01 o                         
  -2   0  10       7406.68       7375.68        87.91 o                         
   0   0  10        688.04        789.76        23.91 o                         
   2   0  10       4510.32       4222.72        65.44 o                         
   4   0  10         98.06        197.45        16.23 o                         
   6   0  10       4589.46       4393.35        68.09 o                         
   8   0  10      12266.03      12737.56       153.73 o                         
 -10   1  10       1240.00       1261.84        44.73 o                         
  -9   1  10       3671.93       3732.12        52.06 o                         
  -8   1  10       8869.23       9140.75        85.25 o                         
  -7   1  10       9566.21       9356.39        83.86 o                         
  -6   1  10      23284.10      23667.25       175.66 o                         
  -5   1  10      23261.77      22451.68       165.54 o                         
  -4   1  10       3933.45       3823.89        40.48 o                         
  -3   1  10       4615.12       4624.92        44.62 o                         
  -2   1  10      19778.25      19592.26       142.79 o                         
  -1   1  10       1645.97       1639.03        24.05 o                         
   0   1  10      52570.59      52697.17       684.50 o                         
   1   1  10      17737.52      17165.98       127.06 o                         
   2   1  10        849.21        826.10        17.50 o                         
   3   1  10       3195.17       3121.09        35.00 o                         
   4   1  10       9423.05       9101.22        76.29 o                         
   5   1  10      18504.14      18408.74       139.25 o                         
   6   1  10      24270.92      24199.52       179.23 o                         
   7   1  10        175.68        167.31        15.00 o                         
   8   1  10        111.67        136.30        19.05 o                         
   9   1  10         94.90        111.59        25.05 o                         
 -10   2  10        438.83        550.36        34.85 o                         
  -9   2  10        498.92        531.46        31.45 o                         
  -8   2  10          3.71         70.29        15.83 o                         
  -7   2  10       1119.38       1105.12        27.88 o                         
  -6   2  10       6708.60       6666.36        64.23 o                         
  -5   2  10        843.77        761.60        20.92 o                         
  -4   2  10      17825.71      17886.60       134.37 o                         
  -3   2  10        151.75        204.68        10.61 o                         
  -2   2  10       7758.57       7899.25        65.67 o                         
  -1   2  10      19416.81      19962.81       144.71 o                         
   0   2  10       1207.14       1281.02        26.70 o                         
   1   2  10        326.73        385.50        13.05 o                         
   2   2  10       6540.80       6895.23        60.29 o                         
   3   2  10       1386.27       1418.91        24.86 o                         
   4   2  10      10942.10      11100.20        89.80 o                         
   5   2  10       3170.13       3093.04        46.52 o                         
   6   2  10        233.99        238.70        14.18 o                         
   7   2  10        133.95        140.77        17.94 o                         
   8   2  10       3170.37       3259.26        52.60 o                         
   9   2  10        450.70        458.04        32.59 o                         
 -10   3  10       2120.11       2195.58        59.09 o                         
  -9   3  10       2526.20       2564.18       107.17 o                         
  -8   3  10      11763.10      12039.39       182.99 o                         
  -7   3  10       6498.64       6185.97        69.00 o                         
  -6   3  10       1948.10       1944.91        39.81 o                         
  -5   3  10        672.62        692.88        20.68 o                         
  -4   3  10       2144.07       2092.55        29.16 o                         
  -3   3  10      10982.44      10315.79       105.92 o                         
  -2   3  10       2223.45       2209.00        39.32 o                         
  -1   3  10       4401.18       4185.37        47.31 o                         
   0   3  10      11320.58      11823.22        91.48 o                         
   1   3  10       8962.00       9032.67        76.35 o                         
   2   3  10        423.64        363.49        17.78 o                         
   3   3  10       3262.66       3175.79        36.99 o                         
   4   3  10         20.56         36.74        10.01 o                         
   5   3  10       5596.45       5382.17        53.37 o                         
   6   3  10      10335.93      10081.40        98.62 o                         
   7   3  10      20485.72      20001.71       173.47 o                         
   8   3  10       4174.30       4340.30        74.14 o                         
   9   3  10       1060.22       1083.57        44.68 o                         
  -9   4  10        241.09        224.41        27.41 o                         
  -8   4  10       1639.89       1724.84        49.55 o                         
  -7   4  10          3.36          3.40        14.52 o                         
  -6   4  10      11056.30      10761.04        91.09 o                         
  -5   4  10      14824.04      14396.48       113.19 o                         
  -4   4  10       3063.62       3144.09        38.76 o                         
  -3   4  10       8141.88       8340.47        80.66 o                         
  -2   4  10      25590.68      25226.45       201.39 o                         
  -1   4  10       7373.29       7238.07        71.37 o                         
   0   4  10       2664.98       2431.61        35.11 o                         
   1   4  10        414.25        480.38        18.95 o                         
   2   4  10       2828.38       3016.74        41.20 o                         
   3   4  10       6897.76       6809.38        63.05 o                         
   4   4  10       2066.33       1994.90        30.27 o                         
   5   4  10        978.77        908.53        27.00 o                         
   6   4  10        533.08        580.16        24.82 o                         
   7   4  10        872.52        855.41        53.57 o                         
   8   4  10       1865.58       1906.62        55.47 o                         
   9   4  10       3673.10       3751.32        78.54 o                         
  -9   5  10       3389.55       3323.02        66.24 o                         
  -8   5  10        404.84        418.66        29.96 o                         
  -7   5  10       3549.02       3421.71        58.79 o                         
  -6   5  10         11.56         31.89        14.19 o                         
  -5   5  10       6015.54       5765.43        79.47 o                         
  -4   5  10      22611.67      22161.85       178.52 o                         
  -3   5  10        695.39        691.22        22.64 o                         
  -2   5  10        707.80        667.41        22.45 o                         
  -1   5  10        221.33        256.22        24.05 o                         
   0   5  10        384.25        446.67        19.13 o                         
   1   5  10       8155.03       8118.74        72.71 o                         
   2   5  10      35067.04      33656.12       240.52 o                         
   3   5  10        608.90        626.99        33.96 o                         
   4   5  10       8247.40       7914.37        91.44 o                         
   5   5  10      13774.24      13684.63       125.76 o                         
   6   5  10         72.38         63.73        23.07 o                         
   7   5  10        479.59        418.23        32.27 o                         
   8   5  10        966.97        975.40        55.45 o                         
  -8   6  10        261.86        258.44        37.33 o                         
  -7   6  10       2531.78       2400.17        68.40 o                         
  -6   6  10         21.99         -1.80        18.77 o                         
  -5   6  10       4163.48       4075.12        64.70 o                         
  -4   6  10       5068.71       5114.65        60.00 o                         
  -3   6  10      11206.47      11311.01       106.55 o                         
  -2   6  10       3501.16       3461.18        48.14 o                         
  -1   6  10        819.19        833.86        26.40 o                         
   0   6  10        111.67        129.68        17.62 o                         
   1   6  10      29716.40      29675.73       216.02 o                         
   2   6  10       7912.96       7959.64        73.39 o                         
   3   6  10       5587.93       5570.38        58.15 o                         
   4   6  10        731.68        732.64        23.21 o                         
   5   6  10         60.89         60.94        21.94 o                         
   6   6  10        270.57        271.63        28.88 o                         
   7   6  10       5554.47       5670.06        94.42 o                         
   8   6  10       2155.48       2281.90        64.76 o                         
  -7   7  10       1195.67       1031.24        52.61 o                         
  -6   7  10       1138.73       1077.82        50.91 o                         
  -5   7  10       1322.40       1294.93        42.41 o                         
  -4   7  10        302.43        289.86        25.77 o                         
  -3   7  10         27.03         69.76        15.82 o                         
  -2   7  10        783.26        788.71        27.96 o                         
  -1   7  10        553.81        565.79        24.29 o                         
   0   7  10        656.63        624.74        27.31 o                         
   1   7  10        407.74        406.40        29.20 o                         
   2   7  10       1950.89       1992.47        41.30 o                         
   3   7  10        900.62        932.53        26.69 o                         
   4   7  10        183.04        200.42        19.81 o                         
   5   7  10        301.57        358.51        44.33 o                         
   6   7  10        134.49        115.20        27.59 o                         
   7   7  10       1787.12       1845.14        60.73 o                         
  -6   8  10       2059.74       2049.31        70.72 o                         
  -5   8  10       9988.70      10053.01       122.35 o                         
  -4   8  10        759.33        795.43        42.67 o                         
  -3   8  10       4282.58       4374.84        73.09 o                         
  -2   8  10       2366.35       2464.16        71.89 o                         
  -1   8  10       3000.74       2878.18        49.75 o                         
   0   8  10       5807.94       5711.40        71.86 o                         
   1   8  10          1.79         40.41        18.12 o                         
   2   8  10        141.73        124.28        19.42 o                         
   3   8  10       4129.08       4170.09        59.05 o                         
   4   8  10       7695.76       7504.91       102.80 o                         
   5   8  10          3.46         21.21        25.37 o                         
   6   8  10       1786.25       1777.04        58.86 o                         
  -5   9  10        369.98        311.93        39.51 o                         
  -4   9  10       2329.82       2367.49        60.93 o                         
  -3   9  10         11.31         19.35        24.89 o                         
  -2   9  10       1359.39       1375.71        48.83 o                         
  -1   9  10         29.08          9.80        20.16 o                         
   0   9  10        357.66        356.09        26.35 o                         
   1   9  10        446.89        527.20        28.95 o                         
   2   9  10       3978.70       4012.88        77.51 o                         
   3   9  10        344.97        320.16        39.12 o                         
   4   9  10       7484.10       7377.55       126.26 o                         
  -3  10  10        193.21        192.96        32.66 o                         
  -2  10  10        922.42       1062.04        46.75 o                         
  -1  10  10      23408.18      24065.05       236.82 o                         
   0  10  10        722.02        727.23        53.82 o                         
   1  10  10       2815.55       2932.68        64.65 o                         
   2  10  10        664.18        732.91        40.64 o                         
  -9   0  11        344.15        380.51        59.73 o                         
  -7   0  11        200.37        322.00        25.25 o                         
  -5   0  11       7126.69       7345.45        94.63 o                         
  -3   0  11      23251.47      23926.45       244.70 o                         
  -1   0  11      39008.86      40166.53       393.97 o                         
   1   0  11      26978.65      26763.23       270.98 o                         
   3   0  11      43926.12      43848.99       429.80 o                         
   5   0  11      10252.13      10192.05       122.30 o                         
   7   0  11        824.35        847.54        66.46 o                         
   9   0  11       4229.97       4202.89       322.07 o                         
 -10   1  11       6064.13       6082.11        88.67 o                         
  -9   1  11      23327.92      23068.50       269.39 o                         
  -8   1  11       1664.56       1560.84        34.67 o                         
  -7   1  11        698.54        707.70        23.52 o                         
  -6   1  11         71.50        100.75        12.83 o                         
  -5   1  11        608.05        572.68        20.65 o                         
  -4   1  11        204.33        232.56        12.55 o                         
  -3   1  11      42941.09      42659.38       297.51 o                         
  -2   1  11      12910.13      12765.46        99.01 o                         
  -1   1  11       4140.08       4612.87        44.48 o                         
   0   1  11         35.95         36.35         7.59 o                         
   1   1  11       6510.88       6853.35        60.28 o                         
   2   1  11      15592.89      15762.73       119.88 o                         
   3   1  11      19957.58      20020.41       148.24 o                         
   4   1  11      39810.18      39773.43       278.91 o                         
   5   1  11       2854.80       2792.64        36.57 o                         
   6   1  11       1473.50       1469.95        28.48 o                         
   7   1  11          7.57         16.76        12.61 o                         
   8   1  11       3073.49       2991.88        50.88 o                         
   9   1  11        754.87        825.93        38.18 o                         
 -10   2  11        138.98        133.75        27.52 o                         
  -9   2  11        490.41        498.26        31.31 o                         
  -8   2  11        189.75        196.77        23.05 o                         
  -7   2  11       1514.13       1480.61        45.71 o                         
  -6   2  11         25.74         42.69        11.97 o                         
  -5   2  11      24701.54      24344.83       179.58 o                         
  -4   2  11        154.78        130.37        11.82 o                         
  -3   2  11       1667.09       1788.90        26.08 o                         
  -2   2  11       9793.21       9880.07        80.04 o                         
  -1   2  11      20080.01      19657.18       167.24 o                         
   0   2  11        743.67        900.67        20.51 o                         
   1   2  11       5415.55       6157.93        56.04 o                         
   2   2  11      17628.63      17220.11       129.72 o                         
   3   2  11      21444.54      21683.75       160.03 o                         
   4   2  11       1114.36       1092.48        23.02 o                         
   5   2  11         92.20        112.04        12.25 o                         
   6   2  11        123.69        126.46        13.22 o                         
   7   2  11        977.99        913.83        30.80 o                         
   8   2  11      12347.27      12588.81       123.03 o                         
   9   2  11      11828.92      12081.82       188.30 o                         
 -10   3  11        407.66        377.64        33.71 o                         
  -9   3  11       3183.59       3012.95        61.73 o                         
  -8   3  11      29935.83      29262.29       309.00 o                         
  -7   3  11      12031.03      11669.74       104.86 o                         
  -6   3  11         19.30         38.89        14.16 o                         
  -5   3  11       3591.34       3601.77        71.68 o                         
  -4   3  11      20087.41      19272.34       145.30 o                         
  -3   3  11       4402.55       4531.55        45.74 o                         
  -2   3  11       9011.50       8910.05        84.21 o                         
  -1   3  11       8917.75       8667.73        81.57 o                         
   0   3  11        300.92        333.92        11.47 o                         
   1   3  11       3328.63       3403.78        47.57 o                         
   2   3  11      35661.78      35511.63       250.57 o                         
   3   3  11         42.60         60.80        10.07 o                         
   4   3  11       1523.07       1531.91        26.56 o                         
   5   3  11        645.72        592.79        33.53 o                         
   6   3  11       7388.64       7241.55        79.24 o                         
   7   3  11        810.49        833.16        31.76 o                         
   8   3  11        558.19        511.87        37.11 o                         
   9   3  11        338.46        346.12        33.71 o                         
  -9   4  11         34.28         27.93        24.31 o                         
  -8   4  11        248.78        231.95        29.62 o                         
  -7   4  11       1647.56       1652.04        55.45 o                         
  -6   4  11       4893.27       4830.61        55.89 o                         
  -5   4  11       3226.73       3344.87        43.97 o                         
  -4   4  11       7863.17       7644.47        68.09 o                         
  -3   4  11         43.35         45.79        12.20 o                         
  -2   4  11       1947.83       1879.74        32.66 o                         
  -1   4  11      11874.39      12033.59       107.67 o                         
   0   4  11       3518.00       3576.15        45.20 o                         
   1   4  11      47475.55      47002.56       326.04 o                         
   2   4  11       2807.51       2766.83        37.59 o                         
   3   4  11        112.23         98.53        13.54 o                         
   4   4  11         51.65         55.13        11.57 o                         
   5   4  11       2713.28       2738.11        36.96 o                         
   6   4  11       1281.15       1196.04        46.21 o                         
   7   4  11      13370.59      13837.58       153.14 o                         
   8   4  11        520.81        479.85        43.50 o                         
  -9   5  11        136.43        128.96        31.74 o                         
  -8   5  11        134.30        140.55        28.21 o                         
  -7   5  11        255.22        241.78        26.39 o                         
  -6   5  11         37.29         40.04        15.58 o                         
  -5   5  11        547.04        561.63        18.53 o                         
  -4   5  11         70.11         88.95        12.94 o                         
  -3   5  11          5.51         21.75        12.39 o                         
  -2   5  11       3674.64       3573.12        47.71 o                         
  -1   5  11       3138.12       3056.58        43.57 o                         
   0   5  11      13394.23      13053.75       117.29 o                         
   1   5  11       1210.47       1178.92        23.23 o                         
   2   5  11        407.48        422.71        16.88 o                         
   3   5  11          8.61         15.67        11.39 o                         
   4   5  11       7931.47       7751.09        72.75 o                         
   5   5  11      12489.31      12316.44       117.32 o                         
   6   5  11       6577.08       6481.04        98.95 o                         
   7   5  11       2482.75       2398.68        60.25 o                         
   8   5  11       1088.14       1031.99        46.20 o                         
  -8   6  11          2.57         29.36        31.49 o                         
  -7   6  11       2619.40       2605.18        72.03 o                         
  -6   6  11       8634.79       8378.73       103.73 o                         
  -5   6  11       1597.80       1628.00        70.99 o                         
  -4   6  11       6898.79       6972.62        75.96 o                         
  -3   6  11         33.50         51.77        14.54 o                         
  -2   6  11       9525.83       9703.31        95.66 o                         
  -1   6  11        317.43        438.77        21.46 o                         
   0   6  11      19175.91      18757.04       178.49 o                         
   1   6  11       4229.13       4388.24        48.32 o                         
   2   6  11       7594.46       7481.20        70.83 o                         
   3   6  11        177.72        216.60        15.90 o                         
   4   6  11        238.39        299.17        17.75 o                         
   5   6  11       1492.81       1491.00        47.13 o                         
   6   6  11       8103.91       7752.17       105.10 o                         
   7   6  11        797.39        741.75        40.84 o                         
  -7   7  11       3537.60       3739.72        87.97 o                         
  -6   7  11       3656.92       3559.08        82.01 o                         
  -5   7  11       9925.12       9962.83       138.35 o                         
  -4   7  11        197.80        202.89        24.82 o                         
  -3   7  11         21.70         19.04        15.87 o                         
  -2   7  11         79.53         68.77        17.26 o                         
  -1   7  11        698.75        722.40        36.39 o                         
   0   7  11       3912.47       3815.24        55.35 o                         
   1   7  11      16703.39      16414.37       148.23 o                         
   2   7  11       2658.68       2623.40        45.29 o                         
   3   7  11        409.97        409.07        20.52 o                         
   4   7  11       1841.38       1739.32        40.09 o                         
   5   7  11      12185.86      12182.32       151.72 o                         
   6   7  11      10395.39      10214.17       129.65 o                         
   7   7  11         27.33         22.82        29.02 o                         
  -6   8  11       2267.92       2291.74       154.96 o                         
  -5   8  11       7176.40       7202.26       149.46 o                         
  -4   8  11       5768.46       5716.93        89.39 o                         
  -3   8  11         57.49         94.81        24.78 o                         
  -2   8  11      11796.93      11795.56       117.36 o                         
  -1   8  11       7340.00       7608.40        87.14 o                         
   0   8  11       2894.28       2955.01        51.57 o                         
   1   8  11        558.46        525.34        27.38 o                         
   2   8  11        728.97        711.95        29.37 o                         
   3   8  11        217.27        253.98        22.10 o                         
   4   8  11          3.34        -12.90        30.98 o                         
   5   8  11       1555.68       1592.07        64.13 o                         
  -5   9  11        682.83        660.83        65.41 o                         
  -4   9  11          7.52         24.09        26.84 o                         
  -3   9  11        659.27        631.90        37.68 o                         
  -2   9  11       5035.94       5066.48        83.46 o                         
  -1   9  11       2066.17       2112.08        51.10 o                         
   0   9  11        374.75        376.46        27.03 o                         
   1   9  11        155.30        137.56        22.62 o                         
   2   9  11         29.49         29.03        20.39 o                         
   3   9  11        256.97        283.87        38.20 o                         
   4   9  11       2857.66       2781.09        81.32 o                         
  -2  10  11       1516.83       1512.49        55.13 o                         
  -1  10  11        645.45        740.26        35.92 o                         
   0  10  11        206.59        216.90        26.97 o                         
   1  10  11       1563.49       1590.17        47.02 o                         
   2  10  11       7582.18       7638.75       109.36 o                         
 -10   0  12         42.82         41.46        28.79 o                         
  -8   0  12         29.26         83.09        23.57 o                         
  -6   0  12      17020.68      17152.38       190.85 o                         
  -4   0  12        435.49        494.04        23.46 o                         
  -2   0  12      32441.86      32593.53       326.06 o                         
   0   0  12      60065.56      59487.78       601.53 o                         
   2   0  12      52552.05      51861.65       504.85 o                         
   4   0  12      13178.75      13277.24       150.49 o                         
   6   0  12      19439.44      19557.63       214.30 o                         
   8   0  12      33548.10      33857.60       459.18 o                         
 -10   1  12        459.39        543.08        35.32 o                         
  -9   1  12        565.12        559.16        38.85 o                         
  -8   1  12        475.46        507.54        23.11 o                         
  -7   1  12      16200.20      16097.72       130.36 o                         
  -6   1  12       6812.24       6665.84        65.55 o                         
  -5   1  12        369.97        345.76        16.17 o                         
  -4   1  12        618.72        725.98        20.05 o                         
  -3   1  12       3999.94       4121.18        43.50 o                         
  -2   1  12       1478.65       1438.91        23.37 o                         
  -1   1  12       4595.46       4544.12        54.05 o                         
   0   1  12       2125.26       2222.61        29.93 o                         
   1   1  12       5019.92       5194.77        50.81 o                         
   2   1  12          7.37         27.19         8.78 o                         
   3   1  12       6349.42       6441.02        59.98 o                         
   4   1  12        275.96        274.57        16.02 o                         
   5   1  12      11165.39      10896.36        92.29 o                         
   6   1  12        303.91        285.30        16.78 o                         
   7   1  12       1732.20       1723.16        33.39 o                         
   8   1  12        159.17        214.25        21.62 o                         
   9   1  12        219.97        227.70        43.50 o                         
 -10   2  12       1730.33       1857.21        56.03 o                         
  -9   2  12        770.07        757.82        36.24 o                         
  -8   2  12        836.32       1052.69        38.11 o                         
  -7   2  12       4198.75       4250.32        51.89 o                         
  -6   2  12       7674.04       7620.52        87.51 o                         
  -5   2  12        268.31        297.03        15.46 o                         
  -4   2  12      25031.64      25117.33       184.03 o                         
  -3   2  12       7235.63       6911.19        76.33 o                         
  -2   2  12      28895.70      29067.60       207.54 o                         
  -1   2  12       4291.59       4167.59        43.12 o                         
   0   2  12      12308.76      12029.37        96.12 o                         
   1   2  12        541.89        560.72        19.48 o                         
   2   2  12        525.46        473.35        16.20 o                         
   3   2  12      14864.60      14769.25       116.09 o                         
   4   2  12        378.24        334.73        15.63 o                         
   5   2  12       4644.95       4641.27        54.22 o                         
   6   2  12        534.68        548.89        20.32 o                         
   7   2  12        122.88        129.73        19.63 o                         
   8   2  12         34.85         59.16        19.59 o                         
   9   2  12       3349.57       3369.85        83.88 o                         
  -9   3  12       3263.12       3125.54        63.57 o                         
  -8   3  12        333.58        387.35        24.89 o                         
  -7   3  12        950.59        916.60        30.87 o                         
  -6   3  12        124.44        155.32        15.06 o                         
  -5   3  12      19145.22      18700.01       149.01 o                         
  -4   3  12       6757.64       6511.70        61.49 o                         
  -3   3  12      11103.89      11211.68        91.58 o                         
  -2   3  12        858.64        841.57        23.94 o                         
  -1   3  12         78.15         93.58        13.54 o                         
   0   3  12       1568.73       1426.01        36.28 o                         
   1   3  12      18562.34      18685.15       140.80 o                         
   2   3  12      12789.39      12212.31       108.69 o                         
   3   3  12       1117.19       1094.46        23.80 o                         
   4   3  12       2501.89       2614.49        35.78 o                         
   5   3  12       8609.83       8550.30        77.48 o                         
   6   3  12       6333.14       6175.65        72.90 o                         
   7   3  12        174.68        155.17        20.02 o                         
   8   3  12       1434.03       1374.83        83.90 o                         
   9   3  12        178.89        196.02        41.54 o                         
  -9   4  12        621.48        651.98        36.65 o                         
  -8   4  12       6729.45       6595.52        94.00 o                         
  -7   4  12       4346.69       4200.92        58.64 o                         
  -6   4  12        605.50        618.42        21.74 o                         
  -5   4  12      12082.65      11764.38        98.79 o                         
  -4   4  12       3180.73       3174.11        38.39 o                         
  -3   4  12         39.78         52.50        15.03 o                         
  -2   4  12        177.43        154.39        14.70 o                         
  -1   4  12      33508.34      32761.62       257.89 o                         
   0   4  12       4910.02       4998.60        63.49 o                         
   1   4  12       1761.36       1766.24        34.07 o                         
   2   4  12       8826.94       8701.12        93.59 o                         
   3   4  12       5178.79       4997.64        64.55 o                         
   4   4  12       3694.63       3759.84        45.21 o                         
   5   4  12       8340.05       8376.35       107.23 o                         
   6   4  12       1736.41       1793.30        39.56 o                         
   7   4  12        574.72        569.43        34.79 o                         
   8   4  12       4763.00       4917.00        83.91 o                         
  -9   5  12       6377.74       6583.61       135.54 o                         
  -8   5  12       7021.29       7148.07       122.00 o                         
  -7   5  12        540.83        566.01        26.66 o                         
  -6   5  12        464.24        497.75        23.15 o                         
  -5   5  12       1048.35        984.28        23.40 o                         
  -4   5  12       1134.50       1076.83        29.91 o                         
  -3   5  12      19263.85      19288.34       164.31 o                         
  -2   5  12       3157.52       3002.13        44.65 o                         
  -1   5  12       1238.91       1222.07        32.94 o                         
   0   5  12       3805.52       3832.14        55.44 o                         
   1   5  12       8526.76       8225.78        73.64 o                         
   2   5  12       5579.59       5413.25        56.08 o                         
   3   5  12      24596.98      23894.35       180.11 o                         
   4   5  12        991.26        953.27        25.22 o                         
   5   5  12      20774.53      20817.47       183.28 o                         
   6   5  12        952.02        839.81        38.05 o                         
   7   5  12        256.51        278.01        31.31 o                         
   8   5  12       1017.19        979.47        46.39 o                         
  -8   6  12       1136.50       1152.98        69.93 o                         
  -7   6  12       2477.95       2421.94        73.65 o                         
  -6   6  12         18.98         65.18        22.94 o                         
  -5   6  12         38.78         18.14        22.88 o                         
  -4   6  12       9024.95       8661.61        89.85 o                         
  -3   6  12        833.95        813.94        33.15 o                         
  -2   6  12      15975.59      15637.79       140.19 o                         
  -1   6  12       2588.61       2519.12        42.96 o                         
   0   6  12        291.61        312.82        20.26 o                         
   1   6  12      13112.28      13057.04       108.07 o                         
   2   6  12        353.02        427.34        18.73 o                         
   3   6  12          1.84         32.41        13.25 o                         
   4   6  12       3656.76       3583.00        59.72 o                         
   5   6  12        901.11        907.24        31.78 o                         
   6   6  12        171.96        173.04        28.86 o                         
   7   6  12       2005.04       1896.40        59.75 o                         
  -7   7  12       4299.90       4314.05       145.61 o                         
  -6   7  12       1036.23       1067.57        54.67 o                         
  -5   7  12        607.86        536.96        41.85 o                         
  -4   7  12          0.41         -0.30        21.43 o                         
  -3   7  12      13507.83      13011.97       123.99 o                         
  -2   7  12         41.75         44.96        17.11 o                         
  -1   7  12       4256.79       4370.35        60.13 o                         
   0   7  12       1773.22       1704.12        39.53 o                         
   1   7  12        427.39        416.26        24.04 o                         
   2   7  12        145.70        144.20        24.71 o                         
   3   7  12       4872.18       4855.55        58.04 o                         
   4   7  12       2470.63       2467.50        47.50 o                         
   5   7  12       1354.52       1430.20        57.72 o                         
   6   7  12        302.82        277.14        32.85 o                         
  -6   8  12         74.31        105.53        37.29 o                         
  -5   8  12       2797.08       2737.16       106.37 o                         
  -4   8  12       2385.33       2467.70        59.60 o                         
  -3   8  12        483.58        554.94        34.19 o                         
  -2   8  12         89.26        135.35        21.04 o                         
  -1   8  12      13282.19      13158.05       128.32 o                         
   0   8  12         52.23         49.80        19.12 o                         
   1   8  12        798.72        803.71        42.59 o                         
   2   8  12       1346.22       1512.66        40.44 o                         
   3   8  12        630.19        687.29        30.12 o                         
   4   8  12        417.33        485.15        43.53 o                         
   5   8  12       1712.42       1803.67        70.44 o                         
  -5   9  12       1669.40       1684.70        70.06 o                         
  -4   9  12       5074.08       5028.83        87.10 o                         
  -3   9  12       2524.64       2526.94        63.10 o                         
  -2   9  12       1681.32       1659.29        54.56 o                         
  -1   9  12        499.14        455.12        28.96 o                         
   0   9  12       1109.32       1203.86        40.42 o                         
   1   9  12       3319.31       3241.65        58.53 o                         
   2   9  12      21672.51      21300.94       191.22 o                         
   3   9  12       2812.17       2813.95        81.40 o                         
   4   9  12       1846.30       1753.18        70.89 o                         
  -2  10  12       1614.41       1703.52        58.93 o                         
  -1  10  12       1467.98       1575.15        48.50 o                         
   0  10  12        834.86        785.54        46.13 o                         
   1  10  12        304.51        303.26        28.99 o                         
  -9   0  13       5868.45       5438.03        93.33 o                         
  -7   0  13      22335.21      22625.51       246.07 o                         
  -5   0  13        236.23        233.91        21.31 o                         
  -3   0  13         11.76         31.13        16.09 o                         
  -1   0  13         83.15         37.94        12.39 o                         
   1   0  13       1921.69       1715.56        39.01 o                         
   3   0  13       2433.65       2582.13        50.52 o                         
   5   0  13      17966.78      18037.93       199.35 o                         
   7   0  13        901.21       1001.92        40.09 o                         
   9   0  13       1169.97       1195.63        76.41 o                         
 -10   1  13       2534.83       2407.80        60.20 o                         
  -9   1  13        369.79        401.46        24.40 o                         
  -8   1  13       6957.63       6983.65        84.68 o                         
  -7   1  13        679.58        705.56        24.80 o                         
  -6   1  13        515.77        543.32        22.66 o                         
  -5   1  13       3597.63       3463.97        59.51 o                         
  -4   1  13       6694.71       6510.92        62.12 o                         
  -3   1  13       4283.13       4411.20        49.30 o                         
  -2   1  13        411.20        419.83        15.29 o                         
  -1   1  13       3110.97       2995.12        36.22 o                         
   0   1  13       2011.76       2038.15        40.12 o                         
   1   1  13       1463.15       1463.87        28.10 o                         
   2   1  13      29691.41      29525.18       308.18 o                         
   3   1  13       5164.39       5010.25        51.90 o                         
   4   1  13        266.98        283.38        15.47 o                         
   5   1  13       9420.72       9428.28        84.17 o                         
   6   1  13       2088.24       2043.12        34.99 o                         
   7   1  13         24.00         33.87        14.81 o                         
   8   1  13        889.56        863.32        32.57 o                         
   9   1  13       1022.46       1051.17        44.09 o                         
 -10   2  13       1853.11       1956.22        63.91 o                         
  -9   2  13       7367.47       6930.37        99.36 o                         
  -8   2  13        601.59        658.05        25.75 o                         
  -7   2  13       1146.15       1209.33        30.78 o                         
  -6   2  13       8911.55       8620.82        80.17 o                         
  -5   2  13       5071.33       5078.73        54.32 o                         
  -4   2  13      10860.03      10968.17        92.07 o                         
  -3   2  13      20996.99      21238.02       158.52 o                         
  -2   2  13       5508.87       5408.18        56.42 o                         
  -1   2  13      82742.30      80661.56       688.46 o                         
   0   2  13      41277.34      40758.61       286.14 o                         
   1   2  13       4864.98       4946.31        56.52 o                         
   2   2  13        633.89        600.56        23.64 o                         
   3   2  13       2035.54       2153.16        35.98 o                         
   4   2  13       3161.23       3189.47        40.90 o                         
   5   2  13      18016.84      17719.53       139.35 o                         
   6   2  13      13508.73      13369.83       112.33 o                         
   7   2  13        918.13        858.81        32.95 o                         
   8   2  13        649.26        619.73        29.58 o                         
   9   2  13       3908.79       4037.49        77.08 o                         
  -9   3  13       3401.47       3501.40        70.48 o                         
  -8   3  13       2168.62       2141.20        45.88 o                         
  -7   3  13       2886.10       2858.32        43.58 o                         
  -6   3  13       3753.10       3820.02        77.21 o                         
  -5   3  13        438.35        444.22        23.10 o                         
  -4   3  13       8346.80       8072.90        75.58 o                         
  -3   3  13       9892.92       9823.75        83.37 o                         
  -2   3  13         14.36         15.54        11.72 o                         
  -1   3  13       4249.32       4258.09        52.21 o                         
   0   3  13       3107.37       3052.69        36.34 o                         
   1   3  13        167.44        170.68        11.78 o                         
   2   3  13      29505.75      29112.99       211.68 o                         
   3   3  13       3937.62       3820.56        45.01 o                         
   4   3  13       7644.52       7523.75        71.07 o                         
   5   3  13        212.07        220.27        20.91 o                         
   6   3  13       3237.89       3300.84        52.43 o                         
   7   3  13         25.22         25.26        18.59 o                         
   8   3  13        591.65        545.69        36.21 o                         
  -9   4  13       1881.37       1956.00        56.14 o                         
  -8   4  13         90.21         76.84        23.71 o                         
  -7   4  13        572.00        566.07        26.55 o                         
  -6   4  13       7884.11       7542.80        87.78 o                         
  -5   4  13       9068.07       8652.46        78.88 o                         
  -4   4  13       1136.74       1154.44        24.05 o                         
  -3   4  13        865.55        831.19        34.57 o                         
  -2   4  13        264.39        256.23        17.25 o                         
  -1   4  13      14345.24      14333.58       127.40 o                         
   0   4  13       7307.73       7106.68        75.49 o                         
   1   4  13       2252.82       2035.81        30.51 o                         
   2   4  13          5.49         -0.19        10.67 o                         
   3   4  13       4834.09       4769.86        57.27 o                         
   4   4  13        990.42        952.43        25.56 o                         
   5   4  13        991.66       1031.91        26.88 o                         
   6   4  13       3524.21       3348.44        53.68 o                         
   7   4  13       4657.40       4393.81        77.39 o                         
   8   4  13        210.01        222.92        32.29 o                         
  -8   5  13        285.71        239.91        38.74 o                         
  -7   5  13       1705.66       1667.32        57.72 o                         
  -6   5  13        111.96        102.95        23.10 o                         
  -5   5  13        486.90        511.18        24.43 o                         
  -4   5  13       3540.91       3432.69        50.68 o                         
  -3   5  13       4214.95       4108.88        55.42 o                         
  -2   5  13       1875.73       1786.03        36.43 o                         
  -1   5  13        748.22        759.61        26.01 o                         
   0   5  13        690.13        711.50        25.53 o                         
   1   5  13        618.19        638.06        29.49 o                         
   2   5  13       4650.18       4602.60        51.54 o                         
   3   5  13      11755.80      11451.98        99.26 o                         
   4   5  13       3383.71       3401.43        45.46 o                         
   5   5  13       6242.83       6279.90        75.42 o                         
   6   5  13        441.89        452.17        32.22 o                         
   7   5  13       1663.00       1742.01        56.37 o                         
   8   5  13      12735.48      12421.77       152.59 o                         
  -8   6  13       1566.55       1456.08        79.61 o                         
  -7   6  13         71.47         57.86        35.51 o                         
  -6   6  13        573.47        579.82        33.86 o                         
  -5   6  13        534.09        522.76        31.59 o                         
  -4   6  13       6187.04       6267.34        73.95 o                         
  -3   6  13       3312.01       3243.98        50.19 o                         
  -2   6  13        165.53        161.23        18.36 o                         
  -1   6  13       5490.40       5481.93        66.90 o                         
   0   6  13       6006.85       5875.33        72.74 o                         
   1   6  13      10697.04      10518.01       104.78 o                         
   2   6  13       5938.18       5707.08        81.24 o                         
   3   6  13        766.49        795.56        25.87 o                         
   4   6  13         94.68        142.07        16.86 o                         
   5   6  13        431.22        399.59        25.60 o                         
   6   6  13       2823.15       2642.41        64.61 o                         
   7   6  13        250.30        226.71        33.03 o                         
  -7   7  13      11113.31      11217.63       166.78 o                         
  -6   7  13        829.85        758.25        48.59 o                         
  -5   7  13       3584.66       3520.10        68.22 o                         
  -4   7  13      15666.99      15421.37       179.14 o                         
  -3   7  13       5480.08       5331.92        69.11 o                         
  -2   7  13         43.35         59.07        18.42 o                         
  -1   7  13       6171.75       6089.57        79.66 o                         
   0   7  13        239.27        259.72        21.83 o                         
   1   7  13       5290.15       5229.65        68.42 o                         
   2   7  13      23106.66      22543.18       195.22 o                         
   3   7  13       4691.68       4521.31        63.48 o                         
   4   7  13        252.70        262.12        26.80 o                         
   5   7  13       1265.93       1297.84        48.26 o                         
   6   7  13        325.14        382.52        35.58 o                         
  -6   8  13       2236.82       2152.76        77.20 o                         
  -5   8  13       2934.24       2867.04        65.78 o                         
  -4   8  13       9552.35       9689.50       122.54 o                         
  -3   8  13        717.51        729.91        37.89 o                         
  -2   8  13       2398.38       2415.13        61.84 o                         
  -1   8  13        724.13        766.95        31.88 o                         
   0   8  13         35.53         55.43        19.62 o                         
   1   8  13         12.23          9.07        19.05 o                         
   2   8  13        251.54        247.75        23.55 o                         
   3   8  13        329.80        337.91        28.93 o                         
   4   8  13        542.58        511.86        44.90 o                         
   5   8  13        511.54        560.60        47.70 o                         
  -4   9  13        291.27        313.59        34.22 o                         
  -3   9  13       2437.84       2439.61        80.19 o                         
  -2   9  13       1018.27       1049.53        45.45 o                         
  -1   9  13         12.52         10.47        22.89 o                         
   0   9  13         88.76         88.79        24.01 o                         
   1   9  13        603.75        671.26        33.10 o                         
   2   9  13         38.54         29.14        22.04 o                         
   3   9  13        110.35        128.12        37.94 o                         
 -10   0  14      11650.56      12367.88       172.89 o                         
  -8   0  14        590.64        621.19        36.66 o                         
  -6   0  14       1278.81       1241.30        41.44 o                         
  -4   0  14      94768.21      92771.83      1230.48 o                         
  -2   0  14      14945.37      15693.27       173.64 o                         
   0   0  14      48183.91      48508.82       477.36 o                         
   2   0  14       1569.48       1411.00        37.65 o                         
   4   0  14        232.85        245.31        27.52 o                         
   6   0  14      27836.79      27953.44       296.57 o                         
   8   0  14       4495.35       4608.45       187.81 o                         
 -10   1  14       2026.07       2113.92        83.28 o                         
  -9   1  14       1512.51       1630.68        49.08 o                         
  -8   1  14        499.85        549.77        25.12 o                         
  -7   1  14       8039.01       8067.52        79.71 o                         
  -6   1  14       3835.60       3799.50        48.35 o                         
  -5   1  14       2908.45       2795.26        39.06 o                         
  -4   1  14      29862.44      30558.49       222.11 o                         
  -3   1  14          6.87         16.65         9.45 o                         
  -2   1  14       3935.46       3825.89        45.78 o                         
  -1   1  14       2162.17       2223.42        31.76 o                         
   0   1  14       1261.54       1462.93        26.57 o                         
   1   1  14      15305.81      15218.26       119.98 o                         
   2   1  14      22702.47      22940.21       171.39 o                         
   3   1  14      10971.97      10750.12       142.94 o                         
   4   1  14       2736.13       2710.83        38.49 o                         
   5   1  14      24281.93      24145.59       182.84 o                         
   6   1  14         26.46         42.04        14.71 o                         
   7   1  14         55.20         81.12        16.86 o                         
   8   1  14      13045.89      13138.41       153.40 o                         
   9   1  14         32.43         46.14        26.35 o                         
  -9   2  14       4228.99       4192.04        79.82 o                         
  -8   2  14        130.43        166.91        21.58 o                         
  -7   2  14       1174.35       1286.81        33.85 o                         
  -6   2  14       3671.25       3738.09        55.99 o                         
  -5   2  14        542.71        508.35        19.95 o                         
  -4   2  14       5289.11       5298.70        54.99 o                         
  -3   2  14       3543.39       3477.85        41.11 o                         
  -2   2  14       1513.00       1506.32        25.71 o                         
  -1   2  14        293.49        281.68        17.41 o                         
   0   2  14        470.68        532.65        17.83 o                         
   1   2  14       8719.21       8528.67        76.39 o                         
   2   2  14       3100.65       3308.61        40.92 o                         
   3   2  14       4725.38       4618.48        51.07 o                         
   4   2  14       1074.69       1112.25        26.86 o                         
   5   2  14         40.41         54.55        13.80 o                         
   6   2  14       1072.94       1058.50        35.05 o                         
   7   2  14       1958.80       1905.33        43.52 o                         
   8   2  14       3502.90       3433.51        59.27 o                         
  -9   3  14       1244.49       1132.46        44.22 o                         
  -8   3  14       1393.93       1478.45        55.25 o                         
  -7   3  14       2821.58       2704.67        43.30 o                         
  -6   3  14      16279.10      16009.56       130.77 o                         
  -5   3  14       1763.34       1724.36        31.59 o                         
  -4   3  14      18986.42      18685.66       144.64 o                         
  -3   3  14       2127.79       2084.44        30.49 o                         
  -2   3  14        403.82        403.58        15.95 o                         
  -1   3  14       4498.92       4480.03        46.82 o                         
   0   3  14      16382.03      16224.76       127.00 o                         
   1   3  14       1503.73       1490.86        32.79 o                         
   2   3  14      43106.40      43510.84       307.42 o                         
   3   3  14       2664.12       2537.67        37.14 o                         
   4   3  14        705.56        700.76        25.02 o                         
   5   3  14       2861.58       2876.88        66.64 o                         
   6   3  14       2048.42       2064.26        43.95 o                         
   7   3  14       9428.31       9247.34       101.26 o                         
   8   3  14       2960.20       3053.78        68.90 o                         
  -9   4  14       6173.01       6320.21        95.17 o                         
  -8   4  14        528.53        546.16        33.77 o                         
  -7   4  14         14.39         12.19        17.10 o                         
  -6   4  14       5576.67       5466.04        60.33 o                         
  -5   4  14       2957.02       2888.15        60.15 o                         
  -4   4  14       2530.46       2478.67        34.61 o                         
  -3   4  14      19543.29      19550.30       168.22 o                         
  -2   4  14      12789.00      12790.95       151.85 o                         
  -1   4  14      22404.18      22130.18       185.24 o                         
   0   4  14       1916.94       1948.98        37.06 o                         
   1   4  14         59.11         83.61        11.24 o                         
   2   4  14      19957.19      19923.70       153.98 o                         
   3   4  14        104.96        123.45        14.15 o                         
   4   4  14        457.56        520.92        29.32 o                         
   5   4  14       9252.51       9426.41        88.36 o                         
   6   4  14       3424.39       3299.10        55.07 o                         
   7   4  14        315.19        375.81        27.52 o                         
   8   4  14       8973.74       9457.90       244.49 o                         
  -8   5  14       1819.65       1846.40        68.15 o                         
  -7   5  14      17316.78      16612.95       224.97 o                         
  -6   5  14        244.72        227.29        26.87 o                         
  -5   5  14        797.14        822.36        30.00 o                         
  -4   5  14       1839.95       1723.70        38.49 o                         
  -3   5  14       6480.46       6207.56        72.23 o                         
  -2   5  14        184.64        190.59        22.49 o                         
  -1   5  14      12247.50      12285.12       116.21 o                         
   0   5  14       1833.61       1805.33        37.72 o                         
   1   5  14        861.33        783.88        29.59 o                         
   2   5  14       1021.88       1021.16        39.39 o                         
   3   5  14       7863.86       7837.10        84.04 o                         
   4   5  14       1045.92       1127.33        48.22 o                         
   5   5  14       1803.78       1705.40        41.59 o                         
   6   5  14      11534.84      11699.15       119.34 o                         
   7   5  14         91.29         75.09        44.53 o                         
  -8   6  14       1083.75       1108.21        59.62 o                         
  -7   6  14       4185.05       4345.38        95.88 o                         
  -6   6  14         67.43         55.54        24.98 o                         
  -5   6  14       3028.51       3035.90        69.53 o                         
  -4   6  14       5315.28       5281.36        67.85 o                         
  -3   6  14        179.35        233.52        20.85 o                         
  -2   6  14       2275.47       2252.23        43.79 o                         
  -1   6  14         44.71         69.89        17.02 o                         
   0   6  14        687.43        739.31        28.59 o                         
   1   6  14        743.52        793.85        33.92 o                         
   2   6  14        338.50        360.89        24.04 o                         
   3   6  14        523.60        529.67        24.35 o                         
   4   6  14         77.13         89.34        16.51 o                         
   5   6  14        622.78        610.89        36.24 o                         
   6   6  14        685.84        621.67        38.58 o                         
   7   6  14        236.13        283.56        35.70 o                         
  -7   7  14       2149.79       2219.05        79.40 o                         
  -6   7  14        162.38        190.13        36.90 o                         
  -5   7  14       1015.17        943.61        42.10 o                         
  -4   7  14        222.84        212.49        27.97 o                         
  -3   7  14       5251.40       5278.75        70.00 o                         
  -2   7  14       5572.36       5689.54        73.14 o                         
  -1   7  14       2204.73       2185.93        46.05 o                         
   0   7  14       1695.33       1637.96        41.30 o                         
   1   7  14        263.38        255.17        22.26 o                         
   2   7  14       3931.82       3957.83        60.22 o                         
   3   7  14         28.62         78.28        19.49 o                         
   4   7  14      10146.70       9926.76       165.08 o                         
   5   7  14       6763.76       6584.20       131.30 o                         
   6   7  14        374.42        395.33        36.94 o                         
  -6   8  14        173.67        225.96        41.08 o                         
  -5   8  14         37.69         20.73        27.00 o                         
  -4   8  14        847.16        828.21        41.93 o                         
  -3   8  14       6501.42       6513.04       139.47 o                         
  -2   8  14         70.61         74.33        21.55 o                         
  -1   8  14      12969.33      12879.43       129.35 o                         
   0   8  14         30.38         22.56        20.73 o                         
   1   8  14       6300.68       6120.08        79.73 o                         
   2   8  14        131.01        138.47        22.52 o                         
   3   8  14        856.80        824.19        39.85 o                         
   4   8  14       6076.74       6151.61       116.19 o                         
   5   8  14       4600.12       4434.00       102.19 o                         
  -4   9  14       2288.16       2086.07        63.81 o                         
  -3   9  14        283.83        330.53        34.76 o                         
  -2   9  14       4914.79       5135.29        87.64 o                         
  -1   9  14        870.47        863.06        37.61 o                         
   0   9  14       3176.11       3245.87        66.46 o                         
   1   9  14          9.88         19.82        23.01 o                         
   2   9  14      12547.89      12324.09       129.01 o                         
   3   9  14         40.31         35.92        35.64 o                         
  -9   0  15       8265.72       8195.13       121.54 o                         
  -7   0  15       1974.57       2113.19        55.15 o                         
  -5   0  15        589.74        619.81        30.61 o                         
  -3   0  15       1825.90       1812.58        49.19 o                         
  -1   0  15       8907.13       9050.44       113.99 o                         
   1   0  15        710.25        804.80        41.91 o                         
   3   0  15       9356.56       9372.86       118.98 o                         
   5   0  15        259.06        301.64        26.22 o                         
   7   0  15        817.93        862.70        51.85 o                         
  -9   1  15        889.43        968.36        32.98 o                         
  -8   1  15        718.75        716.10        27.83 o                         
  -7   1  15      12953.38      13066.91       113.89 o                         
  -6   1  15       1799.62       1751.50        34.30 o                         
  -5   1  15       4672.64       4631.50        80.55 o                         
  -4   1  15        562.01        506.08        19.19 o                         
  -3   1  15       5213.00       5383.33        60.41 o                         
  -2   1  15         62.89         63.97        10.80 o                         
  -1   1  15       8306.09       7917.27        72.49 o                         
   0   1  15       5903.87       5504.02        61.54 o                         
   1   1  15      21104.77      20201.65       183.53 o                         
   2   1  15       2298.20       2290.44        35.01 o                         
   3   1  15      14322.84      14092.41       115.58 o                         
   4   1  15       2123.14       2153.99        36.34 o                         
   5   1  15       1173.68       1193.79        45.03 o                         
   6   1  15       2254.98       2163.46        38.75 o                         
   7   1  15      13080.53      12961.73       114.56 o                         
   8   1  15       4238.73       4037.48        64.20 o                         
  -9   2  15       3010.76       2996.06        64.45 o                         
  -8   2  15       1628.14       1903.54        40.03 o                         
  -7   2  15        354.34        328.99        20.94 o                         
  -6   2  15        199.92        221.68        17.41 o                         
  -5   2  15       4649.50       4607.76        53.20 o                         
  -4   2  15      18562.52      18533.50       144.55 o                         
  -3   2  15      17179.04      17200.03       134.36 o                         
  -2   2  15        714.91        693.99        26.41 o                         
  -1   2  15      51854.41      51496.36       358.91 o                         
   0   2  15         84.51         99.91        15.85 o                         
   1   2  15        132.02        173.39        13.78 o                         
   2   2  15       4339.69       4238.83        49.01 o                         
   3   2  15       1117.65       1107.48        33.02 o                         
   4   2  15         43.85         36.14        12.93 o                         
   5   2  15      19457.39      19536.70       154.54 o                         
   6   2  15        109.10        121.02        18.89 o                         
   7   2  15        879.52        828.46        33.45 o                         
   8   2  15        491.57        479.39        29.62 o                         
  -9   3  15         92.41        105.90        26.39 o                         
  -8   3  15       3756.97       3737.52        95.96 o                         
  -7   3  15       3222.79       3126.19        55.68 o                         
  -6   3  15       4555.70       4499.28        54.77 o                         
  -5   3  15        170.38        205.46        24.45 o                         
  -4   3  15      11250.62      10900.62        94.21 o                         
  -3   3  15        848.28        820.88        22.25 o                         
  -2   3  15       4867.63       4816.17        90.70 o                         
  -1   3  15       4139.93       4006.56        49.02 o                         
   0   3  15       3960.38       4032.33        46.23 o                         
   1   3  15        221.99        244.65        18.14 o                         
   2   3  15      51994.43      51684.27       362.21 o                         
   3   3  15       2610.27       2629.68        39.04 o                         
   4   3  15        190.02        206.18        16.36 o                         
   5   3  15       4243.55       4198.73        52.57 o                         
   6   3  15       3878.80       3936.07        75.28 o                         
   7   3  15        403.62        356.20        31.34 o                         
   8   3  15       3747.95       4097.56        99.57 o                         
  -9   4  15         14.03          0.19        34.31 o                         
  -8   4  15         81.04         53.21        32.07 o                         
  -7   4  15       9130.03       8866.54        97.25 o                         
  -6   4  15        479.81        518.74        28.42 o                         
  -5   4  15       1199.59       1202.92        44.50 o                         
  -4   4  15       1833.24       1670.27        47.21 o                         
  -3   4  15       5097.84       4864.93        62.86 o                         
  -2   4  15        353.47        377.40        21.48 o                         
  -1   4  15        359.10        298.16        23.46 o                         
   0   4  15        801.48        750.66        26.86 o                         
   1   4  15        697.11        795.58        25.44 o                         
   2   4  15      10118.40       9786.55        93.15 o                         
   3   4  15        157.76        161.72        15.70 o                         
   4   4  15       1709.32       1662.35        33.85 o                         
   5   4  15       7679.24       7651.59        76.85 o                         
   6   4  15        820.72        758.68        31.97 o                         
   7   4  15         10.55          0.34        21.04 o                         
  -8   5  15         12.48         11.17        33.13 o                         
  -7   5  15       7497.97       7754.95       213.16 o                         
  -6   5  15       5293.38       5090.95        81.32 o                         
  -5   5  15        110.93        130.78        20.29 o                         
  -4   5  15        266.29        265.33        21.91 o                         
  -3   5  15       2257.45       2403.94        44.68 o                         
  -2   5  15       1558.04       1488.54        41.59 o                         
  -1   5  15       6016.45       6093.97        72.39 o                         
   0   5  15       2629.43       2649.79        62.09 o                         
   1   5  15         24.17         37.98        11.74 o                         
   2   5  15        604.85        600.01        22.35 o                         
   3   5  15         30.14         37.40        14.50 o                         
   4   5  15        184.78        237.58        19.02 o                         
   5   5  15       1982.65       2038.32        45.45 o                         
   6   5  15       5725.48       5738.83        76.54 o                         
   7   5  15        192.61        214.27        32.59 o                         
  -7   6  15         23.01         39.62        40.82 o                         
  -6   6  15        807.43        807.09        39.71 o                         
  -5   6  15         58.07         76.45        24.97 o                         
  -4   6  15      14658.16      14427.08       137.50 o                         
  -3   6  15        393.21        436.18        28.36 o                         
  -2   6  15      19093.73      18720.86       167.49 o                         
  -1   6  15       7063.16       7262.55        83.23 o                         
   0   6  15       4466.21       4503.98        69.78 o                         
   1   6  15       1609.81       1632.58        40.34 o                         
   2   6  15       1274.44       1205.60        36.42 o                         
   3   6  15         36.34        107.16        19.28 o                         
   4   6  15      14576.88      14383.59       138.31 o                         
   5   6  15       1292.01       1259.30        49.46 o                         
   6   6  15       6717.13       6787.03       103.70 o                         
  -6   7  15       7110.97       7253.78       123.75 o                         
  -5   7  15       2967.30       2840.24        65.58 o                         
  -4   7  15        397.45        398.77        32.93 o                         
  -3   7  15        665.41        701.82        31.00 o                         
  -2   7  15        108.14         98.67        20.97 o                         
  -1   7  15       3737.95       3582.98        57.88 o                         
   0   7  15       5813.36       5786.21        75.59 o                         
   1   7  15         36.79         33.73        18.82 o                         
   2   7  15       3555.14       3645.86        66.45 o                         
   3   7  15       6049.86       5981.92        77.16 o                         
   4   7  15        714.36        751.94        37.48 o                         
   5   7  15       2563.86       2638.77        81.22 o                         
  -5   8  15       1103.67       1061.92        73.39 o                         
  -4   8  15        123.43         77.99        28.62 o                         
  -3   8  15         20.25         17.83        26.85 o                         
  -2   8  15       1155.50       1081.76        38.44 o                         
  -1   8  15       7129.88       7145.59        96.90 o                         
   0   8  15       4013.91       4125.53        65.69 o                         
   1   8  15       1735.15       1706.73        46.06 o                         
   2   8  15       5237.42       5060.82        73.01 o                         
   3   8  15       4521.33       4532.03        80.38 o                         
   4   8  15        701.64        668.52        61.29 o                         
  -3   9  15        346.56        353.97        36.71 o                         
  -2   9  15        110.51        125.95        31.51 o                         
  -1   9  15        583.90        535.87        33.35 o                         
   0   9  15        202.75        244.84        27.57 o                         
   1   9  15       4457.64       4270.79        69.87 o                         
   2   9  15        900.28       1024.08        47.56 o                         
  -8   0  16         76.96        127.45        27.44 o                         
  -6   0  16      11882.44      12038.55       149.73 o                         
  -4   0  16      77244.48      76117.71       745.08 o                         
  -2   0  16       4157.20       4201.48        68.15 o                         
   0   0  16       3039.48       3276.12        65.03 o                         
   2   0  16       1269.65       1231.93        38.95 o                         
   4   0  16       5448.10       5413.21       105.32 o                         
   6   0  16       2612.17       2622.73        61.86 o                         
   8   0  16       2932.64       2796.34        90.84 o                         
  -9   1  16        847.07        818.06        31.64 o                         
  -8   1  16       5815.82       5929.99        69.98 o                         
  -7   1  16      21438.24      21395.47       191.92 o                         
  -6   1  16         59.34         76.88        15.77 o                         
  -5   1  16       1613.98       1576.57        31.77 o                         
  -4   1  16        291.84        309.68        17.09 o                         
  -3   1  16       2938.82       2850.26        44.35 o                         
  -2   1  16      23325.42      23175.76       174.49 o                         
  -1   1  16      21741.83      21522.77       201.89 o                         
   0   1  16       2220.64       2208.35        34.58 o                         
   1   1  16         21.90         28.53        11.57 o                         
   2   1  16       1556.33       1548.34        35.87 o                         
   3   1  16      38929.31      38064.09       274.28 o                         
   4   1  16       9485.12       9714.11        89.29 o                         
   5   1  16       1063.29       1052.99        29.55 o                         
   6   1  16       2931.09       2856.08        49.71 o                         
   7   1  16        385.78        495.56        48.56 o                         
   8   1  16       3160.62       3059.05        58.35 o                         
  -9   2  16       1258.76       1199.94        46.30 o                         
  -8   2  16        597.14        624.89        27.42 o                         
  -7   2  16        921.48        950.13        29.69 o                         
  -6   2  16        505.14        558.49        25.66 o                         
  -5   2  16        391.93        402.19        19.39 o                         
  -4   2  16         20.69         41.89        15.01 o                         
  -3   2  16        593.37        612.40        20.55 o                         
  -2   2  16       3228.55       3247.70        56.83 o                         
  -1   2  16       6632.80       6709.62        65.69 o                         
   0   2  16      13342.16      12788.71       107.41 o                         
   1   2  16       2030.75       2039.94        34.10 o                         
   2   2  16      20953.30      21420.91       164.90 o                         
   3   2  16       1028.49       1026.31        27.71 o                         
   4   2  16       8085.19       7976.31        78.16 o                         
   5   2  16         10.97          8.87        14.61 o                         
   6   2  16       3484.88       3507.50        75.16 o                         
   7   2  16        617.02        702.20        32.38 o                         
   8   2  16       9155.84       9166.68       105.73 o                         
  -9   3  16        719.07        792.88        49.89 o                         
  -8   3  16       1166.74       1154.56        38.59 o                         
  -7   3  16          3.31         22.22        16.31 o                         
  -6   3  16        326.50        413.50        21.25 o                         
  -5   3  16        266.98        279.49        17.53 o                         
  -4   3  16        267.55        318.74        18.99 o                         
  -3   3  16        396.96        377.94        17.25 o                         
  -2   3  16        301.89        289.89        15.28 o                         
  -1   3  16       3272.43       3137.73        40.42 o                         
   0   3  16       1911.23       1855.64        31.81 o                         
   1   3  16       1249.40       1197.19        27.78 o                         
   2   3  16       6901.20       6917.97        69.40 o                         
   3   3  16        505.31        489.41        21.27 o                         
   4   3  16        963.64        944.60        29.09 o                         
   5   3  16      28374.08      27885.01       211.93 o                         
   6   3  16        641.91        658.80        31.14 o                         
   7   3  16       2654.18       2611.31        54.21 o                         
   8   3  16        743.47        840.18        44.61 o                         
  -8   4  16       2844.95       2884.09        66.64 o                         
  -7   4  16       1247.63       1310.03        47.61 o                         
  -6   4  16        186.78        226.56        23.34 o                         
  -5   4  16       2466.97       2386.58        47.13 o                         
  -4   4  16      36915.96      35813.67       289.91 o                         
  -3   4  16       8680.80       8494.95       115.96 o                         
  -2   4  16       7548.25       7341.63       100.46 o                         
  -1   4  16       6837.04       6823.13       100.64 o                         
   0   4  16       8983.17       8866.88        93.81 o                         
   1   4  16       3690.74       3653.03        46.11 o                         
   2   4  16       5986.76       5904.64        80.10 o                         
   3   4  16        601.54        628.73        25.34 o                         
   4   4  16        560.48        529.91        22.94 o                         
   5   4  16      10704.51      10462.30       132.22 o                         
   6   4  16       4076.45       4122.96        64.90 o                         
   7   4  16        739.71        705.35        33.89 o                         
  -8   5  16         10.99        -27.71        33.25 o                         
  -7   5  16      17390.47      16838.64       251.03 o                         
  -6   5  16       4382.72       4136.05        74.41 o                         
  -5   5  16        704.30        637.69        29.83 o                         
  -4   5  16       2086.79       2067.57        44.70 o                         
  -3   5  16       1992.76       1937.93        43.97 o                         
  -2   5  16       2770.18       2743.65        57.14 o                         
  -1   5  16       9972.03       9752.36       101.02 o                         
   0   5  16       5390.28       5389.89        69.80 o                         
   1   5  16        302.17        305.61        22.40 o                         
   2   5  16       8753.31       8530.81        94.74 o                         
   3   5  16       2926.22       2915.27        44.58 o                         
   4   5  16       1455.91       1500.05        36.56 o                         
   5   5  16        769.48        781.56        32.94 o                         
   6   5  16        218.39        261.08        26.15 o                         
   7   5  16       3395.11       3507.47        77.58 o                         
  -7   6  16       1894.09       1939.94        73.09 o                         
  -6   6  16         47.42         65.68        26.57 o                         
  -5   6  16       6190.67       6206.60        92.88 o                         
  -4   6  16       3690.73       3354.09        56.84 o                         
  -3   6  16        283.33        334.00        24.47 o                         
  -2   6  16        440.82        417.36        25.87 o                         
  -1   6  16        513.05        493.36        26.86 o                         
   0   6  16       9081.15       9245.87       100.93 o                         
   1   6  16       6145.15       6086.63        77.00 o                         
   2   6  16       4410.03       4365.78        76.66 o                         
   3   6  16       1168.31       1247.30        41.18 o                         
   4   6  16        356.39        409.14        31.67 o                         
   5   6  16        534.14        477.55        28.93 o                         
   6   6  16       2540.77       2456.58        66.27 o                         
  -6   7  16          2.92         -7.20        27.60 o                         
  -5   7  16         84.03         67.91        28.06 o                         
  -4   7  16       2723.37       2606.13        63.46 o                         
  -3   7  16       8271.18       8202.35        94.84 o                         
  -2   7  16         12.46          3.20        18.97 o                         
  -1   7  16       1008.69        942.89        35.03 o                         
   0   7  16       2305.84       2251.00        50.11 o                         
   1   7  16       1211.77       1179.92        63.72 o                         
   2   7  16       5619.19       5466.52        84.76 o                         
   3   7  16       7019.25       7176.95        88.36 o                         
   4   7  16         13.41         27.15        24.89 o                         
   5   7  16       3457.58       3377.09        90.56 o                         
  -5   8  16       1375.49       1328.26        72.36 o                         
  -4   8  16        173.91        176.90        31.97 o                         
  -3   8  16       5782.73       5729.45        92.94 o                         
  -2   8  16        225.95        219.90        25.77 o                         
  -1   8  16       8431.04       8445.74       100.86 o                         
   0   8  16       4023.61       4083.08        67.08 o                         
   1   8  16         29.14         36.50        22.56 o                         
   2   8  16       7904.37       8034.57        97.38 o                         
   3   8  16        197.81        221.80        31.37 o                         
   4   8  16        546.42        583.76        49.97 o                         
  -2   9  16        124.39         89.17        38.96 o                         
  -1   9  16       2311.88       2362.76        57.38 o                         
   0   9  16       1678.80       1788.57        70.74 o                         
   1   9  16       2402.51       2532.42        57.93 o                         
  -9   0  17        531.90        497.36        40.51 o                         
  -7   0  17        178.82        199.48        28.32 o                         
  -5   0  17        306.63        260.72        26.31 o                         
  -3   0  17      43000.46      42697.79       431.45 o                         
  -1   0  17      12697.61      12697.75       152.18 o                         
   1   0  17      19516.22      19892.48       219.60 o                         
   3   0  17       8914.53       8624.25       115.98 o                         
   5   0  17        777.56        755.78        38.95 o                         
   7   0  17       4418.64       4108.16       113.92 o                         
  -9   1  17        507.31        525.46        28.77 o                         
  -8   1  17        414.13        500.87        26.28 o                         
  -7   1  17      13728.25      13875.34       121.52 o                         
  -6   1  17        841.40        817.66        27.37 o                         
  -5   1  17        984.79       1017.98        28.52 o                         
  -4   1  17        814.51        772.77        24.74 o                         
  -3   1  17          2.03         16.24        11.63 o                         
  -2   1  17       2378.20       2318.87        35.84 o                         
  -1   1  17      26309.84      26023.82       195.50 o                         
   0   1  17       1601.02       1605.75        33.66 o                         
   1   1  17          8.90          8.31        12.10 o                         
   2   1  17      21912.24      21508.88       166.62 o                         
   3   1  17         13.68         24.58        13.89 o                         
   4   1  17       1168.03       1163.12        31.03 o                         
   5   1  17       8684.72       8424.97        89.45 o                         
   6   1  17       6917.96       6828.95        85.91 o                         
   7   1  17       1081.16       1103.10        57.94 o                         
   8   1  17        100.19         94.43        24.54 o                         
  -9   2  17         66.20        115.07        24.97 o                         
  -8   2  17         21.88         24.72        18.91 o                         
  -7   2  17      15566.17      15245.87       161.49 o                         
  -6   2  17        236.92        312.47        20.09 o                         
  -5   2  17       9707.62       9609.92       119.75 o                         
  -4   2  17       2343.36       2325.18        37.54 o                         
  -3   2  17      12309.59      12569.09       124.44 o                         
  -2   2  17       2006.36       2073.29        48.15 o                         
  -1   2  17       1267.53       1367.21        28.75 o                         
   0   2  17       2474.04       2437.07        50.64 o                         
   1   2  17       9846.18       9811.72        89.26 o                         
   2   2  17        466.52        489.54        21.18 o                         
   3   2  17        950.00       1054.31        28.69 o                         
   4   2  17       6899.86       6773.15        81.01 o                         
   5   2  17        928.98        951.74        29.54 o                         
   6   2  17       4359.66       4412.63        57.83 o                         
   7   2  17       6408.38       6435.72        84.06 o                         
   8   2  17        472.48        483.65        32.39 o                         
  -9   3  17          3.63         18.00        27.47 o                         
  -8   3  17      10405.70      10156.03       135.96 o                         
  -7   3  17         13.30         18.47        16.86 o                         
  -6   3  17      12870.80      12951.06       138.26 o                         
  -5   3  17       1392.48       1429.41        32.29 o                         
  -4   3  17        815.08        800.12        24.85 o                         
  -3   3  17        943.54        970.18        25.84 o                         
  -2   3  17       7557.07       7432.12        72.06 o                         
  -1   3  17        353.53        314.17        16.67 o                         
   0   3  17      27155.34      27012.65       203.41 o                         
   1   3  17       2542.84       2429.44        38.53 o                         
   2   3  17       3258.80       3173.64        45.46 o                         
   3   3  17       7171.65       7038.36        72.65 o                         
   4   3  17       4802.56       4817.27        58.48 o                         
   5   3  17       3435.58       3402.30        50.02 o                         
   6   3  17       1348.57       1261.31        40.71 o                         
   7   3  17       5600.40       5526.90        78.18 o                         
  -8   4  17        618.34        629.46        39.37 o                         
  -7   4  17         70.47         39.24        25.98 o                         
  -6   4  17       1410.77       1441.39        42.41 o                         
  -5   4  17       5804.85       5779.93        75.00 o                         
  -4   4  17          8.94        -10.30        17.11 o                         
  -3   4  17       4282.17       4072.45        60.19 o                         
  -2   4  17         17.17         48.88        17.30 o                         
  -1   4  17      24340.79      24333.65       207.73 o                         
   0   4  17        268.65        265.70        15.27 o                         
   1   4  17       8455.67       8377.61        80.61 o                         
   2   4  17       8817.39       8560.43        90.86 o                         
   3   4  17          3.21         26.78        15.00 o                         
   4   4  17       2395.55       2406.66        42.07 o                         
   5   4  17       4338.32       4330.20        58.01 o                         
   6   4  17        114.03        141.38        24.04 o                         
   7   4  17        332.53        304.16        28.74 o                         
  -8   5  17        651.05        596.27        48.86 o                         
  -7   5  17       1185.83       1179.92        48.13 o                         
  -6   5  17       2420.37       2393.81        60.50 o                         
  -5   5  17       2035.06       1929.23        48.96 o                         
  -4   5  17        391.33        379.61        26.30 o                         
  -3   5  17       1681.96       1632.82        69.66 o                         
  -2   5  17       5604.25       5249.78        87.43 o                         
  -1   5  17       1417.45       1350.77        38.44 o                         
   0   5  17       6464.82       6387.51        79.25 o                         
   1   5  17       2332.30       2303.32        46.95 o                         
   2   5  17        658.14        677.79        30.13 o                         
   3   5  17       1017.07        961.29        37.27 o                         
   4   5  17       4244.60       4117.88        72.39 o                         
   5   5  17        929.02        864.51        34.92 o                         
   6   5  17         77.50         89.68        23.46 o                         
  -7   6  17       1165.19       1125.55        57.98 o                         
  -6   6  17        986.41        980.20        44.78 o                         
  -5   6  17        509.00        519.88        35.51 o                         
  -4   6  17      31511.02      30999.07       260.38 o                         
  -3   6  17         20.99         48.11        20.09 o                         
  -2   6  17       1114.91       1157.44        53.79 o                         
  -1   6  17         20.39         37.88        19.56 o                         
   0   6  17       4934.21       4740.86        68.49 o                         
   1   6  17         54.18         18.33        19.09 o                         
   2   6  17      16010.08      15565.90       149.26 o                         
   3   6  17        420.71        439.91        27.97 o                         
   4   6  17         99.56        119.95        28.86 o                         
   5   6  17        761.39        724.09        62.04 o                         
   6   6  17       3330.29       3153.62        77.74 o                         
  -6   7  17        530.93        558.08        52.36 o                         
  -5   7  17        172.63        225.86        31.48 o                         
  -4   7  17         46.14         51.86        27.82 o                         
  -3   7  17        413.12        440.22        29.10 o                         
  -2   7  17       1560.92       1505.43        44.37 o                         
  -1   7  17       1603.55       1595.84        48.89 o                         
   0   7  17        310.32        284.06        26.19 o                         
   1   7  17          2.14         -3.43        20.63 o                         
   2   7  17       2162.36       2193.59        54.43 o                         
   3   7  17      13086.31      13394.78       136.31 o                         
   4   7  17       1542.56       1464.71        50.85 o                         
   5   7  17       2914.69       2842.65        86.22 o                         
  -4   8  17        242.40        258.20        34.11 o                         
  -3   8  17      11535.28      11864.11       146.65 o                         
  -2   8  17         18.53         33.71        22.99 o                         
  -1   8  17        689.56        712.33        45.31 o                         
   0   8  17       1840.96       1842.39        50.13 o                         
   1   8  17        814.96        954.11        39.14 o                         
   2   8  17       1539.81       1601.22        47.45 o                         
   3   8  17       2415.11       2536.29        65.63 o                         
  -1   9  17       3282.59       3362.69        76.19 o                         
   0   9  17          5.80         -1.24        25.08 o                         
  -8   0  18       2897.51       2865.44        71.55 o                         
  -6   0  18        606.67        592.60        47.16 o                         
  -4   0  18      22863.95      22909.87       250.69 o                         
  -2   0  18       1411.17       1476.63        56.52 o                         
   0   0  18      19397.65      18957.00       211.88 o                         
   2   0  18       6293.31       6090.06       140.73 o                         
   4   0  18       1573.63       1555.22        53.22 o                         
   6   0  18      12469.41      12669.19       163.08 o                         
  -9   1  18       7723.83       7812.50       118.06 o                         
  -8   1  18       4665.16       4874.74        64.51 o                         
  -7   1  18       5225.16       5290.87        65.51 o                         
  -6   1  18        307.08        247.04        19.77 o                         
  -5   1  18       2733.04       2693.69        43.12 o                         
  -4   1  18      31874.22      31575.64       234.05 o                         
  -3   1  18        577.51        595.80        24.98 o                         
  -2   1  18      10549.67      10624.32        95.08 o                         
  -1   1  18       2203.83       2094.52        35.99 o                         
   0   1  18        314.43        312.67        18.04 o                         
   1   1  18       1915.70       1866.02        35.02 o                         
   2   1  18      10477.45      10122.13        92.65 o                         
   3   1  18      11245.48      11089.76       100.24 o                         
   4   1  18       4710.40       4595.03        57.73 o                         
   5   1  18       3131.30       3006.27        62.06 o                         
   6   1  18        804.99        841.05        30.34 o                         
   7   1  18        153.80        200.97        26.17 o                         
  -9   2  18        614.97        689.86        35.11 o                         
  -8   2  18       2760.64       2740.98        49.84 o                         
  -7   2  18        289.23        323.42        22.56 o                         
  -6   2  18       6104.50       6300.88       101.38 o                         
  -5   2  18       3374.32       3299.93        51.10 o                         
  -4   2  18        392.30        415.10        29.91 o                         
  -3   2  18       1355.09       1393.22        39.28 o                         
  -2   2  18       1271.92       1261.14        34.70 o                         
  -1   2  18        639.92        656.99        25.23 o                         
   0   2  18       5827.96       5865.62        63.35 o                         
   1   2  18       9912.74       9806.15        90.63 o                         
   2   2  18      13734.88      13673.58       116.88 o                         
   3   2  18         82.17         84.97        16.10 o                         
   4   2  18         25.97         63.19        16.21 o                         
   5   2  18        595.15        571.84        25.67 o                         
   6   2  18       3894.74       4022.67        82.08 o                         
   7   2  18       4792.11       4800.57        73.38 o                         
  -8   3  18       2861.10       2850.12        67.72 o                         
  -7   3  18        352.60        339.21        23.28 o                         
  -6   3  18         94.34        139.98        18.36 o                         
  -5   3  18       3666.22       3675.44        68.66 o                         
  -4   3  18       1388.19       1354.21        30.96 o                         
  -3   3  18        231.75        291.16        17.49 o                         
  -2   3  18      15999.39      15788.43       129.64 o                         
  -1   3  18        120.38         92.72        15.26 o                         
   0   3  18         11.18         38.72        13.43 o                         
   1   3  18        138.84        163.47        16.39 o                         
   2   3  18        208.90        195.51        17.47 o                         
   3   3  18       3818.57       3878.41        64.40 o                         
   4   3  18      10052.19      10074.07        96.05 o                         
   5   3  18       5663.97       5543.98        66.88 o                         
   6   3  18       3017.64       3210.83        66.57 o                         
   7   3  18        277.40        299.36        29.41 o                         
  -8   4  18       5384.07       5315.17       135.24 o                         
  -7   4  18       4057.28       3976.73        77.09 o                         
  -6   4  18       7598.33       7216.97        89.28 o                         
  -5   4  18       3035.59       2875.70        67.20 o                         
  -4   4  18       5188.15       5049.70        70.42 o                         
  -3   4  18       7151.41       7198.35        85.77 o                         
  -2   4  18       4832.22       4895.63        70.30 o                         
  -1   4  18        285.07        238.31        22.28 o                         
   0   4  18         74.72         47.84        18.54 o                         
   1   4  18      12014.37      11862.62       142.30 o                         
   2   4  18         69.34         73.40        15.90 o                         
   3   4  18        381.69        354.81        21.65 o                         
   4   4  18        691.22        755.62        29.39 o                         
   5   4  18        417.46        452.15        36.91 o                         
   6   4  18         45.53         69.71        23.96 o                         
   7   4  18       6944.51       7186.10        97.48 o                         
  -7   5  18       3202.00       2935.33        69.72 o                         
  -6   5  18       8811.04       8655.30       117.10 o                         
  -5   5  18       1020.30        957.50        42.07 o                         
  -4   5  18        100.52         95.30        21.80 o                         
  -3   5  18       2641.25       2712.00        52.18 o                         
  -2   5  18       3044.61       2989.54        68.15 o                         
  -1   5  18       4755.23       4830.00        76.01 o                         
   0   5  18      15989.52      15812.12       150.84 o                         
   1   5  18        182.09        147.29        21.57 o                         
   2   5  18       2425.83       2389.95        49.90 o                         
   3   5  18      26696.71      26682.69       229.07 o                         
   4   5  18        903.03        914.43        30.95 o                         
   5   5  18        207.37        222.46        25.57 o                         
   6   5  18        134.70        111.46        25.77 o                         
  -6   6  18       1173.09       1149.86        48.72 o                         
  -5   6  18       1573.43       1509.50        64.36 o                         
  -4   6  18       2622.17       2648.15        54.11 o                         
  -3   6  18       2187.27       2152.52        50.05 o                         
  -2   6  18        420.80        350.54        27.13 o                         
  -1   6  18      11966.66      12078.24       138.27 o                         
   0   6  18       4810.56       4924.36        76.07 o                         
   1   6  18       2327.53       2268.22        50.49 o                         
   2   6  18        237.74        283.53        26.10 o                         
   3   6  18        991.31        926.58        36.31 o                         
   4   6  18         10.51         35.89        26.04 o                         
   5   6  18       3922.15       3776.91        80.60 o                         
  -5   7  18          9.59         33.49        28.97 o                         
  -4   7  18       1857.32       1787.56        58.73 o                         
  -3   7  18       3136.45       3380.70        62.10 o                         
  -2   7  18        729.79        714.08        35.56 o                         
  -1   7  18       1319.75       1368.61        44.73 o                         
   0   7  18        587.58        517.18        31.49 o                         
   1   7  18        728.01        785.99        55.32 o                         
   2   7  18         93.82        127.21        24.64 o                         
   3   7  18       1008.15       1051.32        44.15 o                         
   4   7  18        389.32        439.69        36.54 o                         
  -4   8  18        198.93        195.28        34.24 o                         
  -3   8  18       2819.94       2876.44       100.81 o                         
  -2   8  18       3616.47       3624.17        73.20 o                         
  -1   8  18         40.73         -6.39        24.27 o                         
   0   8  18       1704.40       1871.05        52.45 o                         
   1   8  18       5865.62       5954.91        86.49 o                         
   2   8  18       2930.86       2784.70        86.23 o                         
  -9   0  19       1855.94       1877.30        99.50 o                         
  -7   0  19         11.32         18.29        25.39 o                         
  -5   0  19      11661.55      11963.39       152.67 o                         
  -3   0  19       1419.74       1431.80        44.94 o                         
  -1   0  19      23908.06      23112.74       252.79 o                         
   1   0  19      13971.27      13416.34       162.70 o                         
   3   0  19        342.36        360.08        30.42 o                         
   5   0  19       2893.50       2909.58        69.21 o                         
   7   0  19       3103.83       3280.33       112.18 o                         
  -8   1  19        178.15        238.51        24.06 o                         
  -7   1  19        878.26        908.27        34.92 o                         
  -6   1  19       2575.71       2564.95        61.29 o                         
  -5   1  19       6221.94       6173.26        68.73 o                         
  -4   1  19       4485.63       4426.94        54.83 o                         
  -3   1  19         31.46         48.24        14.19 o                         
  -2   1  19        266.86        297.51        18.79 o                         
  -1   1  19        229.56        212.36        16.91 o                         
   0   1  19      13757.64      13719.37       144.99 o                         
   1   1  19       6504.20       6550.62        69.28 o                         
   2   1  19      14875.81      14468.08       123.28 o                         
   3   1  19      12031.36      11972.43       107.82 o                         
   4   1  19       4866.83       4691.88        59.72 o                         
   5   1  19        188.56        255.97        21.74 o                         
   6   1  19       2022.88       1996.06        53.97 o                         
   7   1  19        164.80        190.99        26.45 o                         
  -8   2  19       1718.02       1743.84        49.93 o                         
  -7   2  19       6927.44       6839.46        76.83 o                         
  -6   2  19        239.62        246.09        20.60 o                         
  -5   2  19         50.84         81.89        16.21 o                         
  -4   2  19       8245.67       8353.68        82.09 o                         
  -3   2  19      19699.51      19628.86       224.09 o                         
  -2   2  19       6970.44       7080.87        89.63 o                         
  -1   2  19       2164.76       2156.71        38.20 o                         
   0   2  19       7335.38       7182.67        79.67 o                         
   1   2  19      10909.51      10634.78        97.53 o                         
   2   2  19       3189.25       3224.75        47.01 o                         
   3   2  19         57.57         78.74        17.15 o                         
   4   2  19       1982.94       1969.62        48.52 o                         
   5   2  19        137.73        125.49        19.68 o                         
   6   2  19       7245.72       7400.18        82.22 o                         
   7   2  19      14951.55      15538.76       155.23 o                         
  -8   3  19       1152.50       1293.19        51.22 o                         
  -7   3  19        263.98        343.09        28.86 o                         
  -6   3  19       4244.50       4222.77        75.55 o                         
  -5   3  19       3783.95       3797.13        52.51 o                         
  -4   3  19       1929.58       2015.80        37.45 o                         
  -3   3  19       4989.13       5135.92        87.26 o                         
  -2   3  19        396.50        387.89        19.77 o                         
  -1   3  19        294.14        306.68        20.33 o                         
   0   3  19       7198.49       6896.16        82.62 o                         
   1   3  19       1905.31       1941.80        54.06 o                         
   2   3  19       1663.71       1617.32        37.34 o                         
   3   3  19        354.67        403.18        22.93 o                         
   4   3  19       8253.97       8018.29        83.60 o                         
   5   3  19       2088.15       2082.98        44.07 o                         
   6   3  19       4163.75       4169.98        68.74 o                         
   7   3  19       1134.78       1188.79        43.90 o                         
  -8   4  19       4856.16       4726.19        88.49 o                         
  -7   4  19        433.71        520.00        37.87 o                         
  -6   4  19       3443.92       3506.23        62.74 o                         
  -5   4  19         96.16         95.59        24.00 o                         
  -4   4  19        439.80        443.58        28.01 o                         
  -3   4  19      14316.70      14268.66       139.61 o                         
  -2   4  19       2646.53       2425.60        50.55 o                         
  -1   4  19      12802.47      12681.54       128.44 o                         
   0   4  19        266.80        281.76        24.41 o                         
   1   4  19        865.99        818.66        32.88 o                         
   2   4  19         73.95         81.71        17.23 o                         
   3   4  19       4759.93       4659.40        59.78 o                         
   4   4  19        281.93        324.58        23.04 o                         
   5   4  19       2627.42       2721.03        84.86 o                         
   6   4  19          1.90          4.01        23.61 o                         
  -7   5  19       1018.01       1044.41        48.50 o                         
  -6   5  19         69.01         81.48        29.12 o                         
  -5   5  19       2233.01       2126.68        62.40 o                         
  -4   5  19       6006.49       5906.16        80.06 o                         
  -3   5  19       1079.82       1118.80        38.97 o                         
  -2   5  19      13914.36      13667.75       136.78 o                         
  -1   5  19       1748.88       1783.34        46.49 o                         
   0   5  19         15.41         12.99        20.18 o                         
   1   5  19       3981.89       3995.60        70.35 o                         
   2   5  19       5699.98       5759.59        78.08 o                         
   3   5  19       9208.49       9315.99       107.08 o                         
   4   5  19       6431.21       6461.36       102.26 o                         
   5   5  19        170.10        172.96        25.95 o                         
   6   5  19       5085.35       4878.36        77.23 o                         
  -6   6  19       3030.73       2965.14        73.52 o                         
  -5   6  19         18.48         52.51        28.89 o                         
  -4   6  19        111.97        100.30        29.67 o                         
  -3   6  19        503.77        547.96        36.69 o                         
  -2   6  19       9571.92       9462.90       114.31 o                         
  -1   6  19       2467.39       2495.99        54.55 o                         
   0   6  19       5059.69       5043.09        96.41 o                         
   1   6  19         25.96         27.21        21.97 o                         
   2   6  19        936.32        962.40        51.82 o                         
   3   6  19       3679.43       3724.22        63.39 o                         
   4   6  19       1718.94       1628.12        55.37 o                         
   5   6  19       1123.46       1254.28        61.23 o                         
  -5   7  19        759.55        751.86        44.95 o                         
  -4   7  19          3.26         38.25        28.79 o                         
  -3   7  19        153.13        133.58        26.17 o                         
  -2   7  19       7615.21       7503.35        95.10 o                         
  -1   7  19      11762.80      11706.90       127.98 o                         
   0   7  19       2511.51       2663.00        58.48 o                         
   1   7  19       3865.07       3844.74        67.45 o                         
   2   7  19        252.60        251.64        29.73 o                         
   3   7  19      10075.47      10249.04       139.54 o                         
   4   7  19      12126.77      12382.07       151.85 o                         
  -3   8  19        916.88        953.01        48.07 o                         
  -2   8  19        928.75        897.27        40.61 o                         
  -1   8  19       1128.27       1066.40        43.31 o                         
   0   8  19         19.51         32.53        25.73 o                         
   1   8  19        256.34        279.37        30.55 o                         
   2   8  19         31.10          5.08        24.92 o                         
  -8   0  20      14559.29      14475.77       186.86 o                         
  -6   0  20       1455.10       1612.96        55.77 o                         
  -4   0  20       8114.80       7830.39       112.89 o                         
  -2   0  20      45785.51      45555.77       463.54 o                         
   0   0  20      22509.46      22396.28       247.84 o                         
   2   0  20       1340.83       1297.50        47.24 o                         
   4   0  20      16237.51      16424.67       208.37 o                         
   6   0  20      19740.38      19600.53       233.34 o                         
  -8   1  20       1052.29       1083.53        36.19 o                         
  -7   1  20        530.91        499.35        27.25 o                         
  -6   1  20       1286.66       1216.81        37.90 o                         
  -5   1  20        112.88        100.43        17.46 o                         
  -4   1  20         98.01        128.66        19.71 o                         
  -3   1  20        278.68        260.22        18.88 o                         
  -2   1  20         12.11         32.52        14.41 o                         
  -1   1  20       3871.54       3824.38        61.96 o                         
   0   1  20        104.75        156.48        23.95 o                         
   1   1  20       2217.26       2133.86        39.59 o                         
   2   1  20        138.96        187.37        18.53 o                         
   3   1  20      21644.14      21088.48       169.75 o                         
   4   1  20       1258.70       1330.39        37.47 o                         
   5   1  20        806.90        747.66        30.02 o                         
   6   1  20          5.16        -18.96        19.48 o                         
   7   1  20        112.21        129.65        26.93 o                         
  -8   2  20       7489.45       7598.21        92.40 o                         
  -7   2  20       1710.33       1679.79        62.03 o                         
  -6   2  20      11057.05      11382.65       106.91 o                         
  -5   2  20        457.88        475.90        26.51 o                         
  -4   2  20      13579.43      13388.58       116.89 o                         
  -3   2  20       2052.92       2019.82        39.15 o                         
  -2   2  20       2953.86       3039.75        53.16 o                         
  -1   2  20       2495.52       2536.45        42.25 o                         
   0   2  20         37.78         40.96        15.17 o                         
   1   2  20       1580.60       1557.22        43.01 o                         
   2   2  20        209.57        236.49        19.75 o                         
   3   2  20       6349.39       6301.04        71.58 o                         
   4   2  20        377.73        360.37        23.41 o                         
   5   2  20       3319.19       3221.04        52.76 o                         
   6   2  20         20.61         27.46        21.93 o                         
   7   2  20        373.98        427.59        32.92 o                         
  -8   3  20        926.93        906.42        48.44 o                         
  -7   3  20       4868.39       4937.67        75.37 o                         
  -6   3  20       8950.98       8998.38       103.81 o                         
  -5   3  20       1042.24       1029.14        37.10 o                         
  -4   3  20       1562.54       1599.95        45.67 o                         
  -3   3  20       1993.45       2098.58        46.63 o                         
  -2   3  20         94.85         97.51        27.75 o                         
  -1   3  20       3500.36       3537.33        50.06 o                         
   0   3  20      10861.09      10296.41       118.38 o                         
   1   3  20        269.30        289.28        20.43 o                         
   2   3  20         36.17         51.37        16.93 o                         
   3   3  20       2958.06       2914.47        81.22 o                         
   4   3  20       1543.09       1688.78        40.20 o                         
   5   3  20        721.14        732.29        30.67 o                         
   6   3  20        295.10        356.38        30.73 o                         
  -7   4  20       3874.96       3813.10        93.59 o                         
  -6   4  20          7.75         38.76        22.91 o                         
  -5   4  20         12.36         21.89        21.66 o                         
  -4   4  20          0.11         48.33        21.27 o                         
  -3   4  20      16962.59      17171.12       162.85 o                         
  -2   4  20       1147.91       1082.57        59.98 o                         
  -1   4  20         10.97         11.16        20.30 o                         
   0   4  20      20841.90      20769.13       191.51 o                         
   1   4  20       2577.04       2574.61        60.94 o                         
   2   4  20       1633.03       1694.74        38.57 o                         
   3   4  20       5225.80       5319.20        66.44 o                         
   4   4  20        900.97        794.79        30.43 o                         
   5   4  20        829.63        860.84        37.85 o                         
   6   4  20      11501.00      11640.87       128.28 o                         
  -7   5  20       1702.87       1685.97        60.21 o                         
  -6   5  20          1.77         -3.83        27.94 o                         
  -5   5  20      13397.02      12953.01       238.41 o                         
  -4   5  20        173.98        175.30        25.48 o                         
  -3   5  20         71.54         93.13        23.96 o                         
  -2   5  20        464.09        423.53        29.70 o                         
  -1   5  20       3068.80       2980.03        81.19 o                         
   0   5  20       2937.51       2919.35        58.15 o                         
   1   5  20      22810.93      22311.06       202.04 o                         
   2   5  20       3506.70       3586.13        62.61 o                         
   3   5  20       8840.48       8912.90       102.80 o                         
   4   5  20        567.02        569.38        31.68 o                         
   5   5  20        181.71        181.01        31.15 o                         
  -6   6  20       3659.21       3491.55        78.68 o                         
  -5   6  20        749.08        757.36        43.83 o                         
  -4   6  20       5897.02       5716.06        82.65 o                         
  -3   6  20       4956.88       4728.36        86.60 o                         
  -2   6  20        233.46        207.88        27.21 o                         
  -1   6  20         10.34         18.70        22.98 o                         
   0   6  20        275.62        338.96        34.04 o                         
   1   6  20        465.62        425.85        30.61 o                         
   2   6  20       2561.81       2480.12        55.35 o                         
   3   6  20        942.30        979.21        42.49 o                         
   4   6  20        151.75        173.51        32.02 o                         
  -4   7  20       1217.42       1185.95        86.94 o                         
  -3   7  20        133.43        153.46        27.50 o                         
  -2   7  20        773.83        731.20        42.28 o                         
  -1   7  20        103.03        124.08        26.85 o                         
   0   7  20        205.32        264.00        29.96 o                         
   1   7  20       7046.46       7151.45        95.72 o                         
   2   7  20       3691.72       3559.96        80.04 o                         
   3   7  20        243.27        195.08        33.63 o                         
  -2   8  20          2.85        -18.89        28.55 o                         
  -1   8  20        284.18        306.18        38.09 o                         
   0   8  20        102.88        126.74        29.50 o                         
  -7   0  21         35.05         52.61        29.70 o                         
  -5   0  21         29.94         73.41        26.45 o                         
  -3   0  21        361.10        339.32        29.82 o                         
  -1   0  21        619.51        643.26        58.03 o                         
   1   0  21       6091.71       6022.08        96.38 o                         
   3   0  21      10867.56      10901.79       146.78 o                         
   5   0  21         34.59         45.55        28.54 o                         
  -8   1  21       1264.05       1277.28        39.68 o                         
  -7   1  21          0.94          5.74        19.42 o                         
  -6   1  21       1448.66       1515.43        38.90 o                         
  -5   1  21       2562.48       2510.14        44.96 o                         
  -4   1  21          2.31         11.49        16.10 o                         
  -3   1  21       5902.48       5865.73        66.52 o                         
  -2   1  21       1945.18       1907.31        52.64 o                         
  -1   1  21        271.79        318.77        23.04 o                         
   0   1  21       6907.73       6894.40        86.75 o                         
   1   1  21       3728.30       3823.93        52.82 o                         
   2   1  21        379.71        409.43        25.58 o                         
   3   1  21      14124.83      14114.38       125.24 o                         
   4   1  21        491.05        497.59        26.42 o                         
   5   1  21        639.41        684.23        30.59 o                         
   6   1  21       4448.76       4295.79        63.51 o                         
  -8   2  21       3373.31       3563.58        67.04 o                         
  -7   2  21        554.96        586.11        29.19 o                         
  -6   2  21       6700.13       6844.83        77.34 o                         
  -5   2  21       4883.59       5040.95        62.88 o                         
  -4   2  21         22.54         19.64        15.58 o                         
  -3   2  21      49507.07      50104.80       360.07 o                         
  -2   2  21       9835.26       9876.80       113.05 o                         
  -1   2  21       4283.28       4187.69        55.56 o                         
   0   2  21       1147.57       1122.89        36.66 o                         
   1   2  21         22.97         43.25        16.66 o                         
   2   2  21         76.99        102.69        18.34 o                         
   3   2  21      13802.36      13795.10       123.81 o                         
   4   2  21       3512.06       3460.51        54.41 o                         
   5   2  21        210.34        244.15        23.81 o                         
   6   2  21         17.30         20.50        24.58 o                         
  -7   3  21        801.43        833.72        37.84 o                         
  -6   3  21      10405.22      10321.76       115.03 o                         
  -5   3  21       2994.82       3182.38        59.73 o                         
  -4   3  21        170.95        170.25        24.00 o                         
  -3   3  21        383.18        425.04        28.27 o                         
  -2   3  21        124.05        121.26        21.95 o                         
  -1   3  21       1417.88       1310.59        41.66 o                         
   0   3  21      20871.41      20560.56       167.14 o                         
   1   3  21        515.22        551.86        25.09 o                         
   2   3  21       1965.77       1996.12        41.73 o                         
   3   3  21         57.46         76.04        19.25 o                         
   4   3  21       7689.06       7609.94        83.72 o                         
   5   3  21        687.24        734.51        37.47 o                         
   6   3  21          2.53         34.84        26.20 o                         
  -7   4  21       6176.36       5902.40        98.85 o                         
  -6   4  21        360.27        412.80        31.08 o                         
  -5   4  21       1309.79       1395.64        71.39 o                         
  -4   4  21         11.80         19.48        22.23 o                         
  -3   4  21       1808.62       1739.08        48.16 o                         
  -2   4  21       3479.97       3277.33        60.15 o                         
  -1   4  21       5312.32       4805.61        72.58 o                         
   0   4  21        429.93        439.01        29.81 o                         
   1   4  21         86.41         84.10        22.58 o                         
   2   4  21        782.63        743.75        44.88 o                         
   3   4  21        875.59        899.55        32.04 o                         
   4   4  21       1143.18       1150.00        36.42 o                         
   5   4  21       3662.48       3700.22        67.98 o                         
  -6   5  21        255.33        283.52        35.67 o                         
  -5   5  21       2025.17       2106.21        55.50 o                         
  -4   5  21       1272.59       1206.79        43.84 o                         
  -3   5  21        496.47        494.25        32.53 o                         
  -2   5  21        702.05        604.21        33.46 o                         
  -1   5  21        485.39        438.64        31.42 o                         
   0   5  21         12.94         -8.21        22.38 o                         
   1   5  21       5332.18       5271.63        79.56 o                         
   2   5  21       1051.51       1092.18        44.46 o                         
   3   5  21       3320.21       3389.95        62.11 o                         
   4   5  21       4150.47       4297.98        70.47 o                         
   5   5  21       3002.55       3273.17        94.10 o                         
  -5   6  21        833.41        804.14        46.06 o                         
  -4   6  21       3069.18       3038.70        64.61 o                         
  -3   6  21       3993.11       3932.84        81.40 o                         
  -2   6  21       9807.49       9537.33       112.34 o                         
  -1   6  21       3993.73       4091.47        71.87 o                         
   0   6  21       5466.28       5796.99        84.41 o                         
   1   6  21          6.65         37.53        24.71 o                         
   2   6  21       2296.21       2250.04        58.21 o                         
   3   6  21        506.22        509.91        32.88 o                         
   4   6  21       5242.63       5338.16       144.96 o                         
  -4   7  21        256.45        237.36        36.86 o                         
  -3   7  21       4952.61       4850.76        80.38 o                         
  -2   7  21       2472.26       2334.58        65.12 o                         
  -1   7  21       1233.79       1259.07        67.64 o                         
   0   7  21       4418.95       4476.88        77.24 o                         
   1   7  21       4030.38       4106.40        74.18 o                         
   2   7  21         72.07         72.68        26.94 o                         
  -8   0  22         55.27        112.99        34.23 o                         
  -6   0  22      26250.39      26281.50       294.68 o                         
  -4   0  22         58.18         69.02        25.46 o                         
  -2   0  22      11223.26      11288.28       148.31 o                         
   0   0  22        194.14        185.10        27.45 o                         
   2   0  22       2703.88       2659.96        65.93 o                         
   4   0  22       2465.36       2357.46        66.92 o                         
   6   0  22       8784.57       8760.88       148.48 o                         
  -7   1  22       2697.47       2703.12        52.05 o                         
  -6   1  22      13038.38      13275.35       122.23 o                         
  -5   1  22       1345.54       1361.74        37.06 o                         
  -4   1  22        705.91        706.64        27.88 o                         
  -3   1  22       1697.18       1768.74        50.78 o                         
  -2   1  22         29.92         70.28        17.71 o                         
  -1   1  22       4923.11       4956.98        61.86 o                         
   0   1  22      15067.94      15333.92       131.74 o                         
   1   1  22      17341.99      17308.41       145.19 o                         
   2   1  22          9.81         45.55        18.17 o                         
   3   1  22      12720.18      12765.64       118.22 o                         
   4   1  22        347.35        363.56        31.19 o                         
   5   1  22        313.06        315.11        26.31 o                         
   6   1  22      11734.19      11842.85       117.08 o                         
  -7   2  22         90.51        119.06        26.92 o                         
  -6   2  22       1256.72       1177.75        41.55 o                         
  -5   2  22       1246.38       1201.18        35.04 o                         
  -4   2  22        981.65        984.93        31.38 o                         
  -3   2  22         22.30         25.90        20.01 o                         
  -2   2  22        383.30        474.94        26.94 o                         
  -1   2  22        631.31        630.18        34.86 o                         
   0   2  22       4167.97       4137.52        56.88 o                         
   1   2  22       2146.85       2150.71        42.72 o                         
   2   2  22        936.93       1055.37        34.26 o                         
   3   2  22         42.38         48.37        19.35 o                         
   4   2  22         42.18         66.05        20.78 o                         
   5   2  22        137.01        166.37        23.94 o                         
   6   2  22       1702.80       1787.33        53.19 o                         
  -7   3  22        160.39        262.68        30.37 o                         
  -6   3  22       2832.91       2882.82        64.35 o                         
  -5   3  22        652.20        675.75        39.15 o                         
  -4   3  22       1152.83       1124.76        40.08 o                         
  -3   3  22         68.25         91.47        22.93 o                         
  -2   3  22       8400.49       8344.03        98.47 o                         
  -1   3  22       6776.14       6541.09        96.43 o                         
   0   3  22       8928.61       8872.07       106.98 o                         
   1   3  22         33.42         48.96        18.20 o                         
   2   3  22       2558.86       2466.60        66.53 o                         
   3   3  22       4284.49       4405.34        62.17 o                         
   4   3  22         49.78         44.56        20.51 o                         
   5   3  22       7248.85       7215.56        84.77 o                         
  -6   4  22       3072.93       3032.29        78.46 o                         
  -5   4  22       9653.83       9737.85       113.16 o                         
  -4   4  22       5136.10       5288.63        78.51 o                         
  -3   4  22      16056.04      15909.97       157.07 o                         
  -2   4  22       9299.74       9209.75       107.76 o                         
  -1   4  22        215.62        200.31        26.78 o                         
   0   4  22       6062.83       5955.86        88.82 o                         
   1   4  22        313.20        333.49        28.29 o                         
   2   4  22       1181.91       1173.32        41.03 o                         
   3   4  22      10785.42      10987.49       119.91 o                         
   4   4  22       5203.17       5467.33        79.30 o                         
   5   4  22        353.13        371.97        32.30 o                         
  -6   5  22        286.04        295.24        37.27 o                         
  -5   5  22        915.61        899.42        40.61 o                         
  -4   5  22       2609.97       2432.01        58.20 o                         
  -3   5  22       2836.72       2846.39        71.83 o                         
  -2   5  22        477.45        490.48        32.77 o                         
  -1   5  22       1676.81       1641.41        74.59 o                         
   0   5  22       3178.37       3115.41        70.23 o                         
   1   5  22       5640.33       5610.49        83.00 o                         
   2   5  22        902.32        925.63        55.43 o                         
   3   5  22       3851.62       3855.88        67.70 o                         
   4   5  22       7957.15       7900.09       115.53 o                         
  -4   6  22        723.73        587.96        37.45 o                         
  -3   6  22       1908.53       1886.42        55.91 o                         
  -2   6  22       1335.12       1302.50        52.67 o                         
  -1   6  22        264.02        262.15        37.64 o                         
   0   6  22        180.97        189.35        29.23 o                         
   1   6  22        261.85        232.83        30.23 o                         
   2   6  22        261.76        299.56        30.81 o                         
   3   6  22       5808.18       6058.18        87.17 o                         
  -3   7  22       1427.38       1449.87        52.15 o                         
  -2   7  22        993.86       1043.36        45.99 o                         
  -1   7  22         16.94          1.37        27.65 o                         
   0   7  22       7023.30       7007.16        99.07 o                         
   1   7  22         67.05         82.36        28.47 o                         
  -7   0  23        295.05        319.89        37.80 o                         
  -5   0  23       1168.33       1181.87        51.28 o                         
  -3   0  23       5586.39       5429.61       182.81 o                         
  -1   0  23        166.71        160.02        27.62 o                         
   1   0  23       1096.89       1072.06        47.06 o                         
   3   0  23       5953.30       5925.83       103.07 o                         
   5   0  23       1770.19       1730.61        64.44 o                         
  -7   1  23       2133.69       2098.46        63.55 o                         
  -6   1  23         24.66         34.51        20.16 o                         
  -5   1  23       2114.07       2140.60        45.29 o                         
  -4   1  23       1048.17       1062.85        36.76 o                         
  -3   1  23      15200.55      15124.98       132.24 o                         
  -2   1  23        204.64        237.09        21.36 o                         
  -1   1  23       7911.11       7869.23        82.69 o                         
   0   1  23       1523.23       1619.75        39.10 o                         
   1   1  23       7659.57       7676.65        82.40 o                         
   2   1  23       2976.57       3066.12        51.77 o                         
   3   1  23       8427.35       8539.33        90.78 o                         
   4   1  23       5442.86       5504.65        71.94 o                         
   5   1  23       4426.05       4540.13        67.03 o                         
  -7   2  23       1497.71       1444.67        48.05 o                         
  -6   2  23       1418.08       1479.14        47.25 o                         
  -5   2  23       6774.59       7101.26        91.69 o                         
  -4   2  23        121.79        123.70        24.36 o                         
  -3   2  23      17577.80      18035.58       170.28 o                         
  -2   2  23        282.13        279.38        22.16 o                         
  -1   2  23        132.74        186.42        20.52 o                         
   0   2  23        348.55        411.52        27.12 o                         
   1   2  23        243.23        270.40        25.30 o                         
   2   2  23        639.60        687.35        40.03 o                         
   3   2  23      12832.45      12853.17       184.94 o                         
   4   2  23        369.43        413.39        27.69 o                         
   5   2  23        729.86        785.35        33.98 o                         
  -6   3  23       7722.98       7678.24        98.63 o                         
  -5   3  23        635.41        626.32        34.86 o                         
  -4   3  23       4227.05       4331.00        71.05 o                         
  -3   3  23       1703.96       1741.81        55.78 o                         
  -2   3  23       5859.46       5869.74        82.58 o                         
  -1   3  23        789.27        728.55        35.33 o                         
   0   3  23      25111.22      24757.78       220.25 o                         
   1   3  23       2895.89       2883.72        58.20 o                         
   2   3  23       1831.57       1839.56        46.52 o                         
   3   3  23       2626.55       2685.45        58.98 o                         
   4   3  23       2973.56       2940.14        54.37 o                         
   5   3  23       2687.01       2586.44        53.83 o                         
  -6   4  23        255.89        244.03        30.82 o                         
  -5   4  23        481.59        524.87        34.30 o                         
  -4   4  23         17.18         51.64        25.18 o                         
  -3   4  23        486.80        447.43        32.26 o                         
  -2   4  23       1179.62       1154.47        49.48 o                         
  -1   4  23       2631.55       2674.82        60.15 o                         
   0   4  23       2747.55       2734.00        59.68 o                         
   1   4  23       4628.11       4602.61        72.99 o                         
   2   4  23       1596.82       1612.16        49.00 o                         
   3   4  23       2952.75       3073.66        68.85 o                         
   4   4  23        460.37        435.29        31.89 o                         
  -5   5  23       1277.20       1238.62        47.36 o                         
  -4   5  23          6.02         13.94        25.49 o                         
  -3   5  23        891.90        865.12        40.81 o                         
  -2   5  23         91.35         97.77        27.32 o                         
  -1   5  23        696.80        701.91        38.07 o                         
   0   5  23          0.50         32.58        24.82 o                         
   1   5  23          4.21        -15.33        24.42 o                         
   2   5  23          1.65         31.83        24.35 o                         
   3   5  23       3476.79       3585.17        68.19 o                         
  -4   6  23       2902.38       2970.78        67.60 o                         
  -3   6  23       2087.59       2184.27        59.71 o                         
  -2   6  23       5860.16       5839.66       127.07 o                         
  -1   6  23        984.91       1125.03        46.08 o                         
   0   6  23       1815.13       1843.39        56.03 o                         
   1   6  23         21.13          1.35        26.43 o                         
   2   6  23       4758.62       4811.59       105.27 o                         
  -6   0  24      20321.17      20303.65       243.14 o                         
  -4   0  24       5073.42       5271.67       106.73 o                         
  -2   0  24       6956.08       6929.51       110.51 o                         
   0   0  24         21.43         49.93        25.82 o                         
   2   0  24      11109.11      10947.02       150.84 o                         
   4   0  24       5031.35       4909.62        97.55 o                         
  -7   1  24         58.68         85.91        23.38 o                         
  -6   1  24        492.40        458.46        28.45 o                         
  -5   1  24        668.84        614.37        29.65 o                         
  -4   1  24       8395.45       8634.21        90.67 o                         
  -3   1  24       6634.24       6695.05        76.86 o                         
  -2   1  24       3196.93       3271.13        62.28 o                         
  -1   1  24       1408.89       1444.72        50.90 o                         
   0   1  24         36.68         89.78        19.05 o                         
   1   1  24      12127.76      12220.41       114.39 o                         
   2   1  24       1714.83       1771.18        50.54 o                         
   3   1  24        482.88        526.77        28.65 o                         
   4   1  24       1243.55       1370.57        41.91 o                         
   5   1  24         20.48         61.22        23.56 o                         
  -6   2  24        160.83        185.16        37.65 o                         
  -5   2  24       3960.01       4076.17        70.50 o                         
  -4   2  24       3487.02       3591.44        74.32 o                         
  -3   2  24        271.69        325.99        29.17 o                         
  -2   2  24       5852.44       5849.71        81.46 o                         
  -1   2  24         80.56        110.41        19.85 o                         
   0   2  24      13202.64      13317.99       121.60 o                         
   1   2  24       2157.45       2230.98        45.83 o                         
   2   2  24       4837.50       4891.58        66.05 o                         
   3   2  24       3037.36       3084.44        55.00 o                         
   4   2  24       1909.69       1990.99        48.16 o                         
   5   2  24         17.67         10.51        23.19 o                         
  -6   3  24         12.82         28.66        25.94 o                         
  -5   3  24        325.52        399.80        32.28 o                         
  -4   3  24        274.34        321.20        30.27 o                         
  -3   3  24       5148.56       5196.12        79.00 o                         
  -2   3  24        178.28        175.26        28.67 o                         
  -1   3  24         36.65         94.52        25.14 o                         
   0   3  24       6025.43       6129.96       149.54 o                         
   1   3  24       4132.89       4052.90        68.57 o                         
   2   3  24       1138.74       1205.54        42.89 o                         
   3   3  24      17773.36      17549.92       170.65 o                         
   4   3  24       1271.96       1296.30        40.88 o                         
  -5   4  24       1854.40       1931.62        58.05 o                         
  -4   4  24        788.51        812.85        39.87 o                         
  -3   4  24       3588.98       3683.51        68.99 o                         
  -2   4  24       3408.93       3495.95        69.32 o                         
  -1   4  24       2934.09       2888.14        63.25 o                         
   0   4  24       3089.25       3121.36        64.05 o                         
   1   4  24          4.63         11.88        24.42 o                         
   2   4  24          6.64         -2.22        24.22 o                         
   3   4  24       6103.00       6043.88        98.44 o                         
   4   4  24        142.22        117.14        28.00 o                         
  -4   5  24        725.85        712.62        60.13 o                         
  -3   5  24       4045.40       3963.19        74.05 o                         
  -2   5  24       4239.13       4336.77       121.48 o                         
  -1   5  24       2439.31       2469.96        61.85 o                         
   0   5  24       1175.99       1121.94        46.48 o                         
   1   5  24       4715.95       4616.46        78.15 o                         
   2   5  24       1243.65       1294.23        57.44 o                         
   3   5  24        584.42        547.66        35.56 o                         
  -3   6  24       2844.87       2690.35        66.11 o                         
  -2   6  24       7062.89       7113.81       109.28 o                         
  -1   6  24       1301.68       1283.73        49.74 o                         
   0   6  24       3736.20       3654.44        72.66 o                         
   1   6  24       2600.27       2735.74        65.53 o                         
  -5   0  25      10619.42      10785.59       201.74 o                         
  -3   0  25       1162.47       1131.76        51.09 o                         
  -1   0  25      21827.91      21936.12       253.78 o                         
   1   0  25       1009.82       1010.73        47.99 o                         
   3   0  25        189.03        217.98        35.06 o                         
  -6   1  25       1982.51       2091.36        74.08 o                         
  -5   1  25        279.49        338.49        25.98 o                         
  -4   1  25          8.53         24.30        23.95 o                         
  -3   1  25      10478.00      10589.85       105.95 o                         
  -2   1  25       3684.21       3647.83        57.05 o                         
  -1   1  25        220.67        230.78        22.69 o                         
   0   1  25       9852.56       9838.53        98.76 o                         
   1   1  25         58.15        138.70        21.20 o                         
   2   1  25        550.25        578.92        29.42 o                         
   3   1  25       3326.36       3346.81        57.23 o                         
   4   1  25       3168.43       3226.46        59.24 o                         
  -6   2  25       2802.30       2828.83        90.21 o                         
  -5   2  25       8171.40       8066.27       165.64 o                         
  -4   2  25        139.53        180.25        27.84 o                         
  -3   2  25       1760.44       1806.35        58.50 o                         
  -2   2  25       5844.92       5964.62        84.24 o                         
  -1   2  25      11364.69      11416.84       124.31 o                         
   0   2  25       2874.42       2964.81        58.87 o                         
   1   2  25        901.63        964.42        34.17 o                         
   2   2  25       1395.23       1455.54        48.99 o                         
   3   2  25        349.74        409.77        28.44 o                         
   4   2  25       6020.29       6060.58       108.58 o                         
  -5   3  25        263.47        268.68        31.15 o                         
  -4   3  25        341.48        421.83        33.05 o                         
  -3   3  25        671.42        704.16        37.05 o                         
  -2   3  25       5268.16       5245.76        81.81 o                         
  -1   3  25       5212.78       4916.64        78.01 o                         
   0   3  25        804.10        844.96        38.96 o                         
   1   3  25        743.76        733.69        44.58 o                         
   2   3  25       2211.79       2238.38        56.27 o                         
   3   3  25       5787.68       5870.72        85.78 o                         
   4   3  25       7144.97       7148.23       109.97 o                         
  -5   4  25       2611.45       2550.49        63.01 o                         
  -4   4  25         59.71         69.93        28.04 o                         
  -3   4  25      16825.20      16736.14       168.28 o                         
  -2   4  25        123.37        116.02        29.01 o                         
  -1   4  25        322.85        401.72        40.17 o                         
   0   4  25       2283.34       2376.10        60.17 o                         
   1   4  25          1.44         23.68        25.24 o                         
   2   4  25       1746.71       1696.81        62.15 o                         
   3   4  25       3531.55       3574.52        69.73 o                         
  -3   5  25       2262.67       2338.86        65.61 o                         
  -2   5  25       1648.37       1510.37        52.93 o                         
  -1   5  25        877.83        902.62        43.92 o                         
   0   5  25        244.41        202.31        32.03 o                         
   1   5  25       5649.73       5622.79       199.08 o                         
   2   5  25       4364.73       4391.24       103.38 o                         
  -6   0  26      12482.04      12410.04       171.60 o                         
  -4   0  26       5682.81       5740.63       189.95 o                         
  -2   0  26      13983.06      14242.69       205.10 o                         
   0   0  26       3014.68       3072.31        80.41 o                         
   2   0  26        251.94        293.22        41.51 o                         
   4   0  26      12248.45      12531.86       175.61 o                         
  -5   1  26         42.09         50.47        26.40 o                         
  -4   1  26       2808.93       2878.42        60.47 o                         
  -3   1  26        114.21        187.49        27.50 o                         
  -2   1  26       2028.15       2173.47        47.35 o                         
  -1   1  26        139.61        178.57        22.93 o                         
   0   1  26        810.63        892.32        33.34 o                         
   1   1  26       7650.86       7764.81        98.97 o                         
   2   1  26       1639.99       1869.81        47.09 o                         
   3   1  26       2081.21       2137.39        50.50 o                         
   4   1  26       3356.71       3346.01        61.31 o                         
  -5   2  26         67.19         46.27        27.70 o                         
  -4   2  26         30.79         17.35        25.73 o                         
  -3   2  26        298.80        298.37        31.14 o                         
  -2   2  26       1613.76       1433.09        46.84 o                         
  -1   2  26       6898.29       7025.11       109.87 o                         
   0   2  26       2992.32       3115.93        69.36 o                         
   1   2  26        851.72        860.01        38.72 o                         
   2   2  26         20.70         62.64        22.83 o                         
   3   2  26          0.63         29.83        22.62 o                         
  -5   3  26         41.37         58.16        28.18 o                         
  -4   3  26       7776.72       8231.29       188.42 o                         
  -3   3  26          8.26         45.66        30.93 o                         
  -2   3  26        875.90        989.71        43.15 o                         
  -1   3  26        311.04        294.50        31.31 o                         
   0   3  26          1.26         54.59        26.04 o                         
   1   3  26       2924.29       2902.79        64.49 o                         
   2   3  26       7749.81       7981.55       145.48 o                         
   3   3  26       3400.16       3363.99        67.47 o                         
  -4   4  26          9.26        -14.01        27.96 o                         
  -3   4  26        112.83        132.54        34.59 o                         
  -2   4  26        969.04       1018.27        45.63 o                         
  -1   4  26      10136.52      10327.49       133.26 o                         
   0   4  26       3088.26       3221.94        68.32 o                         
   1   4  26        210.88        265.45        30.90 o                         
   2   4  26        761.44        726.15        39.78 o                         
  -2   5  26       2755.11       2956.36        71.14 o                         
  -1   5  26        619.47        622.09        40.89 o                         
   0   5  26       3529.56       3555.18        73.74 o                         
  -5   0  27        825.63        713.54        48.34 o                         
  -3   0  27      15163.25      15256.88       262.12 o                         
  -1   0  27       1846.47       1964.68        66.83 o                         
   1   0  27       1264.82       1377.98        57.62 o                         
   3   0  27       6533.38       6909.07       121.73 o                         
  -5   1  27       1599.40       1500.28        63.21 o                         
  -4   1  27        688.23        708.33        65.35 o                         
  -3   1  27         49.74         60.96        26.50 o                         
  -2   1  27       5174.27       5149.23        79.04 o                         
  -1   1  27       3622.63       3582.99        58.63 o                         
   0   1  27        675.55        715.00        51.76 o                         
   1   1  27       8257.60       8614.25        94.55 o                         
   2   1  27       2093.97       2218.02        53.65 o                         
   3   1  27         53.96         72.68        25.00 o                         
  -4   2  27       6664.23       6941.64        95.61 o                         
  -3   2  27         88.97        115.18        35.41 o                         
  -2   2  27        278.44        267.38        31.01 o                         
  -1   2  27       6455.02       6393.07        89.81 o                         
   0   2  27        632.64        664.73        36.90 o                         
   1   2  27        361.55        437.99        38.76 o                         
   2   2  27       4124.36       4146.20        85.55 o                         
  -4   3  27       1170.19       1201.94        47.24 o                         
  -3   3  27        349.41        342.45        34.26 o                         
  -2   3  27       1367.79       1337.16        48.59 o                         
  -1   3  27       1627.37       1661.58        60.76 o                         
   0   3  27       4488.33       4576.44        92.95 o                         
   1   3  27        189.27        213.46        30.20 o                         
   2   3  27       9423.14       9254.56       113.87 o                         
  -2   4  27        354.00        388.37        36.24 o                         
  -1   4  27         32.66         66.10        29.41 o                         
   0   4  27        429.79        440.60        36.20 o                         
  -4   0  28      17940.44      18783.63       235.10 o                         
  -2   0  28       7547.09       7591.25       125.40 o                         
   0   0  28         72.33        125.65        34.64 o                         
   2   0  28       7421.57       7643.45       127.92 o                         
  -4   1  28        795.85        892.23        42.78 o                         
  -3   1  28       3806.29       3689.50        70.46 o                         
  -2   1  28        624.32        742.98        38.59 o                         
  -1   1  28       4093.70       4178.75        72.41 o                         
   0   1  28         89.00        121.27        24.50 o                         
   1   1  28      15609.12      15698.09       143.65 o                         
   2   1  28       3619.52       3716.08        62.89 o                         
  -3   2  28        804.84        820.33        41.76 o                         
  -2   2  28        371.20        416.07        34.20 o                         
  -1   2  28        371.96        417.27        33.99 o                         
   0   2  28        207.09        271.62        30.78 o                         
   1   2  28         45.77        132.71        28.88 o                         
  -2   3  28       3439.21       3724.73        74.20 o                         
  -1   3  28          4.01         29.18        28.49 o                         
   0   3  28         53.12         63.64        28.59 o                         
  -1   0  29       3217.57       3207.39        87.09 o                         
  -2   1  29        617.79        651.70        38.89 o                         
  -1   1  29       7776.55       7901.57       102.04 o                         
   0   1  29         10.73         22.23        26.13 o                         
                                                                                
